# Supplementary material for: Changes in Energy Metabolism Trigger Pupal Diapause Transition of Bactrocera minax After 20-Hydroxyecdysone Application
Source: Front Physiol. 2019 Oct 30;10:1288. doi: 10.3389/fphys.2019.01288 (PMC6831740; doi:10.3389/fphys.2019.01288)
Supplement: Supplementary Table S1 — The specific primers used for dsRNA preparation and qRT-PCR verification. [file Table_1.xlsx]

## Sheet: Specific Primers
Table 1 The specific primers used in the experiments
	Gene Description	Forward(5'->3')	Reverse(5'->3')	Fragment length (bp)
dsRNA synthesizing	dsecr	TAATACGACTCACTATAGGGAGACGGAAGTAATGATGTTGCG	TAATACGACTCACTATAGGGAGACTGCTGATGTGGATGTGGT	561
	dsborad	TAATACGACTCACTATAGGGAGAAAAGAAGAAGCGGCAAG	TAATACGACTCACTATAGGGAGATGAGATGGTGGAGGTGG	771
qRT-PCR	ecr	TACTTCCGATGAGCAGG	GCGTATTATGAGCACCC	181
	broad	CGTTCACCAGCCGAGTCAT	CGCCACCGCTAAAGGAAGA	235
	α-TUB	CAATGGCTGTGGTGTT	GTTGTGCCCAAGGATG	187
