# Supplementary material for: Changes in Energy Metabolism Trigger Pupal Diapause Transition of Bactrocera minax After 20-Hydroxyecdysone Application
Source: Front Physiol. 2019 Oct 30;10:1288. doi: 10.3389/fphys.2019.01288 (PMC6831740; doi:10.3389/fphys.2019.01288)
Supplement: Supplementary Table S3 — The Gene Ontology (GO) and Clusters of Orthologous Groups (COG) functional annotation of differentially expressed proteins. [file Table_3.XLSX]

## Sheet: Bactroceraminax.GO2protein
Ontology	Class	number_of_Bactroceraminax	proteins_of_Bactroceraminax;
biological_process	biological adhesion	47	CL1391.Contig2_17; Unigene13785_17; Unigene17219_17; Unigene17558_17; Unigene29962_17; Unigene37588_17; CL1630.Contig4_17; Unigene35569_17; Unigene15350_17; CL3472.Contig1_17; Unigene14816_17; Unigene31529_17; Unigene31530_17; Unigene15425_17; CL2946.Contig1_17; CL77.Contig15_17; Unigene15784_17; Unigene32453_17; CL235.Contig4_17; Unigene14330_17; Unigene14836_17; Unigene14925_17; Unigene26855_17…
biological_process	biological regulation	513	CL845.Contig1_17; CL3510.Contig2_17; Unigene29385_17; CL3472.Contig1_17; CL77.Contig15_17; Unigene15784_17; Unigene31530_17; Unigene14928_17; CL3425.Contig1_17; Unigene435_17; Unigene32764_17; CL2402.Contig1_17; Unigene32215_17; CL2691.Contig1_17; Unigene15481_17; Unigene26553_17; CL114.Contig4_17; CL2801.Contig4_17; Unigene14567_17; Unigene14714_17; Unigene26212_17; Unigene283_17; Unigene32421_1…
biological_process	cell killing	1	Unigene26093_17;
biological_process	cellular component organization or biogenesis	468	CL3510.Contig2_17; Unigene29385_17; Unigene26360_17; Unigene15202_17; CL3425.Contig1_17; Unigene435_17; Unigene14568_17; Unigene7281_17; CL1346.Contig1_17; CL432.Contig1_17; CL432.Contig2_17; Unigene6662_17; Unigene7513_17; Unigene15474_17; CL1389.Contig2_17; CL493.Contig2_17; Unigene15763_17; CL1719.Contig1_17; Unigene26570_17; CL286.Contig4_17; CL319.Contig2_17; CL689.Contig1_17; Unigene12794_1…
biological_process	cellular process	1143	Unigene16747_17; CL1273.Contig1_17; CL3510.Contig2_17; Unigene29385_17; Unigene7599_17; CL1690.Contig2_17; Unigene6840_17; CL1391.Contig2_17; Unigene13785_17; Unigene17219_17; Unigene17558_17; Unigene29962_17; Unigene37588_17; CL3472.Contig1_17; CL77.Contig15_17; Unigene15784_17; Unigene31530_17; Unigene26360_17; Unigene14928_17; Unigene15202_17; CL368.Contig2_17; CL850.Contig1_17; Unigene32240_1…
biological_process	developmental process	603	Unigene13785_17; Unigene14330_17; Unigene17141_17; CL235.Contig4_17; CL2618.Contig2_17; Unigene14532_17; Unigene14982_17; Unigene15717_17; Unigene6638_17; Unigene14318_17; Unigene15096_17; Unigene14880_17; Unigene6457_17; CL535.Contig1_17; CL1287.Contig2_17; Unigene29803_17; Unigene14568_17; Unigene29962_17; Unigene6435_17; Unigene15401_17; Unigene223_17; Unigene26360_17; Unigene7281_17; Unigene1…
biological_process	establishment of localization	255	CL1273.Contig1_17; CL1690.Contig2_17; Unigene6840_17; CL368.Contig2_17; CL850.Contig1_17; Unigene14928_17; Unigene32240_17; Unigene32215_17; Unigene7169_17; Unigene9707_17; CL1103.Contig1_17; CL1389.Contig2_17; CL371.Contig3_17; CL371.Contig5_17; Unigene14330_17; Unigene7517_17; Unigene31471_17; Unigene14567_17; CL1420.Contig1_17; CL322.Contig4_17; Unigene17625_17; Unigene15202_17; Unigene32736_1…
biological_process	growth	77	Unigene15105_17; Unigene31594_17; CL3425.Contig1_17; CL2840.Contig2_17; CL633.Contig1_17; CL633.Contig2_17; CL1011.Contig1_17; CL2691.Contig1_17; Unigene18084_17; Unigene7281_17; Unigene15240_17; Unigene14999_17; Unigene15613_17; Unigene6333_17; Unigene7548_17; CL319.Contig2_17; CL689.Contig1_17; Unigene32453_17; Unigene14256_17; CL2182.Contig1_17; Unigene30769_17; CL114.Contig4_17; Unigene14330_…
biological_process	immune system process	108	Unigene14928_17; CL1814.Contig1_17; CL2787.Contig2_17; Unigene14568_17; Unigene31471_17; Unigene6390_17; Unigene7_17; CL1393.Contig1_17; Unigene14744_17; CL3817.Contig2_17; CL796.Contig2_17; CL2155.Contig1_17; CL964.Contig5_17; Unigene14742_17; Unigene7281_17; CL1117.Contig1_17; Unigene14495_17; Unigene26093_17; Unigene31906_17; CL2618.Contig2_17; CL2528.Contig2_17; CL2733.Contig1_17; CL852.Conti…
biological_process	localization	317	CL1273.Contig1_17; CL1690.Contig2_17; Unigene6840_17; CL368.Contig2_17; CL850.Contig1_17; Unigene14928_17; Unigene32240_17; CL2618.Contig2_17; CL2402.Contig1_17; Unigene32215_17; Unigene7169_17; Unigene9707_17; CL1103.Contig1_17; CL1389.Contig2_17; CL371.Contig3_17; CL371.Contig5_17; Unigene14330_17; Unigene7517_17; Unigene31471_17; Unigene14567_17; CL1420.Contig1_17; CL322.Contig4_17; Unigene176…
biological_process	locomotion	117	Unigene31372_17; CL2691.Contig1_17; CL672.Contig1_17; Unigene7493_17; CL2728.Contig1_17; CL686.Contig2_17; Unigene26199_17; Unigene27261_17; Unigene32421_17; CL2846.Contig2_17; CL1083.Contig2_17; CL1183.Contig1_17; CL1321.Contig1_17; CL2618.Contig2_17; CL2982.Contig4_17; CL3413.Contig1_17; CL581.Contig1_17; CL964.Contig5_17; Unigene14318_17; Unigene14329_17; Unigene14330_17; Unigene14568_17; Unig…
biological_process	metabolic process	1013	Unigene16747_17; Unigene7599_17; Unigene14928_17; Unigene15202_17; CL1241.Contig3_17; CL1729.Contig1_17; CL2010.Contig2_17; CL3083.Contig1_17; CL3425.Contig1_17; CL3681.Contig1_17; Unigene11104_17; Unigene14272_17; Unigene14341_17; Unigene14480_17; Unigene14663_17; Unigene14741_17; Unigene14903_17; Unigene14946_17; Unigene15028_17; Unigene15104_17; Unigene15342_17; Unigene15440_17; Unigene15445_1…
biological_process	multi-organism process	95	CL1814.Contig1_17; CL2787.Contig2_17; Unigene14568_17; Unigene31471_17; CL1334.Contig2_17; CL718.Contig1_17; Unigene14485_17; Unigene14913_17; Unigene15759_17; Unigene15833_17; Unigene30756_17; Unigene32256_17; Unigene32421_17; Unigene6610_17; Unigene15104_17; CL964.Contig5_17; CL2155.Contig1_17; Unigene14742_17; Unigene7281_17; Unigene14495_17; Unigene26093_17; Unigene31906_17; Unigene14999_17; …
biological_process	multicellular organismal process	621	Unigene13785_17; Unigene14330_17; Unigene17141_17; CL235.Contig4_17; CL686.Contig2_17; CL2618.Contig2_17; Unigene14532_17; Unigene14982_17; Unigene15717_17; Unigene6638_17; Unigene14318_17; Unigene15096_17; Unigene6457_17; CL535.Contig1_17; CL1287.Contig2_17; Unigene29803_17; Unigene29962_17; Unigene6435_17; Unigene15401_17; Unigene223_17; Unigene26360_17; Unigene7281_17; Unigene14404_17; Unigene…
biological_process	negative regulation of biological process	169	Unigene14928_17; Unigene32764_17; Unigene26553_17; Unigene32040_17; CL1103.Contig1_17; Unigene6390_17; Unigene14349_17; Unigene15899_17; Unigene17407_17; Unigene18229_17; Unigene34162_17; Unigene15424_17; CL1425.Contig2_17; CL2195.Contig2_17; CL2946.Contig1_17; CL3472.Contig1_17; CL3829.Contig2_17; Unigene26161_17; Unigene29215_17; Unigene31529_17; Unigene6435_17; Unigene7567_17; CL1049.Contig1_1…
biological_process	positive regulation of biological process	154	CL3510.Contig2_17; Unigene29385_17; Unigene14928_17; Unigene15105_17; Unigene31594_17; Unigene15051_17; Unigene15120_17; Unigene15568_17; Unigene15756_17; Unigene15890_17; Unigene32485_17; CL2460.Contig3_17; Unigene6615_17; CL3817.Contig2_17; CL796.Contig2_17; CL3825.Contig1_17; Unigene15474_17; Unigene13785_17; Unigene6868_17; Unigene14318_17; CL2010.Contig2_17; Unigene14330_17; CL1005.Contig3_1…
biological_process	regulation of biological process	455	CL3510.Contig2_17; Unigene29385_17; CL3472.Contig1_17; CL77.Contig15_17; Unigene15784_17; Unigene31530_17; Unigene14928_17; Unigene32764_17; CL2402.Contig1_17; Unigene32215_17; Unigene26553_17; CL114.Contig4_17; CL2801.Contig4_17; Unigene14567_17; Unigene14714_17; Unigene26212_17; Unigene283_17; Unigene32421_17; Unigene7369_17; Unigene7603_17; CL2174.Contig1_17; CL319.Contig2_17; CL689.Contig1_17…
biological_process	reproduction	222	CL235.Contig4_17; Unigene14676_17; Unigene14928_17; Unigene15100_17; Unigene15568_17; Unigene15747_17; Unigene6180_17; CL1287.Contig2_17; Unigene29803_17; Unigene29962_17; Unigene6435_17; Unigene15401_17; Unigene223_17; Unigene26360_17; Unigene7281_17; CL3425.Contig1_17; Unigene26855_17; CL2174.Contig1_17; Unigene12821_17; Unigene13673_17; Unigene15202_17; Unigene21787_17; Unigene22276_17; Unigen…
biological_process	reproductive process	196	CL235.Contig4_17; CL1287.Contig2_17; Unigene29803_17; Unigene29962_17; Unigene6435_17; Unigene15401_17; Unigene223_17; Unigene26360_17; Unigene7281_17; CL3425.Contig1_17; Unigene26855_17; CL2174.Contig1_17; Unigene12821_17; Unigene13673_17; Unigene15202_17; Unigene21787_17; Unigene22276_17; Unigene25255_17; Unigene25593_17; Unigene31965_17; Unigene32147_17; Unigene34409_17; Unigene34557_17; Unige…
biological_process	response to stimulus	457	CL3472.Contig1_17; CL77.Contig15_17; Unigene15784_17; Unigene31530_17; Unigene14928_17; Unigene32764_17; CL1814.Contig1_17; CL2787.Contig2_17; Unigene14568_17; Unigene31471_17; CL114.Contig4_17; CL2801.Contig4_17; Unigene14567_17; Unigene14714_17; Unigene26212_17; Unigene283_17; Unigene32421_17; Unigene7369_17; Unigene7603_17; CL1690.Contig2_17; CL286.Contig4_17; Unigene13785_17; Unigene15111_17;…
biological_process	rhythmic process	16	Unigene15810_17; Unigene32457_17; Unigene30233_17; Unigene6352_17; Unigene7088_17; Unigene7493_17; Unigene7639_17; CL353.Contig3_17; Unigene32240_17; Unigene29586_17; CL990.Contig2_17; Unigene15096_17; Unigene15347_17; Unigene15668_17; CL2021.Contig1_17; Unigene15584_17;
biological_process	signaling	268	CL3472.Contig1_17; CL77.Contig15_17; Unigene15784_17; Unigene31530_17; CL686.Contig2_17; Unigene14928_17; Unigene32764_17; CL114.Contig4_17; CL2801.Contig4_17; Unigene14567_17; Unigene14714_17; Unigene26212_17; Unigene283_17; Unigene32421_17; Unigene7369_17; Unigene7603_17; CL1690.Contig2_17; CL286.Contig4_17; Unigene13785_17; Unigene15111_17; Unigene31906_17; Unigene6375_17; Unigene6390_17; Unig…
biological_process	single-organism process	931	CL1273.Contig1_17; CL3510.Contig2_17; Unigene29385_17; CL1690.Contig2_17; Unigene6840_17; CL1391.Contig2_17; Unigene13785_17; Unigene17219_17; Unigene17558_17; Unigene29962_17; Unigene37588_17; CL3472.Contig1_17; CL77.Contig15_17; Unigene15784_17; Unigene31530_17; Unigene26360_17; Unigene15202_17; CL368.Contig2_17; CL850.Contig1_17; Unigene14928_17; Unigene32240_17; CL143.Contig4_17; CL2467.Conti…
cellular_component	cell	993	CL1425.Contig2_17; CL2339.Contig1_17; CL535.Contig1_17; CL718.Contig1_17; CL83.Contig2_17; Unigene14329_17; Unigene14996_17; Unigene15202_17; Unigene15666_17; Unigene15776_17; Unigene21098_17; Unigene69_17; Unigene7481_17; CL2618.Contig2_17; Unigene6615_17; Unigene14813_17; Unigene15929_17; Unigene7222_17; Unigene5103_17; Unigene6041_17; Unigene6838_17; CL1690.Contig2_17; CL665.Contig1_17; CL683.…
cellular_component	cell junction	37	Unigene32240_17; Unigene7169_17; Unigene9707_17; CL1004.Contig2_17; CL1346.Contig1_17; CL2618.Contig2_17; Unigene15929_17; Unigene26360_17; Unigene31554_17; Unigene31657_17; Unigene17219_17; Unigene27243_17; Unigene32827_17; Unigene31499_17; Unigene29962_17; CL1669.Contig1_17; CL1754.Contig3_17; CL1754.Contig4_17; CL286.Contig4_17; CL77.Contig15_17; Unigene14423_17; Unigene15784_17; Unigene29955_…
cellular_component	cell part	993	CL1425.Contig2_17; CL2339.Contig1_17; CL535.Contig1_17; CL718.Contig1_17; CL83.Contig2_17; Unigene14329_17; Unigene14996_17; Unigene15202_17; Unigene15666_17; Unigene15776_17; Unigene21098_17; Unigene69_17; Unigene7481_17; CL2618.Contig2_17; Unigene6615_17; Unigene14813_17; Unigene15929_17; Unigene7222_17; Unigene5103_17; Unigene6041_17; Unigene6838_17; CL1690.Contig2_17; CL665.Contig1_17; CL683.…
cellular_component	extracellular matrix	44	Unigene36280_17; CL2697.Contig1_17; CL2697.Contig2_17; CL3804.Contig1_17; Unigene14348_17; Unigene14398_17; Unigene14567_17; Unigene14816_17; Unigene15559_17; Unigene26236_17; Unigene682_17; CL1630.Contig4_17; CL3817.Contig2_17; CL3929.Contig1_17; Unigene17651_17; Unigene2447_17; Unigene15425_17; CL2174.Contig1_17; CL2211.Contig2_17; Unigene12821_17; Unigene13673_17; Unigene15350_17; Unigene21787…
cellular_component	extracellular matrix part	16	Unigene36280_17; CL2697.Contig1_17; CL2697.Contig2_17; CL3804.Contig1_17; Unigene14348_17; Unigene14398_17; Unigene14567_17; Unigene14816_17; Unigene15559_17; Unigene26236_17; Unigene682_17; Unigene15425_17; CL2825.Contig2_17; Unigene14532_17; Unigene14982_17; Unigene6435_17;
cellular_component	extracellular region	173	CL1244.Contig1_17; CL1272.Contig1_17; CL1425.Contig2_17; CL1462.Contig1_17; CL1986.Contig1_17; CL1986.Contig3_17; CL2013.Contig1_17; CL2040.Contig2_17; CL2331.Contig2_17; CL2639.Contig1_17; CL2961.Contig1_17; CL640.Contig1_17; CL649.Contig1_17; CL649.Contig2_17; CL700.Contig2_17; CL718.Contig1_17; Unigene14316_17; Unigene14543_17; Unigene14559_17; Unigene14567_17; Unigene14594_17; Unigene14622_17…
cellular_component	extracellular region part	95	CL1244.Contig1_17; CL1272.Contig1_17; CL1425.Contig2_17; CL1462.Contig1_17; CL1986.Contig1_17; CL1986.Contig3_17; CL2013.Contig1_17; CL2040.Contig2_17; CL2331.Contig2_17; CL2639.Contig1_17; CL2961.Contig1_17; CL640.Contig1_17; CL649.Contig1_17; CL649.Contig2_17; CL700.Contig2_17; CL718.Contig1_17; Unigene14316_17; Unigene14543_17; Unigene14559_17; Unigene14567_17; Unigene14594_17; Unigene14622_17…
cellular_component	macromolecular complex	572	CL1425.Contig2_17; CL2339.Contig1_17; CL535.Contig1_17; CL718.Contig1_17; CL83.Contig2_17; Unigene14329_17; Unigene14996_17; Unigene15202_17; Unigene15666_17; Unigene15776_17; Unigene21098_17; Unigene69_17; Unigene7481_17; Unigene14813_17; Unigene15929_17; Unigene7222_17; Unigene5103_17; Unigene6041_17; Unigene6838_17; CL2136.Contig1_17; CL2946.Contig1_17; CL3472.Contig1_17; CL3713.Contig2_17; CL…
cellular_component	membrane	280	CL2136.Contig1_17; CL2946.Contig1_17; CL3472.Contig1_17; CL3713.Contig2_17; CL539.Contig3_17; CL77.Contig15_17; Unigene15784_17; Unigene31529_17; Unigene32453_17; Unigene33627_17; Unigene7019_17; CL1011.Contig1_17; CL2618.Contig2_17; CL3194.Contig1_17; CL91.Contig1_17; Unigene14447_17; Unigene15274_17; Unigene15916_17; Unigene17545_17; Unigene32104_17; Unigene7440_17; CL114.Contig4_17; CL319.Cont…
cellular_component	membrane part	193	CL2136.Contig1_17; CL2946.Contig1_17; CL3472.Contig1_17; CL3713.Contig2_17; CL539.Contig3_17; CL77.Contig15_17; Unigene15784_17; Unigene31529_17; Unigene32453_17; Unigene33627_17; Unigene7019_17; CL1011.Contig1_17; CL2618.Contig2_17; CL3194.Contig1_17; CL91.Contig1_17; Unigene14447_17; Unigene15274_17; Unigene15916_17; Unigene17545_17; Unigene32104_17; Unigene7440_17; CL114.Contig4_17; CL319.Cont…
cellular_component	membrane-enclosed lumen	143	Unigene11066_17; Unigene30618_17; Unigene31792_17; Unigene31881_17; CL37.Contig1_17; Unigene6531_17; Unigene16944_17; Unigene26182_17; CL672.Contig1_17; Unigene29389_17; Unigene15190_17; Unigene14715_17; Unigene6457_17; Unigene7281_17; Unigene7567_17; CL3556.Contig1_17; Unigene15879_17; Unigene17595_17; CL3829.Contig2_17; Unigene6435_17; CL1117.Contig1_17; CL1420.Contig1_17; CL1425.Contig2_17; Un…
cellular_component	organelle	729	CL1425.Contig2_17; Unigene14813_17; Unigene15929_17; Unigene7222_17; Unigene14996_17; Unigene5103_17; Unigene6041_17; Unigene6838_17; CL1690.Contig2_17; CL665.Contig1_17; CL683.Contig1_17; Unigene18102_17; Unigene30245_17; Unigene32694_17; Unigene6942_17; CL2974.Contig1_17; Unigene14254_17; Unigene14257_17; Unigene14343_17; Unigene14370_17; Unigene14499_17; Unigene14512_17; Unigene14646_17; Unige…
cellular_component	organelle part	546	CL1425.Contig2_17; Unigene14813_17; Unigene15929_17; Unigene7222_17; Unigene14996_17; Unigene5103_17; Unigene6041_17; Unigene6838_17; Unigene6942_17; CL2974.Contig1_17; Unigene14254_17; Unigene14257_17; Unigene14343_17; Unigene14370_17; Unigene14499_17; Unigene14512_17; Unigene14646_17; Unigene14765_17; Unigene14799_17; Unigene14806_17; Unigene14820_17; Unigene14895_17; Unigene14962_17; Unigene15…
cellular_component	synapse	32	CL1022.Contig2_17; Unigene15690_17; Unigene32827_17; Unigene7169_17; Unigene9707_17; CL1546.Contig1_17; CL3684.Contig2_17; CL686.Contig2_17; Unigene14680_17; Unigene15404_17; Unigene18084_17; Unigene2575_17; Unigene7499_17; Unigene36280_17; Unigene14836_17; Unigene14925_17; CL100.Contig2_17; CL1277.Contig2_17; CL432.Contig1_17; CL432.Contig2_17; Unigene14594_17; Unigene15024_17; Unigene32240_17; …
cellular_component	synapse part	20	CL1022.Contig2_17; Unigene15690_17; Unigene32827_17; Unigene7169_17; Unigene9707_17; CL1546.Contig1_17; CL3684.Contig2_17; CL686.Contig2_17; Unigene14680_17; Unigene15404_17; Unigene18084_17; Unigene2575_17; Unigene7499_17; Unigene36280_17; Unigene14836_17; Unigene14925_17; CL253.Contig2_17; CL3333.Contig2_17; Unigene14934_17; Unigene14771_17;
cellular_component	virion	2	CL3610.Contig1_17; Unigene37682_17;
cellular_component	virion part	2	CL3610.Contig1_17; Unigene37682_17;
molecular_function	antioxidant activity	24	CL640.Contig1_17; Unigene14369_17; Unigene14463_17; Unigene27410_17; CL2210.Contig1_17; Unigene14483_17; Unigene15250_17; Unigene15703_17; Unigene6567_17; Unigene6961_17; Unigene14614_17; CL3596.Contig2_17; CL1735.Contig2_17; CL409.Contig1_17; Unigene31822_17; Unigene6227_17; Unigene7641_17; CL721.Contig1_17; CL721.Contig3_17; Unigene7421_17; CL1721.Contig1_17; Unigene15253_17; Unigene15573_17; U…
molecular_function	binding	919	Unigene14318_17; Unigene14511_17; Unigene14744_17; Unigene15354_17; Unigene6614_17; CL115.Contig2_17; CL1346.Contig1_17; CL1389.Contig2_17; CL1690.Contig2_17; CL1803.Contig2_17; CL2136.Contig1_17; CL2326.Contig2_17; CL235.Contig4_17; CL259.Contig3_17; CL2618.Contig2_17; CL286.Contig4_17; CL2863.Contig1_17; CL3283.Contig1_17; CL3283.Contig2_17; CL3333.Contig2_17; CL3425.Contig1_17; CL3510.Contig2_…
molecular_function	catalytic activity	860	Unigene6403_17; CL1100.Contig2_17; CL1157.Contig1_17; CL2520.Contig1_17; CL895.Contig1_17; Unigene14262_17; Unigene14762_17; Unigene14767_17; Unigene14945_17; Unigene15225_17; Unigene15358_17; Unigene21070_17; Unigene36853_17; CL2155.Contig1_17; Unigene7306_17; Unigene29707_17; CL1394.Contig1_17; CL2324.Contig1_17; CL638.Contig1_17; Unigene14865_17; Unigene15011_17; Unigene29227_17; Unigene31935_…
molecular_function	electron carrier activity	33	CL3381.Contig1_17; Unigene15210_17; Unigene15661_17; CL1425.Contig2_17; CL1445.Contig1_17; CL605.Contig1_17; CL912.Contig1_17; Unigene14295_17; Unigene14520_17; Unigene14559_17; Unigene14698_17; Unigene14840_17; Unigene14953_17; Unigene15005_17; Unigene15035_17; Unigene15123_17; Unigene15234_17; Unigene15373_17; Unigene15548_17; Unigene15578_17; Unigene15689_17; Unigene15693_17; Unigene15900_17; …
molecular_function	enzyme regulator activity	85	CL2136.Contig1_17; Unigene17762_17; Unigene33627_17; Unigene35569_17; Unigene7019_17; Unigene32215_17; CL1822.Contig1_17; CL2837.Contig3_17; CL3804.Contig1_17; Unigene15458_17; Unigene682_17; Unigene15091_17; CL3031.Contig1_17; Unigene15705_17; Unigene29710_17; Unigene29840_17; Unigene14265_17; Unigene31554_17; CL2166.Contig1_17; Unigene15105_17; CL2467.Contig1_17; Unigene7208_17; CL2125.Contig2_…
molecular_function	metallochaperone activity	2	Unigene6871_17; Unigene27410_17;
molecular_function	molecular transducer activity	31	Unigene14256_17; CL2155.Contig1_17; CL368.Contig2_17; CL815.Contig3_17; Unigene14398_17; Unigene14914_17; Unigene15828_17; Unigene26360_17; Unigene2_17; Unigene31471_17; CL2618.Contig2_17; CL1049.Contig1_17; CL1103.Contig1_17; Unigene15104_17; CL2982.Contig4_17; CL3570.Contig1_17; CL885.Contig2_17; CL581.Contig1_17; CL397.Contig2_17; Unigene29782_17; Unigene30769_17; Unigene9707_17; Unigene223_17…
molecular_function	morphogen activity	2	CL257.Contig1_17; Unigene27261_17;
molecular_function	nucleic acid binding transcription factor activity	45	CL1005.Contig3_17; CL1093.Contig2_17; CL2155.Contig1_17; CL2319.Contig1_17; CL28.Contig1_17; Unigene14436_17; Unigene14622_17; Unigene14742_17; Unigene15096_17; Unigene15618_17; Unigene17096_17; Unigene29552_17; Unigene31829_17; Unigene32104_17; Unigene32457_17; Unigene4917_17; Unigene7407_17; CL2618.Contig2_17; Unigene15202_17; Unigene7281_17; Unigene29389_17; Unigene6459_17; CL257.Contig1_17; C…
molecular_function	nutrient reservoir activity	3	CL2482.Contig1_17; Unigene15028_17; Unigene15417_17;
molecular_function	protein binding transcription factor activity	12	CL2251.Contig1_17; Unigene6979_17; CL1222.Contig2_17; Unigene13795_17; Unigene14259_17; Unigene18131_17; Unigene6868_17; Unigene7367_17; CL343.Contig1_17; CL986.Contig5_17; Unigene15424_17; Unigene31594_17;
molecular_function	receptor activity	36	CL2584.Contig2_17; CL2946.Contig1_17; CL3472.Contig1_17; CL3716.Contig1_17; CL77.Contig15_17; CL789.Contig2_17; Unigene15784_17; Unigene29962_17; Unigene30296_17; Unigene31529_17; Unigene36058_17; Unigene32453_17; Unigene31471_17; CL2618.Contig2_17; CL1049.Contig1_17; CL1103.Contig1_17; Unigene15104_17; CL2982.Contig4_17; CL3570.Contig1_17; CL885.Contig2_17; CL581.Contig1_17; Unigene9707_17; Unig…
molecular_function	receptor regulator activity	1	Unigene32764_17;
molecular_function	structural molecule activity	184	Unigene14548_17; Unigene31592_17; Unigene3254_17; CL1117.Contig1_17; CL2974.Contig1_17; CL3626.Contig2_17; CL514.Contig1_17; Unigene14254_17; Unigene14257_17; Unigene14292_17; Unigene14305_17; Unigene14326_17; Unigene14343_17; Unigene14370_17; Unigene14499_17; Unigene14512_17; Unigene14589_17; Unigene14593_17; Unigene14607_17; Unigene14646_17; Unigene14744_17; Unigene14765_17; Unigene14791_17; Un…
molecular_function	translation regulator activity	5	CL1602.Contig1_17; CL257.Contig1_17; CL718.Contig1_17; Unigene21098_17; Unigene6348_17;
molecular_function	transporter activity	92	CL1100.Contig2_17; CL1157.Contig1_17; CL2520.Contig1_17; CL895.Contig1_17; Unigene14262_17; Unigene14762_17; Unigene14767_17; Unigene14945_17; Unigene15225_17; Unigene15358_17; Unigene21070_17; Unigene36853_17; CL306.Contig4_17; Unigene6942_17; CL2143.Contig3_17; CL2136.Contig1_17; Unigene33627_17; Unigene7019_17; CL1257.Contig2_17; CL264.Contig2_17; CL3431.Contig1_17; CL3776.Contig2_17; Unigene1…

## Sheet: Bactroceraminax.protein2cog
Protein	Protein-or-Domain	Score	E-Value	COG-ID	Function-Description	Code	Functional-Categories;
Unigene15450_17	YDR148c	384	3e-106	COG0508	Pyruvate/2-oxoglutarate dehydrogenase complex, dihydrolipoamide acyltransferase (E2) component, and related enzymes	C	Energy production and conversion ;
Unigene15450_17	SPBC776.15c	373	5e-103	COG0508	Pyruvate/2-oxoglutarate dehydrogenase complex, dihydrolipoamide acyltransferase (E2) component, and related enzymes	C	Energy production and conversion ;
Unigene15450_17	XF1549	333	4e-91	COG0508	Pyruvate/2-oxoglutarate dehydrogenase complex, dihydrolipoamide acyltransferase (E2) component, and related enzymes	C	Energy production and conversion ;
Unigene15450_17	mll4300	332	8e-91	COG0508	Pyruvate/2-oxoglutarate dehydrogenase complex, dihydrolipoamide acyltransferase (E2) component, and related enzymes	C	Energy production and conversion ;
Unigene15450_17	PM0278	331	2e-90	COG0508	Pyruvate/2-oxoglutarate dehydrogenase complex, dihydrolipoamide acyltransferase (E2) component, and related enzymes	C	Energy production and conversion ;
Unigene15450_17	HI1661	331	2e-90	COG0508	Pyruvate/2-oxoglutarate dehydrogenase complex, dihydrolipoamide acyltransferase (E2) component, and related enzymes	C	Energy production and conversion ;
Unigene15450_17	STM0737	325	1e-88	COG0508	Pyruvate/2-oxoglutarate dehydrogenase complex, dihydrolipoamide acyltransferase (E2) component, and related enzymes	C	Energy production and conversion ;
Unigene15450_17	SMc02483	325	1e-88	COG0508	Pyruvate/2-oxoglutarate dehydrogenase complex, dihydrolipoamide acyltransferase (E2) component, and related enzymes	C	Energy production and conversion ;
Unigene15450_17	YPO1114	321	1e-87	COG0508	Pyruvate/2-oxoglutarate dehydrogenase complex, dihydrolipoamide acyltransferase (E2) component, and related enzymes	C	Energy production and conversion ;
Unigene15450_17	sucB	318	9e-87	COG0508	Pyruvate/2-oxoglutarate dehydrogenase complex, dihydrolipoamide acyltransferase (E2) component, and related enzymes	C	Energy production and conversion ;
Unigene15450_17	ZsucB	318	9e-87	COG0508	Pyruvate/2-oxoglutarate dehydrogenase complex, dihydrolipoamide acyltransferase (E2) component, and related enzymes	C	Energy production and conversion ;
Unigene15450_17	ECs0752	318	9e-87	COG0508	Pyruvate/2-oxoglutarate dehydrogenase complex, dihydrolipoamide acyltransferase (E2) component, and related enzymes	C	Energy production and conversion ;
Unigene15450_17	AGc4775	316	6e-86	COG0508	Pyruvate/2-oxoglutarate dehydrogenase complex, dihydrolipoamide acyltransferase (E2) component, and related enzymes	C	Energy production and conversion ;
Unigene15450_17	RSc1270	316	8e-86	COG0508	Pyruvate/2-oxoglutarate dehydrogenase complex, dihydrolipoamide acyltransferase (E2) component, and related enzymes	C	Energy production and conversion ;
Unigene15450_17	PA1586	311	2e-84	COG0508	Pyruvate/2-oxoglutarate dehydrogenase complex, dihydrolipoamide acyltransferase (E2) component, and related enzymes	C	Energy production and conversion ;
Unigene15450_17	RP179	310	3e-84	COG0508	Pyruvate/2-oxoglutarate dehydrogenase complex, dihydrolipoamide acyltransferase (E2) component, and related enzymes	C	Energy production and conversion ;
Unigene15450_17	DR0083	310	4e-84	COG0508	Pyruvate/2-oxoglutarate dehydrogenase complex, dihydrolipoamide acyltransferase (E2) component, and related enzymes	C	Energy production and conversion ;
Unigene15450_17	BH2205	308	2e-83	COG0508	Pyruvate/2-oxoglutarate dehydrogenase complex, dihydrolipoamide acyltransferase (E2) component, and related enzymes	C	Energy production and conversion ;
Unigene15450_17	VC2086	306	4e-83	COG0508	Pyruvate/2-oxoglutarate dehydrogenase complex, dihydrolipoamide acyltransferase (E2) component, and related enzymes	C	Energy production and conversion ;
Unigene15450_17	RC0226	306	5e-83	COG0508	Pyruvate/2-oxoglutarate dehydrogenase complex, dihydrolipoamide acyltransferase (E2) component, and related enzymes	C	Energy production and conversion ;
Unigene15714_17	SPBC25H2.12c	706	0	COG0459	Chaperonin GroEL (HSP60 family)	O	Posttranslational modification, protein turnover, chaperones ;
Unigene15714_17	Ta0980	380	3e-105	COG0459	Chaperonin GroEL (HSP60 family)	O	Posttranslational modification, protein turnover, chaperones ;
Unigene15714_17	TVN1128	377	2e-104	COG0459	Chaperonin GroEL (HSP60 family)	O	Posttranslational modification, protein turnover, chaperones ;
Unigene15714_17	PH0017	377	2e-104	COG0459	Chaperonin GroEL (HSP60 family)	O	Posttranslational modification, protein turnover, chaperones ;
Unigene15714_17	APE2072	373	6e-103	COG0459	Chaperonin GroEL (HSP60 family)	O	Posttranslational modification, protein turnover, chaperones ;
Unigene15714_17	AF2238	372	7e-103	COG0459	Chaperonin GroEL (HSP60 family)	O	Posttranslational modification, protein turnover, chaperones ;
Unigene15714_17	PAB2341	370	2e-102	COG0459	Chaperonin GroEL (HSP60 family)	O	Posttranslational modification, protein turnover, chaperones ;
Unigene15714_17	APE0907	368	1e-101	COG0459	Chaperonin GroEL (HSP60 family)	O	Posttranslational modification, protein turnover, chaperones ;
Unigene15714_17	MA0086	367	3e-101	COG0459	Chaperonin GroEL (HSP60 family)	O	Posttranslational modification, protein turnover, chaperones ;
Unigene15714_17	AF1451	362	8e-100	COG0459	Chaperonin GroEL (HSP60 family)	O	Posttranslational modification, protein turnover, chaperones ;
Unigene15714_17	MK1006	360	3e-99	COG0459	Chaperonin GroEL (HSP60 family)	O	Posttranslational modification, protein turnover, chaperones ;
Unigene15714_17	SSO0282	358	2e-98	COG0459	Chaperonin GroEL (HSP60 family)	O	Posttranslational modification, protein turnover, chaperones ;
Unigene15714_17	SSO0862	350	3e-96	COG0459	Chaperonin GroEL (HSP60 family)	O	Posttranslational modification, protein turnover, chaperones ;
Unigene15714_17	MTH794	346	5e-95	COG0459	Chaperonin GroEL (HSP60 family)	O	Posttranslational modification, protein turnover, chaperones ;
Unigene15714_17	MA4413	344	2e-94	COG0459	Chaperonin GroEL (HSP60 family)	O	Posttranslational modification, protein turnover, chaperones ;
Unigene15714_17	PAE3273	343	5e-94	COG0459	Chaperonin GroEL (HSP60 family)	O	Posttranslational modification, protein turnover, chaperones ;
Unigene15714_17	MTH218	343	5e-94	COG0459	Chaperonin GroEL (HSP60 family)	O	Posttranslational modification, protein turnover, chaperones ;
Unigene15714_17	MJ0999	342	1e-93	COG0459	Chaperonin GroEL (HSP60 family)	O	Posttranslational modification, protein turnover, chaperones ;
Unigene15714_17	TVN0507	334	3e-91	COG0459	Chaperonin GroEL (HSP60 family)	O	Posttranslational modification, protein turnover, chaperones ;
Unigene15714_17	VNG2226G	333	6e-91	COG0459	Chaperonin GroEL (HSP60 family)	O	Posttranslational modification, protein turnover, chaperones ;
Unigene7664_17	SP0060	319	1e-86	COG1874	Beta-galactosidase	G	Carbohydrate transport and metabolism ;
Unigene7664_17	XF0840	299	1e-80	COG1874	Beta-galactosidase	G	Carbohydrate transport and metabolism ;
Unigene7664_17	CAC2514	147	4e-35	COG1874	Beta-galactosidase	G	Carbohydrate transport and metabolism ;
Unigene7664_17	PH0511	132	3e-30	COG1874	Beta-galactosidase	G	Carbohydrate transport and metabolism ;
Unigene7664_17	PAB1349	130	7e-30	COG1874	Beta-galactosidase	G	Carbohydrate transport and metabolism ;
Unigene30416_17	YGL205w	104	1e-22	COG1960	Acyl-CoA dehydrogenases	I	Lipid transport and metabolism ;
Unigene7347_17	YDR044w	344	1e-94	COG0408	Coproporphyrinogen III oxidase	H	Coenzyme transport and metabolism ;
Unigene7347_17	SPAC222.11	338	7e-93	COG0408	Coproporphyrinogen III oxidase	H	Coenzyme transport and metabolism ;
Unigene7347_17	all1357	315	7e-86	COG0408	Coproporphyrinogen III oxidase	H	Coenzyme transport and metabolism ;
Unigene7347_17	sll1185	300	2e-81	COG0408	Coproporphyrinogen III oxidase	H	Coenzyme transport and metabolism ;
Unigene7347_17	all0650	297	2e-80	COG0408	Coproporphyrinogen III oxidase	H	Coenzyme transport and metabolism ;
Unigene7347_17	PA0024	279	4e-75	COG0408	Coproporphyrinogen III oxidase	H	Coenzyme transport and metabolism ;
Unigene7347_17	STM2451	279	7e-75	COG0408	Coproporphyrinogen III oxidase	H	Coenzyme transport and metabolism ;
Unigene7347_17	YPO3032	277	2e-74	COG0408	Coproporphyrinogen III oxidase	H	Coenzyme transport and metabolism ;
Unigene7347_17	hemF	272	5e-73	COG0408	Coproporphyrinogen III oxidase	H	Coenzyme transport and metabolism ;
Unigene7347_17	ZhemF	264	2e-70	COG0408	Coproporphyrinogen III oxidase	H	Coenzyme transport and metabolism ;
Unigene7347_17	ECs3307	263	3e-70	COG0408	Coproporphyrinogen III oxidase	H	Coenzyme transport and metabolism ;
Unigene7347_17	VC0055	259	8e-69	COG0408	Coproporphyrinogen III oxidase	H	Coenzyme transport and metabolism ;
Unigene7347_17	XF0017	258	8e-69	COG0408	Coproporphyrinogen III oxidase	H	Coenzyme transport and metabolism ;
Unigene7347_17	RSc2192	256	5e-68	COG0408	Coproporphyrinogen III oxidase	H	Coenzyme transport and metabolism ;
Unigene7347_17	RC1369	232	1e-60	COG0408	Coproporphyrinogen III oxidase	H	Coenzyme transport and metabolism ;
Unigene7347_17	RP882	227	3e-59	COG0408	Coproporphyrinogen III oxidase	H	Coenzyme transport and metabolism ;
Unigene7347_17	mlr2722	188	1e-47	COG0408	Coproporphyrinogen III oxidase	H	Coenzyme transport and metabolism ;
Unigene7347_17	CC0506	186	8e-47	COG0408	Coproporphyrinogen III oxidase	H	Coenzyme transport and metabolism ;
Unigene7347_17	AGc4089	185	1e-46	COG0408	Coproporphyrinogen III oxidase	H	Coenzyme transport and metabolism ;
Unigene7347_17	SMc00180	181	2e-45	COG0408	Coproporphyrinogen III oxidase	H	Coenzyme transport and metabolism ;
Unigene14575_17	YPL048w	192	9e-49	COG0625	Glutathione S-transferase	O	Posttranslational modification, protein turnover, chaperones ;
Unigene14575_17	YKL081w	189	6e-48	COG0625	Glutathione S-transferase	O	Posttranslational modification, protein turnover, chaperones ;
Unigene14575_17	SPAC29A4.02c	184	4e-46	COG0625	Glutathione S-transferase	O	Posttranslational modification, protein turnover, chaperones ;
Unigene14575_17	SPCC1183.02	75.5	2e-13	COG0625	Glutathione S-transferase	O	Posttranslational modification, protein turnover, chaperones ;
Unigene14575_17	alr3195	63.5	6e-10	COG0625	Glutathione S-transferase	O	Posttranslational modification, protein turnover, chaperones ;
Unigene14575_17	BMEI0517	63.2	8e-10	COG0625	Glutathione S-transferase	O	Posttranslational modification, protein turnover, chaperones ;
Unigene14575_17	PA1655	62.8	1e-09	COG0625	Glutathione S-transferase	O	Posttranslational modification, protein turnover, chaperones ;
Unigene14575_17	YGR201c	59.3	1e-08	COG0625	Glutathione S-transferase	O	Posttranslational modification, protein turnover, chaperones ;
Unigene14575_17	yliJ	54.3	4e-07	COG0625	Glutathione S-transferase	O	Posttranslational modification, protein turnover, chaperones ;
Unigene14575_17	ECs0918	54.3	4e-07	COG0625	Glutathione S-transferase	O	Posttranslational modification, protein turnover, chaperones ;
Unigene14575_17	CC1124	53.5	7e-07	COG0625	Glutathione S-transferase	O	Posttranslational modification, protein turnover, chaperones ;
Unigene14575_17	SMb20005	51.6	3e-06	COG0625	Glutathione S-transferase	O	Posttranslational modification, protein turnover, chaperones ;
Unigene14417_17	STM1435	82.8	6e-16	COG0346	Lactoylglutathione lyase and related lyases	E	Amino acid transport and metabolism ;
Unigene14417_17	gloA	80.9	2e-15	COG0346	Lactoylglutathione lyase and related lyases	E	Amino acid transport and metabolism ;
Unigene14417_17	ZgloA	80.9	2e-15	COG0346	Lactoylglutathione lyase and related lyases	E	Amino acid transport and metabolism ;
Unigene14417_17	ECs2360	80.9	2e-15	COG0346	Lactoylglutathione lyase and related lyases	E	Amino acid transport and metabolism ;
Unigene14417_17	NMB0340	78.6	1e-14	COG0346	Lactoylglutathione lyase and related lyases	E	Amino acid transport and metabolism ;
Unigene14417_17	NMA2147	78.6	1e-14	COG0346	Lactoylglutathione lyase and related lyases	E	Amino acid transport and metabolism ;
Unigene14417_17	RSc0520	78.2	2e-14	COG0346	Lactoylglutathione lyase and related lyases	E	Amino acid transport and metabolism ;
Unigene14417_17	slr0381	72.4	7e-13	COG0346	Lactoylglutathione lyase and related lyases	E	Amino acid transport and metabolism ;
Unigene14417_17	YPO2381	72.4	8e-13	COG0346	Lactoylglutathione lyase and related lyases	E	Amino acid transport and metabolism ;
Unigene14417_17	VC1010	71.2	2e-12	COG0346	Lactoylglutathione lyase and related lyases	E	Amino acid transport and metabolism ;
Unigene14417_17	PM0987	68.2	2e-11	COG0346	Lactoylglutathione lyase and related lyases	E	Amino acid transport and metabolism ;
Unigene14417_17	HI0323	63.9	3e-10	COG0346	Lactoylglutathione lyase and related lyases	E	Amino acid transport and metabolism ;
Unigene14417_17	PA0710	59.7	5e-09	COG0346	Lactoylglutathione lyase and related lyases	E	Amino acid transport and metabolism ;
Unigene14417_17	lin2271	55.5	1e-07	COG0346	Lactoylglutathione lyase and related lyases	E	Amino acid transport and metabolism ;
Unigene14417_17	SP0962	50.8	3e-06	COG0346	Lactoylglutathione lyase and related lyases	E	Amino acid transport and metabolism ;
Unigene32561_17	all0778	191	3e-48	COG4826	Serine protease inhibitor	O	Posttranslational modification, protein turnover, chaperones ;
Unigene32561_17	MA3388	167	2e-41	COG4826	Serine protease inhibitor	O	Posttranslational modification, protein turnover, chaperones ;
Unigene32561_17	MA2246	149	1e-35	COG4826	Serine protease inhibitor	O	Posttranslational modification, protein turnover, chaperones ;
Unigene32561_17	MA2613	148	1e-35	COG4826	Serine protease inhibitor	O	Posttranslational modification, protein turnover, chaperones ;
Unigene32561_17	PAE0049	121	2e-27	COG4826	Serine protease inhibitor	O	Posttranslational modification, protein turnover, chaperones ;
CL875.Contig1_17	SPAC1952.03	124	2e-28	COG5539	Predicted cysteine protease (OTU family)	O	Posttranslational modification, protein turnover, chaperones ;
CL875.Contig1_17	YHL013c	107	3e-23	COG5539	Predicted cysteine protease (OTU family)	O	Posttranslational modification, protein turnover, chaperones ;
CL1577.Contig1_17	SPBC1539.06	92.4	1e-19	COG4281	Acyl-CoA-binding protein	I	Lipid transport and metabolism ;
CL1577.Contig1_17	YGR037c	82.8	1e-16	COG4281	Acyl-CoA-binding protein	I	Lipid transport and metabolism ;
CL1577.Contig1_17	RSc1366	79.7	1e-15	COG4281	Acyl-CoA-binding protein	I	Lipid transport and metabolism ;
CL1577.Contig1_17	DR0166	72.4	2e-13	COG4281	Acyl-CoA-binding protein	I	Lipid transport and metabolism ;
Unigene14767_17	SPCC1840.06	131	8e-31	COG0712	F0F1-type ATP synthase, delta subunit (mitochondrial oligomycin sensitivity protein)	C	Energy production and conversion ;
Unigene14767_17	YDR298c	110	1e-24	COG0712	F0F1-type ATP synthase, delta subunit (mitochondrial oligomycin sensitivity protein)	C	Energy production and conversion ;
Unigene14767_17	AGc4759	108	7e-24	COG0712	F0F1-type ATP synthase, delta subunit (mitochondrial oligomycin sensitivity protein)	C	Energy production and conversion ;
Unigene14767_17	BMEI0248	102	6e-22	COG0712	F0F1-type ATP synthase, delta subunit (mitochondrial oligomycin sensitivity protein)	C	Energy production and conversion ;
Unigene14767_17	CC3450	100	2e-21	COG0712	F0F1-type ATP synthase, delta subunit (mitochondrial oligomycin sensitivity protein)	C	Energy production and conversion ;
Unigene14767_17	mll4066	96.7	2e-20	COG0712	F0F1-type ATP synthase, delta subunit (mitochondrial oligomycin sensitivity protein)	C	Energy production and conversion ;
Unigene14767_17	SMc02498	91.7	8e-19	COG0712	F0F1-type ATP synthase, delta subunit (mitochondrial oligomycin sensitivity protein)	C	Energy production and conversion ;
Unigene14767_17	RC1238	61.6	9e-10	COG0712	F0F1-type ATP synthase, delta subunit (mitochondrial oligomycin sensitivity protein)	C	Energy production and conversion ;
Unigene14767_17	lin2676	60.8	1e-09	COG0712	F0F1-type ATP synthase, delta subunit (mitochondrial oligomycin sensitivity protein)	C	Energy production and conversion ;
Unigene14767_17	BH3757	59.7	4e-09	COG0712	F0F1-type ATP synthase, delta subunit (mitochondrial oligomycin sensitivity protein)	C	Energy production and conversion ;
Unigene14767_17	all0006	58.9	6e-09	COG0712	F0F1-type ATP synthase, delta subunit (mitochondrial oligomycin sensitivity protein)	C	Energy production and conversion ;
Unigene14767_17	VC2767	55.8	5e-08	COG0712	F0F1-type ATP synthase, delta subunit (mitochondrial oligomycin sensitivity protein)	C	Energy production and conversion ;
Unigene14767_17	PA5557	55.8	5e-08	COG0712	F0F1-type ATP synthase, delta subunit (mitochondrial oligomycin sensitivity protein)	C	Energy production and conversion ;
Unigene14767_17	CAC2868	55.1	8e-08	COG0712	F0F1-type ATP synthase, delta subunit (mitochondrial oligomycin sensitivity protein)	C	Energy production and conversion ;
Unigene14767_17	sll1325	54.7	1e-07	COG0712	F0F1-type ATP synthase, delta subunit (mitochondrial oligomycin sensitivity protein)	C	Energy production and conversion ;
Unigene14767_17	YPO4124	53.9	2e-07	COG0712	F0F1-type ATP synthase, delta subunit (mitochondrial oligomycin sensitivity protein)	C	Energy production and conversion ;
Unigene14767_17	PM1491	53.9	2e-07	COG0712	F0F1-type ATP synthase, delta subunit (mitochondrial oligomycin sensitivity protein)	C	Energy production and conversion ;
Unigene14767_17	atpH	53.1	3e-07	COG0712	F0F1-type ATP synthase, delta subunit (mitochondrial oligomycin sensitivity protein)	C	Energy production and conversion ;
Unigene14767_17	ZatpH	53.1	3e-07	COG0712	F0F1-type ATP synthase, delta subunit (mitochondrial oligomycin sensitivity protein)	C	Energy production and conversion ;
Unigene14767_17	ECs4677	53.1	3e-07	COG0712	F0F1-type ATP synthase, delta subunit (mitochondrial oligomycin sensitivity protein)	C	Energy production and conversion ;
Unigene17254_17	SPBC16C6.09	315	3e-85	COG1928	Dolichyl-phosphate-mannose--protein O-mannosyl transferase	O	Posttranslational modification, protein turnover, chaperones ;
Unigene17254_17	YJR143c	306	7e-83	COG1928	Dolichyl-phosphate-mannose--protein O-mannosyl transferase	O	Posttranslational modification, protein turnover, chaperones ;
Unigene17254_17	YOR321w	289	2e-77	COG1928	Dolichyl-phosphate-mannose--protein O-mannosyl transferase	O	Posttranslational modification, protein turnover, chaperones ;
Unigene17254_17	YDL095w	288	2e-77	COG1928	Dolichyl-phosphate-mannose--protein O-mannosyl transferase	O	Posttranslational modification, protein turnover, chaperones ;
Unigene17254_17	YAL023c	283	1e-75	COG1928	Dolichyl-phosphate-mannose--protein O-mannosyl transferase	O	Posttranslational modification, protein turnover, chaperones ;
Unigene17254_17	YDL093w	266	2e-70	COG1928	Dolichyl-phosphate-mannose--protein O-mannosyl transferase	O	Posttranslational modification, protein turnover, chaperones ;
Unigene17254_17	SPAPB1E7.09	264	4e-70	COG1928	Dolichyl-phosphate-mannose--protein O-mannosyl transferase	O	Posttranslational modification, protein turnover, chaperones ;
Unigene17254_17	YGR199w	239	2e-62	COG1928	Dolichyl-phosphate-mannose--protein O-mannosyl transferase	O	Posttranslational modification, protein turnover, chaperones ;
Unigene17254_17	SPAC22A12.07c	233	1e-60	COG1928	Dolichyl-phosphate-mannose--protein O-mannosyl transferase	O	Posttranslational modification, protein turnover, chaperones ;
Unigene17254_17	ECU02g1300	228	4e-59	COG1928	Dolichyl-phosphate-mannose--protein O-mannosyl transferase	O	Posttranslational modification, protein turnover, chaperones ;
Unigene17254_17	YDR307w	79	3e-14	COG1928	Dolichyl-phosphate-mannose--protein O-mannosyl transferase	O	Posttranslational modification, protein turnover, chaperones ;
Unigene17254_17	alr3150	73.2	2e-12	COG1928	Dolichyl-phosphate-mannose--protein O-mannosyl transferase	O	Posttranslational modification, protein turnover, chaperones ;
Unigene17254_17	slr1050	59.3	3e-08	COG1928	Dolichyl-phosphate-mannose--protein O-mannosyl transferase	O	Posttranslational modification, protein turnover, chaperones ;
Unigene17254_17	ML0192	56.2	3e-07	COG1928	Dolichyl-phosphate-mannose--protein O-mannosyl transferase	O	Posttranslational modification, protein turnover, chaperones ;
CL1061.Contig2_17	SPBC428.14	114	3e-25	COG0204	1-acyl-sn-glycerol-3-phosphate acyltransferase	I	Lipid transport and metabolism ;
CL1061.Contig2_17	YDR018c	83.2	7e-16	COG0204	1-acyl-sn-glycerol-3-phosphate acyltransferase	I	Lipid transport and metabolism ;
CL1061.Contig2_17	YBR042c	80.1	5e-15	COG0204	1-acyl-sn-glycerol-3-phosphate acyltransferase	I	Lipid transport and metabolism ;
CL1061.Contig2_17	ECU10g1260	72	2e-12	COG0204	1-acyl-sn-glycerol-3-phosphate acyltransferase	I	Lipid transport and metabolism ;
CL1061.Contig2_17	ECU04g1280	70.9	3e-12	COG0204	1-acyl-sn-glycerol-3-phosphate acyltransferase	I	Lipid transport and metabolism ;
CL1061.Contig2_17	RSp1365	56.6	8e-08	COG0204	1-acyl-sn-glycerol-3-phosphate acyltransferase	I	Lipid transport and metabolism ;
CL1061.Contig2_17	STM3998	52	2e-06	COG0204	1-acyl-sn-glycerol-3-phosphate acyltransferase	I	Lipid transport and metabolism ;
Unigene15489_17	ECU02g1080	180	9e-46	COG5272	Ubiquitin	O	Posttranslational modification, protein turnover, chaperones ;
Unigene15489_17	ECU02g0740i	151	4e-37	COG5272	Ubiquitin	O	Posttranslational modification, protein turnover, chaperones ;
Unigene15489_17	YLL039c	148	3e-36	COG5272	Ubiquitin	O	Posttranslational modification, protein turnover, chaperones ;
Unigene15489_17	SPAC1805.12c_1	147	5e-36	COG5272	Ubiquitin	O	Posttranslational modification, protein turnover, chaperones ;
Unigene15489_17	SPAC11G7.04_1	147	5e-36	COG5272	Ubiquitin	O	Posttranslational modification, protein turnover, chaperones ;
Unigene15489_17	YKR094c_1	147	5e-36	COG5272	Ubiquitin	O	Posttranslational modification, protein turnover, chaperones ;
Unigene15489_17	YIL148w_1	147	5e-36	COG5272	Ubiquitin	O	Posttranslational modification, protein turnover, chaperones ;
Unigene15489_17	YLR167w_1	137	5e-33	COG5272	Ubiquitin	O	Posttranslational modification, protein turnover, chaperones ;
Unigene15489_17	SPAC6G10.11c_1	137	7e-33	COG5272	Ubiquitin	O	Posttranslational modification, protein turnover, chaperones ;
Unigene15489_17	SPAC589.10c_1	137	7e-33	COG5272	Ubiquitin	O	Posttranslational modification, protein turnover, chaperones ;
Unigene15489_17	SPBC12D12.08c	91.3	6e-19	COG5272	Ubiquitin	O	Posttranslational modification, protein turnover, chaperones ;
Unigene15489_17	YDR139c	84.3	7e-17	COG5272	Ubiquitin	O	Posttranslational modification, protein turnover, chaperones ;
Unigene15489_17	SPAC6G10.11c_2	72.4	3e-13	COG1998	Ribosomal protein S27AE	J	Translation, ribosomal structure and biogenesis ;
Unigene15489_17	SPAC589.10c_2	72.4	3e-13	COG1998	Ribosomal protein S27AE	J	Translation, ribosomal structure and biogenesis ;
Unigene15489_17	YLR167w_2	70.1	1e-12	COG1998	Ribosomal protein S27AE	J	Translation, ribosomal structure and biogenesis ;
CL3795.Contig1_17	VC1649	95.9	1e-19	COG5640	Secreted trypsin-like serine protease	O	Posttranslational modification, protein turnover, chaperones ;
CL3795.Contig1_17	VC1200	92	2e-18	COG5640	Secreted trypsin-like serine protease	O	Posttranslational modification, protein turnover, chaperones ;
Unigene15200_17	PA1185	89	5e-18	COG0625	Glutathione S-transferase	O	Posttranslational modification, protein turnover, chaperones ;
Unigene15200_17	VCA0584	85.1	7e-17	COG0625	Glutathione S-transferase	O	Posttranslational modification, protein turnover, chaperones ;
Unigene15200_17	alr4661	84.7	1e-16	COG0625	Glutathione S-transferase	O	Posttranslational modification, protein turnover, chaperones ;
Unigene15200_17	alr4570	83.2	3e-16	COG0625	Glutathione S-transferase	O	Posttranslational modification, protein turnover, chaperones ;
Unigene15200_17	SMb20005	79.3	4e-15	COG0625	Glutathione S-transferase	O	Posttranslational modification, protein turnover, chaperones ;
Unigene15200_17	BMEI1316	79.3	4e-15	COG0625	Glutathione S-transferase	O	Posttranslational modification, protein turnover, chaperones ;
Unigene15200_17	all1124	73.9	2e-13	COG0625	Glutathione S-transferase	O	Posttranslational modification, protein turnover, chaperones ;
Unigene15200_17	PA1623	72	6e-13	COG0625	Glutathione S-transferase	O	Posttranslational modification, protein turnover, chaperones ;
Unigene15200_17	mll3731	70.5	2e-12	COG0625	Glutathione S-transferase	O	Posttranslational modification, protein turnover, chaperones ;
Unigene15200_17	BMEI0517	70.1	2e-12	COG0625	Glutathione S-transferase	O	Posttranslational modification, protein turnover, chaperones ;
Unigene15200_17	yfcG	70.1	2e-12	COG0625	Glutathione S-transferase	O	Posttranslational modification, protein turnover, chaperones ;
Unigene15200_17	STM2349	69.7	3e-12	COG0625	Glutathione S-transferase	O	Posttranslational modification, protein turnover, chaperones ;
Unigene15200_17	ZyfcG	69.7	4e-12	COG0625	Glutathione S-transferase	O	Posttranslational modification, protein turnover, chaperones ;
Unigene15200_17	ECs3186	69.7	4e-12	COG0625	Glutathione S-transferase	O	Posttranslational modification, protein turnover, chaperones ;
Unigene15200_17	PA1655	68.9	5e-12	COG0625	Glutathione S-transferase	O	Posttranslational modification, protein turnover, chaperones ;
Unigene15200_17	SMb20420	68.6	8e-12	COG0625	Glutathione S-transferase	O	Posttranslational modification, protein turnover, chaperones ;
Unigene15200_17	YPO3639	67.8	1e-11	COG0625	Glutathione S-transferase	O	Posttranslational modification, protein turnover, chaperones ;
Unigene15200_17	PA1033	67	2e-11	COG0625	Glutathione S-transferase	O	Posttranslational modification, protein turnover, chaperones ;
Unigene15200_17	all1745	66.2	3e-11	COG0625	Glutathione S-transferase	O	Posttranslational modification, protein turnover, chaperones ;
Unigene15200_17	sll0067	65.1	8e-11	COG0625	Glutathione S-transferase	O	Posttranslational modification, protein turnover, chaperones ;
CL1569.Contig2_17	VC1200	79.7	8e-15	COG5640	Secreted trypsin-like serine protease	O	Posttranslational modification, protein turnover, chaperones ;
CL1569.Contig2_17	VC1649	77	6e-14	COG5640	Secreted trypsin-like serine protease	O	Posttranslational modification, protein turnover, chaperones ;
CL1569.Contig2_17	VCA0803	74.3	4e-13	COG5640	Secreted trypsin-like serine protease	O	Posttranslational modification, protein turnover, chaperones ;
CL1569.Contig2_17	mlr3307	68.2	3e-11	COG5640	Secreted trypsin-like serine protease	O	Posttranslational modification, protein turnover, chaperones ;
Unigene17595_17	BMEI0138	345	6e-95	COG0045	Succinyl-CoA synthetase, beta subunit	C	Energy production and conversion ;
Unigene17595_17	SPCC1620.08	344	2e-94	COG0045	Succinyl-CoA synthetase, beta subunit	C	Energy production and conversion ;
Unigene17595_17	SMc02480	343	2e-94	COG0045	Succinyl-CoA synthetase, beta subunit	C	Energy production and conversion ;
Unigene17595_17	YGR244c	341	1e-93	COG0045	Succinyl-CoA synthetase, beta subunit	C	Energy production and conversion ;
Unigene17595_17	BS_sucC	338	9e-93	COG0045	Succinyl-CoA synthetase, beta subunit	C	Energy production and conversion ;
Unigene17595_17	mll4306	333	3e-91	COG0045	Succinyl-CoA synthetase, beta subunit	C	Energy production and conversion ;
Unigene17595_17	CC0337	328	8e-90	COG0045	Succinyl-CoA synthetase, beta subunit	C	Energy production and conversion ;
Unigene17595_17	AGc4780	326	5e-89	COG0045	Succinyl-CoA synthetase, beta subunit	C	Energy production and conversion ;
Unigene17595_17	XF2547	317	2e-86	COG0045	Succinyl-CoA synthetase, beta subunit	C	Energy production and conversion ;
Unigene17595_17	BH2470	313	3e-85	COG0045	Succinyl-CoA synthetase, beta subunit	C	Energy production and conversion ;
Unigene17595_17	RC0599	310	3e-84	COG0045	Succinyl-CoA synthetase, beta subunit	C	Energy production and conversion ;
Unigene17595_17	SA1088	308	7e-84	COG0045	Succinyl-CoA synthetase, beta subunit	C	Energy production and conversion ;
Unigene17595_17	RP433	304	2e-82	COG0045	Succinyl-CoA synthetase, beta subunit	C	Energy production and conversion ;
Unigene17595_17	aq_1620	301	2e-81	COG0045	Succinyl-CoA synthetase, beta subunit	C	Energy production and conversion ;
Unigene17595_17	STM0738	295	1e-79	COG0045	Succinyl-CoA synthetase, beta subunit	C	Energy production and conversion ;
Unigene17595_17	VC2085	294	2e-79	COG0045	Succinyl-CoA synthetase, beta subunit	C	Energy production and conversion ;
Unigene17595_17	sucC	292	6e-79	COG0045	Succinyl-CoA synthetase, beta subunit	C	Energy production and conversion ;
Unigene17595_17	ZsucC	292	6e-79	COG0045	Succinyl-CoA synthetase, beta subunit	C	Energy production and conversion ;
Unigene17595_17	ECs0753	292	6e-79	COG0045	Succinyl-CoA synthetase, beta subunit	C	Energy production and conversion ;
Unigene17595_17	CPn0973	292	7e-79	COG0045	Succinyl-CoA synthetase, beta subunit	C	Energy production and conversion ;
Unigene15929_17	ECU03g1570	109	2e-24	COG5126	Ca2+-binding protein (EF-Hand superfamily)	TZDR	Signal transduction mechanisms ; Cytoskeleton ; Cell cycle control, cell division, chromosome partitioning ; General function prediction only ;
Unigene15929_17	SPAC926.03	105	4e-23	COG5126	Ca2+-binding protein (EF-Hand superfamily)	TZDR	Signal transduction mechanisms ; Cytoskeleton ; Cell cycle control, cell division, chromosome partitioning ; General function prediction only ;
Unigene15929_17	SPAC3A12.14	104	9e-23	COG5126	Ca2+-binding protein (EF-Hand superfamily)	TZDR	Signal transduction mechanisms ; Cytoskeleton ; Cell cycle control, cell division, chromosome partitioning ; General function prediction only ;
Unigene15929_17	YBR109c	87.8	8e-18	COG5126	Ca2+-binding protein (EF-Hand superfamily)	TZDR	Signal transduction mechanisms ; Cytoskeleton ; Cell cycle control, cell division, chromosome partitioning ; General function prediction only ;
Unigene15929_17	SPAC29A4.05	77.4	1e-14	COG5126	Ca2+-binding protein (EF-Hand superfamily)	TZDR	Signal transduction mechanisms ; Cytoskeleton ; Cell cycle control, cell division, chromosome partitioning ; General function prediction only ;
Unigene15929_17	SPAP8A3.08	74.7	7e-14	COG5126	Ca2+-binding protein (EF-Hand superfamily)	TZDR	Signal transduction mechanisms ; Cytoskeleton ; Cell cycle control, cell division, chromosome partitioning ; General function prediction only ;
Unigene15929_17	YGL106w	58.5	5e-09	COG5126	Ca2+-binding protein (EF-Hand superfamily)	TZDR	Signal transduction mechanisms ; Cytoskeleton ; Cell cycle control, cell division, chromosome partitioning ; General function prediction only ;
Unigene15929_17	YOR257w	58.5	6e-09	COG5126	Ca2+-binding protein (EF-Hand superfamily)	TZDR	Signal transduction mechanisms ; Cytoskeleton ; Cell cycle control, cell division, chromosome partitioning ; General function prediction only ;
CL1394.Contig1_17	SP0281	343	3e-94	COG3579	Aminopeptidase C	E	Amino acid transport and metabolism ;
CL1394.Contig1_17	YNL239w	338	1e-92	COG3579	Aminopeptidase C	E	Amino acid transport and metabolism ;
CL1394.Contig1_17	TP0112	330	3e-90	COG3579	Aminopeptidase C	E	Amino acid transport and metabolism ;
CL1394.Contig1_17	SPy1651	324	2e-88	COG3579	Aminopeptidase C	E	Amino acid transport and metabolism ;
CL1394.Contig1_17	lin2432	322	9e-88	COG3579	Aminopeptidase C	E	Amino acid transport and metabolism ;
CL1394.Contig1_17	L130687	315	1e-85	COG3579	Aminopeptidase C	E	Amino acid transport and metabolism ;
Unigene15445_17	all4087	150	5e-37	COG0537	Diadenosine tetraphosphate (Ap4A) hydrolase and other HIT family hydrolases	FGR	Nucleotide transport and metabolism ; Carbohydrate transport and metabolism ; General function prediction only ;
Unigene15445_17	slr1234	144	3e-35	COG0537	Diadenosine tetraphosphate (Ap4A) hydrolase and other HIT family hydrolases	FGR	Nucleotide transport and metabolism ; Carbohydrate transport and metabolism ; General function prediction only ;
Unigene15445_17	aq_141	127	6e-30	COG0537	Diadenosine tetraphosphate (Ap4A) hydrolase and other HIT family hydrolases	FGR	Nucleotide transport and metabolism ; Carbohydrate transport and metabolism ; General function prediction only ;
Unigene15445_17	PA0656	116	8e-27	COG0537	Diadenosine tetraphosphate (Ap4A) hydrolase and other HIT family hydrolases	FGR	Nucleotide transport and metabolism ; Carbohydrate transport and metabolism ; General function prediction only ;
Unigene15445_17	CAC1287	113	6e-26	COG0537	Diadenosine tetraphosphate (Ap4A) hydrolase and other HIT family hydrolases	FGR	Nucleotide transport and metabolism ; Carbohydrate transport and metabolism ; General function prediction only ;
Unigene15445_17	HI0961	112	1e-25	COG0537	Diadenosine tetraphosphate (Ap4A) hydrolase and other HIT family hydrolases	FGR	Nucleotide transport and metabolism ; Carbohydrate transport and metabolism ; General function prediction only ;
Unigene15445_17	PM0073	112	2e-25	COG0537	Diadenosine tetraphosphate (Ap4A) hydrolase and other HIT family hydrolases	FGR	Nucleotide transport and metabolism ; Carbohydrate transport and metabolism ; General function prediction only ;
Unigene15445_17	FN1873	107	7e-24	COG0537	Diadenosine tetraphosphate (Ap4A) hydrolase and other HIT family hydrolases	FGR	Nucleotide transport and metabolism ; Carbohydrate transport and metabolism ; General function prediction only ;
Unigene15445_17	VC1897	105	2e-23	COG0537	Diadenosine tetraphosphate (Ap4A) hydrolase and other HIT family hydrolases	FGR	Nucleotide transport and metabolism ; Carbohydrate transport and metabolism ; General function prediction only ;
Unigene15445_17	YPO1611	104	4e-23	COG0537	Diadenosine tetraphosphate (Ap4A) hydrolase and other HIT family hydrolases	FGR	Nucleotide transport and metabolism ; Carbohydrate transport and metabolism ; General function prediction only ;
Unigene15445_17	STM1205	99	2e-21	COG0537	Diadenosine tetraphosphate (Ap4A) hydrolase and other HIT family hydrolases	FGR	Nucleotide transport and metabolism ; Carbohydrate transport and metabolism ; General function prediction only ;
Unigene15445_17	XF1810	98.6	2e-21	COG0537	Diadenosine tetraphosphate (Ap4A) hydrolase and other HIT family hydrolases	FGR	Nucleotide transport and metabolism ; Carbohydrate transport and metabolism ; General function prediction only ;
Unigene15445_17	ycfF	97.8	4e-21	COG0537	Diadenosine tetraphosphate (Ap4A) hydrolase and other HIT family hydrolases	FGR	Nucleotide transport and metabolism ; Carbohydrate transport and metabolism ; General function prediction only ;
Unigene15445_17	ZycfF	97.8	4e-21	COG0537	Diadenosine tetraphosphate (Ap4A) hydrolase and other HIT family hydrolases	FGR	Nucleotide transport and metabolism ; Carbohydrate transport and metabolism ; General function prediction only ;
Unigene15445_17	ECs1481	97.8	4e-21	COG0537	Diadenosine tetraphosphate (Ap4A) hydrolase and other HIT family hydrolases	FGR	Nucleotide transport and metabolism ; Carbohydrate transport and metabolism ; General function prediction only ;
Unigene15445_17	BU357	91.3	4e-19	COG0537	Diadenosine tetraphosphate (Ap4A) hydrolase and other HIT family hydrolases	FGR	Nucleotide transport and metabolism ; Carbohydrate transport and metabolism ; General function prediction only ;
Unigene15445_17	CPn0488	89.7	1e-18	COG0537	Diadenosine tetraphosphate (Ap4A) hydrolase and other HIT family hydrolases	FGR	Nucleotide transport and metabolism ; Carbohydrate transport and metabolism ; General function prediction only ;
Unigene15445_17	NMA0806	86.3	1e-17	COG0537	Diadenosine tetraphosphate (Ap4A) hydrolase and other HIT family hydrolases	FGR	Nucleotide transport and metabolism ; Carbohydrate transport and metabolism ; General function prediction only ;
Unigene15445_17	NMB0602	85.9	2e-17	COG0537	Diadenosine tetraphosphate (Ap4A) hydrolase and other HIT family hydrolases	FGR	Nucleotide transport and metabolism ; Carbohydrate transport and metabolism ; General function prediction only ;
Unigene15445_17	Cj0898	84.7	4e-17	COG0537	Diadenosine tetraphosphate (Ap4A) hydrolase and other HIT family hydrolases	FGR	Nucleotide transport and metabolism ; Carbohydrate transport and metabolism ; General function prediction only ;
Unigene35569_17	SPAC26F1.09	132	2e-30	COG5210	GTPase-activating protein	R	General function prediction only ;
Unigene35569_17	YGR100w	103	1e-21	COG5210	GTPase-activating protein	R	General function prediction only ;
Unigene35569_17	SPAC4G8.04	97.1	9e-20	COG5210	GTPase-activating protein	R	General function prediction only ;
Unigene35569_17	ECU11g1700	93.6	1e-18	COG5210	GTPase-activating protein	R	General function prediction only ;
Unigene35569_17	YOL112w	93.2	1e-18	COG5210	GTPase-activating protein	R	General function prediction only ;
Unigene35569_17	YMR192w	87.8	6e-17	COG5210	GTPase-activating protein	R	General function prediction only ;
Unigene35569_17	SPBC1778.09	79.7	1e-14	COG5210	GTPase-activating protein	R	General function prediction only ;
Unigene35569_17	YNL293w	71.2	5e-12	COG5210	GTPase-activating protein	R	General function prediction only ;
Unigene35569_17	SPAC630.05	53.5	1e-06	COG5210	GTPase-activating protein	R	General function prediction only ;
Unigene35569_17	SPAC23D3.03c	51.6	4e-06	COG5210	GTPase-activating protein	R	General function prediction only ;
Unigene15205_17	DR1318	400	3e-111	COG1960	Acyl-CoA dehydrogenases	I	Lipid transport and metabolism ;
Unigene15205_17	BH3798	306	3e-83	COG1960	Acyl-CoA dehydrogenases	I	Lipid transport and metabolism ;
Unigene15205_17	BS_acdA	306	6e-83	COG1960	Acyl-CoA dehydrogenases	I	Lipid transport and metabolism ;
Unigene15205_17	DR1255	303	5e-82	COG1960	Acyl-CoA dehydrogenases	I	Lipid transport and metabolism ;
Unigene15205_17	BH3799	293	5e-79	COG1960	Acyl-CoA dehydrogenases	I	Lipid transport and metabolism ;
Unigene15205_17	FN1535	291	1e-78	COG1960	Acyl-CoA dehydrogenases	I	Lipid transport and metabolism ;
Unigene15205_17	ML0737	289	5e-78	COG1960	Acyl-CoA dehydrogenases	I	Lipid transport and metabolism ;
Unigene15205_17	BS_yngJ	287	2e-77	COG1960	Acyl-CoA dehydrogenases	I	Lipid transport and metabolism ;
Unigene15205_17	BS_mmgC	286	4e-77	COG1960	Acyl-CoA dehydrogenases	I	Lipid transport and metabolism ;
Unigene15205_17	FN0783	285	1e-76	COG1960	Acyl-CoA dehydrogenases	I	Lipid transport and metabolism ;
Unigene15205_17	FN1424_1	283	5e-76	COG1960	Acyl-CoA dehydrogenases	I	Lipid transport and metabolism ;
Unigene15205_17	Ta0974	281	2e-75	COG1960	Acyl-CoA dehydrogenases	I	Lipid transport and metabolism ;
Unigene15205_17	CC0427	278	2e-74	COG1960	Acyl-CoA dehydrogenases	I	Lipid transport and metabolism ;
Unigene15205_17	BH1130	278	2e-74	COG1960	Acyl-CoA dehydrogenases	I	Lipid transport and metabolism ;
Unigene15205_17	PAE1378	276	4e-74	COG1960	Acyl-CoA dehydrogenases	I	Lipid transport and metabolism ;
Unigene15205_17	AF0845	273	3e-73	COG1960	Acyl-CoA dehydrogenases	I	Lipid transport and metabolism ;
Unigene15205_17	AF0436	272	7e-73	COG1960	Acyl-CoA dehydrogenases	I	Lipid transport and metabolism ;
Unigene15205_17	CAC2711	272	1e-72	COG1960	Acyl-CoA dehydrogenases	I	Lipid transport and metabolism ;
Unigene15205_17	TVN1120	271	2e-72	COG1960	Acyl-CoA dehydrogenases	I	Lipid transport and metabolism ;
Unigene15205_17	VNG1191Gm	271	2e-72	COG1960	Acyl-CoA dehydrogenases	I	Lipid transport and metabolism ;
Unigene15311_17	YLR441c	279	3e-75	COG1890	Ribosomal protein S3AE	J	Translation, ribosomal structure and biogenesis ;
Unigene15311_17	SPAC13G6.02c	273	2e-73	COG1890	Ribosomal protein S3AE	J	Translation, ribosomal structure and biogenesis ;
Unigene15311_17	SPAC22H12.04c	269	5e-72	COG1890	Ribosomal protein S3AE	J	Translation, ribosomal structure and biogenesis ;
Unigene15311_17	YML063w	257	1e-68	COG1890	Ribosomal protein S3AE	J	Translation, ribosomal structure and biogenesis ;
Unigene15311_17	ECU05g0250	116	4e-26	COG1890	Ribosomal protein S3AE	J	Translation, ribosomal structure and biogenesis ;
Unigene15311_17	AF2320	91.7	1e-18	COG1890	Ribosomal protein S3AE	J	Translation, ribosomal structure and biogenesis ;
Unigene15311_17	PH0060	89	8e-18	COG1890	Ribosomal protein S3AE	J	Translation, ribosomal structure and biogenesis ;
Unigene15311_17	PAB0035	89	9e-18	COG1890	Ribosomal protein S3AE	J	Translation, ribosomal structure and biogenesis ;
Unigene15311_17	MK1461	87	3e-17	COG1890	Ribosomal protein S3AE	J	Translation, ribosomal structure and biogenesis ;
Unigene15311_17	PAE3472	86.7	4e-17	COG1890	Ribosomal protein S3AE	J	Translation, ribosomal structure and biogenesis ;
Unigene15311_17	MTH1593	83.6	3e-16	COG1890	Ribosomal protein S3AE	J	Translation, ribosomal structure and biogenesis ;
Unigene15311_17	APE1154	76.6	4e-14	COG1890	Ribosomal protein S3AE	J	Translation, ribosomal structure and biogenesis ;
Unigene15311_17	SSO0746	74.3	2e-13	COG1890	Ribosomal protein S3AE	J	Translation, ribosomal structure and biogenesis ;
Unigene15311_17	MJ0980	73.9	2e-13	COG1890	Ribosomal protein S3AE	J	Translation, ribosomal structure and biogenesis ;
Unigene15311_17	MA3416	72.8	6e-13	COG1890	Ribosomal protein S3AE	J	Translation, ribosomal structure and biogenesis ;
Unigene15311_17	VNG0787G	56.6	4e-08	COG1890	Ribosomal protein S3AE	J	Translation, ribosomal structure and biogenesis ;
Unigene14404_17	SPAC30D11.13	235	3e-62	COG5078	Ubiquitin-protein ligase	O	Posttranslational modification, protein turnover, chaperones ;
Unigene14404_17	YDL064w	196	1e-50	COG5078	Ubiquitin-protein ligase	O	Posttranslational modification, protein turnover, chaperones ;
Unigene14404_17	SPAC18B11.07c	115	4e-26	COG5078	Ubiquitin-protein ligase	O	Posttranslational modification, protein turnover, chaperones ;
Unigene14404_17	ECU01g0940	104	6e-23	COG5078	Ubiquitin-protein ligase	O	Posttranslational modification, protein turnover, chaperones ;
Unigene14404_17	ECU10g1310i	100	1e-21	COG5078	Ubiquitin-protein ligase	O	Posttranslational modification, protein turnover, chaperones ;
Unigene14404_17	SPBC119.02	95.9	3e-20	COG5078	Ubiquitin-protein ligase	O	Posttranslational modification, protein turnover, chaperones ;
Unigene14404_17	YDR054c	92.8	2e-19	COG5078	Ubiquitin-protein ligase	O	Posttranslational modification, protein turnover, chaperones ;
Unigene14404_17	SPAC11E3.04c	91.7	4e-19	COG5078	Ubiquitin-protein ligase	O	Posttranslational modification, protein turnover, chaperones ;
Unigene14404_17	YBR082c	89.7	2e-18	COG5078	Ubiquitin-protein ligase	O	Posttranslational modification, protein turnover, chaperones ;
Unigene14404_17	YDR059c	89.4	2e-18	COG5078	Ubiquitin-protein ligase	O	Posttranslational modification, protein turnover, chaperones ;
Unigene14404_17	ECU04g0630	84.7	6e-17	COG5078	Ubiquitin-protein ligase	O	Posttranslational modification, protein turnover, chaperones ;
Unigene14404_17	ECU01g1010	81.3	6e-16	COG5078	Ubiquitin-protein ligase	O	Posttranslational modification, protein turnover, chaperones ;
Unigene14404_17	ECU10g0940	80.9	8e-16	COG5078	Ubiquitin-protein ligase	O	Posttranslational modification, protein turnover, chaperones ;
Unigene14404_17	SPBC1105.09	80.1	2e-15	COG5078	Ubiquitin-protein ligase	O	Posttranslational modification, protein turnover, chaperones ;
Unigene14404_17	YDR092w	79.7	2e-15	COG5078	Ubiquitin-protein ligase	O	Posttranslational modification, protein turnover, chaperones ;
Unigene14404_17	SPAC1250.03	77	1e-14	COG5078	Ubiquitin-protein ligase	O	Posttranslational modification, protein turnover, chaperones ;
Unigene14404_17	YDR177w	72.4	3e-13	COG5078	Ubiquitin-protein ligase	O	Posttranslational modification, protein turnover, chaperones ;
Unigene14404_17	ECU08g0860	68.2	6e-12	COG5078	Ubiquitin-protein ligase	O	Posttranslational modification, protein turnover, chaperones ;
Unigene14404_17	YEL012w	64.7	7e-11	COG5078	Ubiquitin-protein ligase	O	Posttranslational modification, protein turnover, chaperones ;
Unigene14404_17	SPAC10F6.05c	52.4	3e-07	COG5078	Ubiquitin-protein ligase	O	Posttranslational modification, protein turnover, chaperones ;
Unigene29351_17	CC1678	357	2e-98	COG0304	3-oxoacyl-(acyl-carrier-protein) synthase	IQ	Lipid transport and metabolism ; Secondary metabolites biosynthesis, transport and catabolism ;
Unigene29351_17	BH2882	355	8e-98	COG0304	3-oxoacyl-(acyl-carrier-protein) synthase	IQ	Lipid transport and metabolism ; Secondary metabolites biosynthesis, transport and catabolism ;
Unigene29351_17	VC2019	352	7e-97	COG0304	3-oxoacyl-(acyl-carrier-protein) synthase	IQ	Lipid transport and metabolism ; Secondary metabolites biosynthesis, transport and catabolism ;
Unigene29351_17	NMB0219	351	1e-96	COG0304	3-oxoacyl-(acyl-carrier-protein) synthase	IQ	Lipid transport and metabolism ; Secondary metabolites biosynthesis, transport and catabolism ;
Unigene29351_17	BS_yjaY	350	3e-96	COG0304	3-oxoacyl-(acyl-carrier-protein) synthase	IQ	Lipid transport and metabolism ; Secondary metabolites biosynthesis, transport and catabolism ;
Unigene29351_17	NMA0044	349	5e-96	COG0304	3-oxoacyl-(acyl-carrier-protein) synthase	IQ	Lipid transport and metabolism ; Secondary metabolites biosynthesis, transport and catabolism ;
Unigene29351_17	AGc2030	348	2e-95	COG0304	3-oxoacyl-(acyl-carrier-protein) synthase	IQ	Lipid transport and metabolism ; Secondary metabolites biosynthesis, transport and catabolism ;
Unigene29351_17	aq_1717	347	2e-95	COG0304	3-oxoacyl-(acyl-carrier-protein) synthase	IQ	Lipid transport and metabolism ; Secondary metabolites biosynthesis, transport and catabolism ;
Unigene29351_17	SMc00574	347	2e-95	COG0304	3-oxoacyl-(acyl-carrier-protein) synthase	IQ	Lipid transport and metabolism ; Secondary metabolites biosynthesis, transport and catabolism ;
Unigene29351_17	SPBC887.13c	341	2e-93	COG0304	3-oxoacyl-(acyl-carrier-protein) synthase	IQ	Lipid transport and metabolism ; Secondary metabolites biosynthesis, transport and catabolism ;
Unigene29351_17	FN0151	340	2e-93	COG0304	3-oxoacyl-(acyl-carrier-protein) synthase	IQ	Lipid transport and metabolism ; Secondary metabolites biosynthesis, transport and catabolism ;
Unigene29351_17	YPO1601	340	2e-93	COG0304	3-oxoacyl-(acyl-carrier-protein) synthase	IQ	Lipid transport and metabolism ; Secondary metabolites biosynthesis, transport and catabolism ;
Unigene29351_17	STM1197	340	2e-93	COG0304	3-oxoacyl-(acyl-carrier-protein) synthase	IQ	Lipid transport and metabolism ; Secondary metabolites biosynthesis, transport and catabolism ;
Unigene29351_17	SA0843	340	4e-93	COG0304	3-oxoacyl-(acyl-carrier-protein) synthase	IQ	Lipid transport and metabolism ; Secondary metabolites biosynthesis, transport and catabolism ;
Unigene29351_17	alr3343	338	9e-93	COG0304	3-oxoacyl-(acyl-carrier-protein) synthase	IQ	Lipid transport and metabolism ; Secondary metabolites biosynthesis, transport and catabolism ;
Unigene29351_17	RP764	337	2e-92	COG0304	3-oxoacyl-(acyl-carrier-protein) synthase	IQ	Lipid transport and metabolism ; Secondary metabolites biosynthesis, transport and catabolism ;
Unigene29351_17	PA2965	333	5e-91	COG0304	3-oxoacyl-(acyl-carrier-protein) synthase	IQ	Lipid transport and metabolism ; Secondary metabolites biosynthesis, transport and catabolism ;
Unigene29351_17	sll1069	330	4e-90	COG0304	3-oxoacyl-(acyl-carrier-protein) synthase	IQ	Lipid transport and metabolism ; Secondary metabolites biosynthesis, transport and catabolism ;
Unigene29351_17	BMEI1473	329	6e-90	COG0304	3-oxoacyl-(acyl-carrier-protein) synthase	IQ	Lipid transport and metabolism ; Secondary metabolites biosynthesis, transport and catabolism ;
Unigene29351_17	RSc1054	327	2e-89	COG0304	3-oxoacyl-(acyl-carrier-protein) synthase	IQ	Lipid transport and metabolism ; Secondary metabolites biosynthesis, transport and catabolism ;
Unigene1667_17	SPAC30C2.02	252	7e-67	COG1413	FOG: HEAT repeat	C	Energy production and conversion ;
Unigene1667_17	YJR070c	251	9e-67	COG1413	FOG: HEAT repeat	C	Energy production and conversion ;
Unigene1667_17	ECU06g1490	208	1e-53	COG1413	FOG: HEAT repeat	C	Energy production and conversion ;
Unigene1667_17	all3465_2	62	1e-09	COG1413	FOG: HEAT repeat	C	Energy production and conversion ;
Unigene1667_17	MA1839_2	53.1	6e-07	COG1413	FOG: HEAT repeat	C	Energy production and conversion ;
Unigene1667_17	MA3612	50.1	5e-06	COG5635	Predicted NTPase (NACHT family)	T	Signal transduction mechanisms ;
Unigene1667_17	MA2540	49.3	8e-06	COG1413	FOG: HEAT repeat	C	Energy production and conversion ;
Unigene15776_17	ECU03g0730	64.7	2e-10	COG0724	RNA-binding proteins (RRM domain)	R	General function prediction only ;
Unigene15776_17	SPAC140.02	57.4	4e-08	COG0724	RNA-binding proteins (RRM domain)	R	General function prediction only ;
Unigene15776_17	TP0356	52.8	1e-06	COG0724	RNA-binding proteins (RRM domain)	R	General function prediction only ;
Unigene31829_17	YCR065w	99.4	2e-20	COG5025	Transcription factor of the Forkhead/HNF3 family	K	Transcription ;
Unigene31829_17	SPBC16G5.15c	98.6	3e-20	COG5025	Transcription factor of the Forkhead/HNF3 family	K	Transcription ;
Unigene31829_17	SPBC32H8.11	91.7	3e-18	COG5025	Transcription factor of the Forkhead/HNF3 family	K	Transcription ;
Unigene31829_17	SPBC4C3.05	89.4	2e-17	COG5025	Transcription factor of the Forkhead/HNF3 family	K	Transcription ;
Unigene31829_17	ECU01g0470	86.3	1e-16	COG5025	Transcription factor of the Forkhead/HNF3 family	K	Transcription ;
Unigene31829_17	YNL068c	85.9	2e-16	COG5025	Transcription factor of the Forkhead/HNF3 family	K	Transcription ;
Unigene31829_17	YPR104c	79.7	1e-14	COG5025	Transcription factor of the Forkhead/HNF3 family	K	Transcription ;
Unigene31829_17	YIL131c	75.9	2e-13	COG5025	Transcription factor of the Forkhead/HNF3 family	K	Transcription ;
Unigene31829_17	ECU11g1330	75.5	2e-13	COG5025	Transcription factor of the Forkhead/HNF3 family	K	Transcription ;
Unigene31829_17	SPAC1142.08	71.6	3e-12	COG5025	Transcription factor of the Forkhead/HNF3 family	K	Transcription ;
CL912.Contig1_17	YNL111c	102	2e-22	COG5274	Cytochrome b involved in lipid metabolism	CI	Energy production and conversion ; Lipid transport and metabolism ;
CL912.Contig1_17	SPCC16A11.10c	96.7	8e-21	COG5274	Cytochrome b involved in lipid metabolism	CI	Energy production and conversion ; Lipid transport and metabolism ;
CL912.Contig1_17	SPBC29A10.16c	77.4	6e-15	COG5274	Cytochrome b involved in lipid metabolism	CI	Energy production and conversion ; Lipid transport and metabolism ;
CL912.Contig1_17	ECU01g1115	55.8	2e-08	COG5274	Cytochrome b involved in lipid metabolism	CI	Energy production and conversion ; Lipid transport and metabolism ;
CL912.Contig1_17	YMR272c_1	55.8	2e-08	COG5274	Cytochrome b involved in lipid metabolism	CI	Energy production and conversion ; Lipid transport and metabolism ;
CL912.Contig1_17	YML054c_1	55.1	3e-08	COG5274	Cytochrome b involved in lipid metabolism	CI	Energy production and conversion ; Lipid transport and metabolism ;
CL912.Contig1_17	SPAC1F12.10	53.9	6e-08	COG5274	Cytochrome b involved in lipid metabolism	CI	Energy production and conversion ; Lipid transport and metabolism ;
CL912.Contig1_17	SPCC330.03c	52	2e-07	COG5274	Cytochrome b involved in lipid metabolism	CI	Energy production and conversion ; Lipid transport and metabolism ;
Unigene31594_17	SPAC11G7.02	87	4e-17	COG5021	Ubiquitin-protein ligase	O	Posttranslational modification, protein turnover, chaperones ;
Unigene31594_17	YER125w	84.3	3e-16	COG5021	Ubiquitin-protein ligase	O	Posttranslational modification, protein turnover, chaperones ;
Unigene31594_17	SPBC16E9.11c	80.5	4e-15	COG5021	Ubiquitin-protein ligase	O	Posttranslational modification, protein turnover, chaperones ;
Unigene31594_17	SPAC1805.15c	53.5	5e-07	COG5021	Ubiquitin-protein ligase	O	Posttranslational modification, protein turnover, chaperones ;
Unigene31594_17	YKL012w	51.2	2e-06	COG5104	Splicing factor	A	RNA processing and modification ;
Unigene14354_17	SPAC18B11.07c	238	2e-63	COG5078	Ubiquitin-protein ligase	O	Posttranslational modification, protein turnover, chaperones ;
Unigene14354_17	ECU10g1310i	184	3e-47	COG5078	Ubiquitin-protein ligase	O	Posttranslational modification, protein turnover, chaperones ;
Unigene14354_17	SPBC119.02	137	9e-33	COG5078	Ubiquitin-protein ligase	O	Posttranslational modification, protein turnover, chaperones ;
Unigene14354_17	YBR082c	135	2e-32	COG5078	Ubiquitin-protein ligase	O	Posttranslational modification, protein turnover, chaperones ;
Unigene14354_17	YDR059c	134	5e-32	COG5078	Ubiquitin-protein ligase	O	Posttranslational modification, protein turnover, chaperones ;
Unigene14354_17	ECU04g0630	125	3e-29	COG5078	Ubiquitin-protein ligase	O	Posttranslational modification, protein turnover, chaperones ;
Unigene14354_17	SPAC30D11.13	119	1e-27	COG5078	Ubiquitin-protein ligase	O	Posttranslational modification, protein turnover, chaperones ;
Unigene14354_17	SPAC11E3.04c	119	2e-27	COG5078	Ubiquitin-protein ligase	O	Posttranslational modification, protein turnover, chaperones ;
Unigene14354_17	YDR092w	118	3e-27	COG5078	Ubiquitin-protein ligase	O	Posttranslational modification, protein turnover, chaperones ;
Unigene14354_17	ECU10g0940	112	3e-25	COG5078	Ubiquitin-protein ligase	O	Posttranslational modification, protein turnover, chaperones ;
Unigene14354_17	SPBC1105.09	111	4e-25	COG5078	Ubiquitin-protein ligase	O	Posttranslational modification, protein turnover, chaperones ;
Unigene14354_17	YDR177w	107	6e-24	COG5078	Ubiquitin-protein ligase	O	Posttranslational modification, protein turnover, chaperones ;
Unigene14354_17	YDL064w	107	6e-24	COG5078	Ubiquitin-protein ligase	O	Posttranslational modification, protein turnover, chaperones ;
Unigene14354_17	YDR054c	106	2e-23	COG5078	Ubiquitin-protein ligase	O	Posttranslational modification, protein turnover, chaperones ;
Unigene14354_17	YEL012w	102	2e-22	COG5078	Ubiquitin-protein ligase	O	Posttranslational modification, protein turnover, chaperones ;
Unigene14354_17	SPAC1250.03	99	3e-21	COG5078	Ubiquitin-protein ligase	O	Posttranslational modification, protein turnover, chaperones ;
Unigene14354_17	ECU01g0940	93.6	1e-19	COG5078	Ubiquitin-protein ligase	O	Posttranslational modification, protein turnover, chaperones ;
Unigene14354_17	ECU01g1010	90.5	8e-19	COG5078	Ubiquitin-protein ligase	O	Posttranslational modification, protein turnover, chaperones ;
Unigene14354_17	ECU08g0860	88.2	5e-18	COG5078	Ubiquitin-protein ligase	O	Posttranslational modification, protein turnover, chaperones ;
Unigene14354_17	SPAC10F6.05c	76.3	2e-14	COG5078	Ubiquitin-protein ligase	O	Posttranslational modification, protein turnover, chaperones ;
Unigene15820_17	BH3486	293	7e-79	COG1960	Acyl-CoA dehydrogenases	I	Lipid transport and metabolism ;
Unigene15820_17	BS_yusJ	276	5e-74	COG1960	Acyl-CoA dehydrogenases	I	Lipid transport and metabolism ;
Unigene15820_17	CC0427	262	1e-69	COG1960	Acyl-CoA dehydrogenases	I	Lipid transport and metabolism ;
Unigene15820_17	BMEII0213	259	8e-69	COG1960	Acyl-CoA dehydrogenases	I	Lipid transport and metabolism ;
Unigene15820_17	BS_mmgC	259	1e-68	COG1960	Acyl-CoA dehydrogenases	I	Lipid transport and metabolism ;
Unigene15820_17	DR0922	256	7e-68	COG1960	Acyl-CoA dehydrogenases	I	Lipid transport and metabolism ;
Unigene15820_17	BH3799	254	3e-67	COG1960	Acyl-CoA dehydrogenases	I	Lipid transport and metabolism ;
Unigene15820_17	BH3798	252	1e-66	COG1960	Acyl-CoA dehydrogenases	I	Lipid transport and metabolism ;
Unigene15820_17	FN1424_1	251	2e-66	COG1960	Acyl-CoA dehydrogenases	I	Lipid transport and metabolism ;
Unigene15820_17	BS_acdA	249	1e-65	COG1960	Acyl-CoA dehydrogenases	I	Lipid transport and metabolism ;
Unigene15820_17	FN0783	248	2e-65	COG1960	Acyl-CoA dehydrogenases	I	Lipid transport and metabolism ;
Unigene15820_17	BH1130	232	2e-60	COG1960	Acyl-CoA dehydrogenases	I	Lipid transport and metabolism ;
Unigene15820_17	DR1255	229	1e-59	COG1960	Acyl-CoA dehydrogenases	I	Lipid transport and metabolism ;
Unigene15820_17	DR1318	226	9e-59	COG1960	Acyl-CoA dehydrogenases	I	Lipid transport and metabolism ;
Unigene15820_17	VNG0679G	221	3e-57	COG1960	Acyl-CoA dehydrogenases	I	Lipid transport and metabolism ;
Unigene15820_17	BS_yngJ	219	1e-56	COG1960	Acyl-CoA dehydrogenases	I	Lipid transport and metabolism ;
Unigene15820_17	FN1535	217	5e-56	COG1960	Acyl-CoA dehydrogenases	I	Lipid transport and metabolism ;
Unigene15820_17	SMb21121	217	6e-56	COG1960	Acyl-CoA dehydrogenases	I	Lipid transport and metabolism ;
Unigene15820_17	RSc0279	215	2e-55	COG1960	Acyl-CoA dehydrogenases	I	Lipid transport and metabolism ;
Unigene15820_17	APE2158	215	2e-55	COG1960	Acyl-CoA dehydrogenases	I	Lipid transport and metabolism ;
Unigene7569_17	PA2951	366	3e-101	COG2025	Electron transfer flavoprotein, alpha subunit	C	Energy production and conversion ;
Unigene7569_17	SMc00728	320	3e-87	COG2025	Electron transfer flavoprotein, alpha subunit	C	Energy production and conversion ;
Unigene7569_17	SMa1389	317	2e-86	COG2025	Electron transfer flavoprotein, alpha subunit	C	Energy production and conversion ;
Unigene7569_17	AGl2462	311	9e-85	COG2025	Electron transfer flavoprotein, alpha subunit	C	Energy production and conversion ;
Unigene7569_17	CC0726	310	2e-84	COG2025	Electron transfer flavoprotein, alpha subunit	C	Energy production and conversion ;
Unigene7569_17	mlr3488	304	1e-82	COG2025	Electron transfer flavoprotein, alpha subunit	C	Energy production and conversion ;
Unigene7569_17	NMB2154	304	2e-82	COG2025	Electron transfer flavoprotein, alpha subunit	C	Energy production and conversion ;
Unigene7569_17	RSc0924	303	3e-82	COG2025	Electron transfer flavoprotein, alpha subunit	C	Energy production and conversion ;
Unigene7569_17	BMEI0097	303	4e-82	COG2025	Electron transfer flavoprotein, alpha subunit	C	Energy production and conversion ;
Unigene7569_17	NMA0241	301	1e-81	COG2025	Electron transfer flavoprotein, alpha subunit	C	Energy production and conversion ;
Unigene7569_17	STM0856	287	1e-77	COG2025	Electron transfer flavoprotein, alpha subunit	C	Energy production and conversion ;
Unigene7569_17	SPAC27D7.06	284	2e-76	COG2025	Electron transfer flavoprotein, alpha subunit	C	Energy production and conversion ;
Unigene7569_17	XF0253	279	5e-75	COG2025	Electron transfer flavoprotein, alpha subunit	C	Energy production and conversion ;
Unigene7569_17	YPR004c	251	1e-66	COG2025	Electron transfer flavoprotein, alpha subunit	C	Energy production and conversion ;
Unigene7569_17	Rv3028c	218	1e-56	COG2025	Electron transfer flavoprotein, alpha subunit	C	Energy production and conversion ;
Unigene7569_17	MT3112	218	1e-56	COG2025	Electron transfer flavoprotein, alpha subunit	C	Energy production and conversion ;
Unigene7569_17	BS_etfA	218	2e-56	COG2025	Electron transfer flavoprotein, alpha subunit	C	Energy production and conversion ;
Unigene7569_17	BH3099	206	4e-53	COG2025	Electron transfer flavoprotein, alpha subunit	C	Energy production and conversion ;
Unigene7569_17	ML1711	196	5e-50	COG2025	Electron transfer flavoprotein, alpha subunit	C	Energy production and conversion ;
Unigene7569_17	DR0970	188	1e-47	COG2025	Electron transfer flavoprotein, alpha subunit	C	Energy production and conversion ;
Unigene29205_17	YGL205w	228	3e-59	COG1960	Acyl-CoA dehydrogenases	I	Lipid transport and metabolism ;
Unigene29205_17	CC0079	56.2	2e-07	COG1960	Acyl-CoA dehydrogenases	I	Lipid transport and metabolism ;
Unigene30404_17	CC0923	119	5e-27	COG0491	Zn-dependent hydrolases, including glyoxylases	R	General function prediction only ;
Unigene30404_17	ML2303	104	1e-22	COG0491	Zn-dependent hydrolases, including glyoxylases	R	General function prediction only ;
Unigene30404_17	SMc00087	101	2e-21	COG0491	Zn-dependent hydrolases, including glyoxylases	R	General function prediction only ;
Unigene30404_17	AGc1482	100	2e-21	COG0491	Zn-dependent hydrolases, including glyoxylases	R	General function prediction only ;
Unigene30404_17	BMEI1432	98.2	1e-20	COG0491	Zn-dependent hydrolases, including glyoxylases	R	General function prediction only ;
Unigene30404_17	mll7547	91.3	2e-18	COG0491	Zn-dependent hydrolases, including glyoxylases	R	General function prediction only ;
Unigene30404_17	VNG0291H	77.8	2e-14	COG0491	Zn-dependent hydrolases, including glyoxylases	R	General function prediction only ;
Unigene30404_17	VC2236	69.3	7e-12	COG0491	Zn-dependent hydrolases, including glyoxylases	R	General function prediction only ;
Unigene30404_17	Ta0668	68.9	1e-11	COG0491	Zn-dependent hydrolases, including glyoxylases	R	General function prediction only ;
Unigene30404_17	TVN0930	68.6	1e-11	COG0491	Zn-dependent hydrolases, including glyoxylases	R	General function prediction only ;
Unigene30404_17	Cgl0290	63.9	3e-10	COG0491	Zn-dependent hydrolases, including glyoxylases	R	General function prediction only ;
Unigene30404_17	PH0096	60.8	2e-09	COG0491	Zn-dependent hydrolases, including glyoxylases	R	General function prediction only ;
Unigene30404_17	SA1375	58.9	1e-08	COG0491	Zn-dependent hydrolases, including glyoxylases	R	General function prediction only ;
Unigene30404_17	PAB0023	58.5	1e-08	COG0491	Zn-dependent hydrolases, including glyoxylases	R	General function prediction only ;
Unigene30404_17	MK1634	57.8	2e-08	COG0491	Zn-dependent hydrolases, including glyoxylases	R	General function prediction only ;
Unigene30404_17	NMB2049	57.4	3e-08	COG0491	Zn-dependent hydrolases, including glyoxylases	R	General function prediction only ;
Unigene30404_17	NMA0387	57.4	3e-08	COG0491	Zn-dependent hydrolases, including glyoxylases	R	General function prediction only ;
Unigene30404_17	AF0534	57	4e-08	COG0491	Zn-dependent hydrolases, including glyoxylases	R	General function prediction only ;
Unigene30404_17	CAC3380	56.2	6e-08	COG0491	Zn-dependent hydrolases, including glyoxylases	R	General function prediction only ;
Unigene30404_17	STM0997	55.5	1e-07	COG0491	Zn-dependent hydrolases, including glyoxylases	R	General function prediction only ;
Unigene31763_17	VC1591	152	6e-37	COG1028	Dehydrogenases with different specificities (related to short-chain alcohol dehydrogenases)	IQR	Lipid transport and metabolism ; Secondary metabolites biosynthesis, transport and catabolism ; General function prediction only ;
Unigene31763_17	TM1724	149	4e-36	COG1028	Dehydrogenases with different specificities (related to short-chain alcohol dehydrogenases)	IQR	Lipid transport and metabolism ; Secondary metabolites biosynthesis, transport and catabolism ; General function prediction only ;
Unigene31763_17	MA0415	143	2e-34	COG1028	Dehydrogenases with different specificities (related to short-chain alcohol dehydrogenases)	IQR	Lipid transport and metabolism ; Secondary metabolites biosynthesis, transport and catabolism ; General function prediction only ;
Unigene31763_17	TM0325	140	2e-33	COG1028	Dehydrogenases with different specificities (related to short-chain alcohol dehydrogenases)	IQR	Lipid transport and metabolism ; Secondary metabolites biosynthesis, transport and catabolism ; General function prediction only ;
Unigene31763_17	SA2260	140	3e-33	COG1028	Dehydrogenases with different specificities (related to short-chain alcohol dehydrogenases)	IQR	Lipid transport and metabolism ; Secondary metabolites biosynthesis, transport and catabolism ; General function prediction only ;
Unigene31763_17	AGc2317	139	4e-33	COG1028	Dehydrogenases with different specificities (related to short-chain alcohol dehydrogenases)	IQR	Lipid transport and metabolism ; Secondary metabolites biosynthesis, transport and catabolism ; General function prediction only ;
Unigene31763_17	TVN0075	137	2e-32	COG1028	Dehydrogenases with different specificities (related to short-chain alcohol dehydrogenases)	IQR	Lipid transport and metabolism ; Secondary metabolites biosynthesis, transport and catabolism ; General function prediction only ;
Unigene31763_17	BH0932	135	8e-32	COG1028	Dehydrogenases with different specificities (related to short-chain alcohol dehydrogenases)	IQR	Lipid transport and metabolism ; Secondary metabolites biosynthesis, transport and catabolism ; General function prediction only ;
Unigene31763_17	SA1074	133	3e-31	COG1028	Dehydrogenases with different specificities (related to short-chain alcohol dehydrogenases)	IQR	Lipid transport and metabolism ; Secondary metabolites biosynthesis, transport and catabolism ; General function prediction only ;
Unigene31763_17	SMa0329	128	8e-30	COG1028	Dehydrogenases with different specificities (related to short-chain alcohol dehydrogenases)	IQR	Lipid transport and metabolism ; Secondary metabolites biosynthesis, transport and catabolism ; General function prediction only ;
Unigene31763_17	FN0494	128	8e-30	COG1028	Dehydrogenases with different specificities (related to short-chain alcohol dehydrogenases)	IQR	Lipid transport and metabolism ; Secondary metabolites biosynthesis, transport and catabolism ; General function prediction only ;
Unigene31763_17	SMa0187	128	1e-29	COG1028	Dehydrogenases with different specificities (related to short-chain alcohol dehydrogenases)	IQR	Lipid transport and metabolism ; Secondary metabolites biosynthesis, transport and catabolism ; General function prediction only ;
Unigene31763_17	aq_1716	127	1e-29	COG1028	Dehydrogenases with different specificities (related to short-chain alcohol dehydrogenases)	IQR	Lipid transport and metabolism ; Secondary metabolites biosynthesis, transport and catabolism ; General function prediction only ;
Unigene31763_17	lin2278	126	3e-29	COG1028	Dehydrogenases with different specificities (related to short-chain alcohol dehydrogenases)	IQR	Lipid transport and metabolism ; Secondary metabolites biosynthesis, transport and catabolism ; General function prediction only ;
Unigene31763_17	lin1921	125	5e-29	COG1028	Dehydrogenases with different specificities (related to short-chain alcohol dehydrogenases)	IQR	Lipid transport and metabolism ; Secondary metabolites biosynthesis, transport and catabolism ; General function prediction only ;
Unigene31763_17	YPO1452	125	5e-29	COG1028	Dehydrogenases with different specificities (related to short-chain alcohol dehydrogenases)	IQR	Lipid transport and metabolism ; Secondary metabolites biosynthesis, transport and catabolism ; General function prediction only ;
Unigene31763_17	XF1726	125	5e-29	COG1028	Dehydrogenases with different specificities (related to short-chain alcohol dehydrogenases)	IQR	Lipid transport and metabolism ; Secondary metabolites biosynthesis, transport and catabolism ; General function prediction only ;
Unigene31763_17	CT237	125	8e-29	COG1028	Dehydrogenases with different specificities (related to short-chain alcohol dehydrogenases)	IQR	Lipid transport and metabolism ; Secondary metabolites biosynthesis, transport and catabolism ; General function prediction only ;
Unigene31763_17	fabG	125	1e-28	COG1028	Dehydrogenases with different specificities (related to short-chain alcohol dehydrogenases)	IQR	Lipid transport and metabolism ; Secondary metabolites biosynthesis, transport and catabolism ; General function prediction only ;
Unigene31763_17	SMa0059	124	1e-28	COG1028	Dehydrogenases with different specificities (related to short-chain alcohol dehydrogenases)	IQR	Lipid transport and metabolism ; Secondary metabolites biosynthesis, transport and catabolism ; General function prediction only ;
Unigene7503_17	SPAC3A12.14	55.8	2e-08	COG5126	Ca2+-binding protein (EF-Hand superfamily)	TZDR	Signal transduction mechanisms ; Cytoskeleton ; Cell cycle control, cell division, chromosome partitioning ; General function prediction only ;
Unigene7503_17	YBR109c	47.8	4e-06	COG5126	Ca2+-binding protein (EF-Hand superfamily)	TZDR	Signal transduction mechanisms ; Cytoskeleton ; Cell cycle control, cell division, chromosome partitioning ; General function prediction only ;
Unigene6075_17	SPBC14C8.03	459	4e-129	COG0024	Methionine aminopeptidase	J	Translation, ribosomal structure and biogenesis ;
Unigene6075_17	YBL091c	379	5e-105	COG0024	Methionine aminopeptidase	J	Translation, ribosomal structure and biogenesis ;
Unigene6075_17	ECU10g0750	263	3e-70	COG0024	Methionine aminopeptidase	J	Translation, ribosomal structure and biogenesis ;
Unigene6075_17	PH0628	174	2e-43	COG0024	Methionine aminopeptidase	J	Translation, ribosomal structure and biogenesis ;
Unigene6075_17	PAB1434	164	1e-40	COG0024	Methionine aminopeptidase	J	Translation, ribosomal structure and biogenesis ;
Unigene6075_17	MJ1329	164	2e-40	COG0024	Methionine aminopeptidase	J	Translation, ribosomal structure and biogenesis ;
Unigene6075_17	TVN0103	142	8e-34	COG0024	Methionine aminopeptidase	J	Translation, ribosomal structure and biogenesis ;
Unigene6075_17	SSO0098	138	1e-32	COG0024	Methionine aminopeptidase	J	Translation, ribosomal structure and biogenesis ;
Unigene6075_17	AF1840	137	2e-32	COG0024	Methionine aminopeptidase	J	Translation, ribosomal structure and biogenesis ;
Unigene6075_17	MA0212	137	3e-32	COG0024	Methionine aminopeptidase	J	Translation, ribosomal structure and biogenesis ;
Unigene6075_17	MTH1296	134	3e-31	COG0024	Methionine aminopeptidase	J	Translation, ribosomal structure and biogenesis ;
Unigene6075_17	Ta1439	132	6e-31	COG0024	Methionine aminopeptidase	J	Translation, ribosomal structure and biogenesis ;
Unigene6075_17	PAE2116	129	1e-29	COG0024	Methionine aminopeptidase	J	Translation, ribosomal structure and biogenesis ;
Unigene6075_17	MK0613	121	2e-27	COG0024	Methionine aminopeptidase	J	Translation, ribosomal structure and biogenesis ;
Unigene6075_17	APE1114	118	2e-26	COG0024	Methionine aminopeptidase	J	Translation, ribosomal structure and biogenesis ;
Unigene6075_17	VNG1866G	105	8e-23	COG0024	Methionine aminopeptidase	J	Translation, ribosomal structure and biogenesis ;
Unigene6075_17	alr4150	63.5	5e-10	COG0024	Methionine aminopeptidase	J	Translation, ribosomal structure and biogenesis ;
Unigene6075_17	SP1084	60.5	4e-09	COG0024	Methionine aminopeptidase	J	Translation, ribosomal structure and biogenesis ;
Unigene6075_17	SPy1354	58.9	1e-08	COG0024	Methionine aminopeptidase	J	Translation, ribosomal structure and biogenesis ;
Unigene6075_17	SPAC23H4.09	57.4	4e-08	COG0024	Methionine aminopeptidase	J	Translation, ribosomal structure and biogenesis ;
Unigene15881_17	YNR001c	580	1e-165	COG0372	Citrate synthase	C	Energy production and conversion ;
Unigene15881_17	SPAC6C3.04	570	2e-162	COG0372	Citrate synthase	C	Energy production and conversion ;
Unigene15881_17	YCR005c	543	2e-154	COG0372	Citrate synthase	C	Energy production and conversion ;
Unigene15881_17	YPR001w	404	2e-112	COG0372	Citrate synthase	C	Energy production and conversion ;
Unigene15881_17	Cgl0806	144	3e-34	COG0372	Citrate synthase	C	Energy production and conversion ;
Unigene15881_17	TM0290	130	3e-30	COG0372	Citrate synthase	C	Energy production and conversion ;
Unigene15881_17	sll0401	129	8e-30	COG0372	Citrate synthase	C	Energy production and conversion ;
Unigene15881_17	Rv0896	122	2e-27	COG0372	Citrate synthase	C	Energy production and conversion ;
Unigene15881_17	MT0920	122	2e-27	COG0372	Citrate synthase	C	Energy production and conversion ;
Unigene15881_17	BH3160	121	2e-27	COG0372	Citrate synthase	C	Energy production and conversion ;
Unigene15881_17	AF1340	121	3e-27	COG0372	Citrate synthase	C	Energy production and conversion ;
Unigene15881_17	ML2130	120	3e-27	COG0372	Citrate synthase	C	Energy production and conversion ;
Unigene15881_17	CC1906	120	4e-27	COG0372	Citrate synthase	C	Energy production and conversion ;
Unigene15881_17	L67186	120	7e-27	COG0372	Citrate synthase	C	Energy production and conversion ;
Unigene15881_17	gltA	119	1e-26	COG0372	Citrate synthase	C	Energy production and conversion ;
Unigene15881_17	ECs0745	119	1e-26	COG0372	Citrate synthase	C	Energy production and conversion ;
Unigene15881_17	ZgltA	118	2e-26	COG0372	Citrate synthase	C	Energy production and conversion ;
Unigene15881_17	DR0757	117	4e-26	COG0372	Citrate synthase	C	Energy production and conversion ;
Unigene15881_17	RC1308	117	4e-26	COG0372	Citrate synthase	C	Energy production and conversion ;
Unigene15881_17	PA1580	117	4e-26	COG0372	Citrate synthase	C	Energy production and conversion ;
CL1045.Contig4_17	AGc2890	133	9e-31	COG2124	Cytochrome P450	Q	Secondary metabolites biosynthesis, transport and catabolism ;
CL1045.Contig4_17	BS_yetO_1	121	3e-27	COG2124	Cytochrome P450	Q	Secondary metabolites biosynthesis, transport and catabolism ;
CL1045.Contig4_17	BH0579	118	2e-26	COG2124	Cytochrome P450	Q	Secondary metabolites biosynthesis, transport and catabolism ;
CL1045.Contig4_17	CC2997	114	4e-25	COG2124	Cytochrome P450	Q	Secondary metabolites biosynthesis, transport and catabolism ;
CL1045.Contig4_17	VNG0422G	110	4e-24	COG2124	Cytochrome P450	Q	Secondary metabolites biosynthesis, transport and catabolism ;
CL1045.Contig4_17	Cj1411c	110	4e-24	COG2124	Cytochrome P450	Q	Secondary metabolites biosynthesis, transport and catabolism ;
CL1045.Contig4_17	alr1450	110	7e-24	COG2124	Cytochrome P450	Q	Secondary metabolites biosynthesis, transport and catabolism ;
CL1045.Contig4_17	slr0574	109	1e-23	COG2124	Cytochrome P450	Q	Secondary metabolites biosynthesis, transport and catabolism ;
CL1045.Contig4_17	alr4766	101	3e-21	COG2124	Cytochrome P450	Q	Secondary metabolites biosynthesis, transport and catabolism ;
CL1045.Contig4_17	SMc02579	100	7e-21	COG2124	Cytochrome P450	Q	Secondary metabolites biosynthesis, transport and catabolism ;
CL1045.Contig4_17	mlr5192	98.2	3e-20	COG2124	Cytochrome P450	Q	Secondary metabolites biosynthesis, transport and catabolism ;
CL1045.Contig4_17	all3746	97.4	5e-20	COG2124	Cytochrome P450	Q	Secondary metabolites biosynthesis, transport and catabolism ;
CL1045.Contig4_17	YHR007c	89	2e-17	COG2124	Cytochrome P450	Q	Secondary metabolites biosynthesis, transport and catabolism ;
CL1045.Contig4_17	alr4833	88.6	3e-17	COG2124	Cytochrome P450	Q	Secondary metabolites biosynthesis, transport and catabolism ;
CL1045.Contig4_17	all1361	87.4	6e-17	COG2124	Cytochrome P450	Q	Secondary metabolites biosynthesis, transport and catabolism ;
CL1045.Contig4_17	alr4686	85.9	1e-16	COG2124	Cytochrome P450	Q	Secondary metabolites biosynthesis, transport and catabolism ;
CL1045.Contig4_17	Rv0327c	84	6e-16	COG2124	Cytochrome P450	Q	Secondary metabolites biosynthesis, transport and catabolism ;
CL1045.Contig4_17	MT0342	84	6e-16	COG2124	Cytochrome P450	Q	Secondary metabolites biosynthesis, transport and catabolism ;
CL1045.Contig4_17	DR1723	80.9	5e-15	COG2124	Cytochrome P450	Q	Secondary metabolites biosynthesis, transport and catabolism ;
CL1045.Contig4_17	YMR015c	80.5	7e-15	COG2124	Cytochrome P450	Q	Secondary metabolites biosynthesis, transport and catabolism ;
Unigene15426_17	SPBC16H5.07c	527	9e-150	COG0639	Diadenosine tetraphosphatase and related serine/threonine protein phosphatases	T	Signal transduction mechanisms ;
Unigene15426_17	SPAC823.15	520	1e-147	COG0639	Diadenosine tetraphosphatase and related serine/threonine protein phosphatases	T	Signal transduction mechanisms ;
Unigene15426_17	YDL188c	499	3e-141	COG0639	Diadenosine tetraphosphatase and related serine/threonine protein phosphatases	T	Signal transduction mechanisms ;
Unigene15426_17	YDL134c	499	3e-141	COG0639	Diadenosine tetraphosphatase and related serine/threonine protein phosphatases	T	Signal transduction mechanisms ;
Unigene15426_17	ECU04g0700	441	7e-124	COG0639	Diadenosine tetraphosphatase and related serine/threonine protein phosphatases	T	Signal transduction mechanisms ;
Unigene15426_17	YDL047w	379	4e-105	COG0639	Diadenosine tetraphosphatase and related serine/threonine protein phosphatases	T	Signal transduction mechanisms ;
Unigene15426_17	SPBC26H8.05c	376	3e-104	COG0639	Diadenosine tetraphosphatase and related serine/threonine protein phosphatases	T	Signal transduction mechanisms ;
Unigene15426_17	SPAC22H10.04	367	1e-101	COG0639	Diadenosine tetraphosphatase and related serine/threonine protein phosphatases	T	Signal transduction mechanisms ;
Unigene15426_17	YDR075w	343	1e-94	COG0639	Diadenosine tetraphosphatase and related serine/threonine protein phosphatases	T	Signal transduction mechanisms ;
Unigene15426_17	ECU11g0660	292	6e-79	COG0639	Diadenosine tetraphosphatase and related serine/threonine protein phosphatases	T	Signal transduction mechanisms ;
Unigene15426_17	YER133w	290	2e-78	COG0639	Diadenosine tetraphosphatase and related serine/threonine protein phosphatases	T	Signal transduction mechanisms ;
Unigene15426_17	ECU09g0980	270	2e-72	COG0639	Diadenosine tetraphosphatase and related serine/threonine protein phosphatases	T	Signal transduction mechanisms ;
Unigene15426_17	YDR436w	251	1e-66	COG0639	Diadenosine tetraphosphatase and related serine/threonine protein phosphatases	T	Signal transduction mechanisms ;
Unigene15426_17	SPAC57A7.08	246	3e-65	COG0639	Diadenosine tetraphosphatase and related serine/threonine protein phosphatases	T	Signal transduction mechanisms ;
Unigene15426_17	ECU10g1280	231	2e-60	COG0639	Diadenosine tetraphosphatase and related serine/threonine protein phosphatases	T	Signal transduction mechanisms ;
Unigene15426_17	SPBC1346.01c	217	2e-56	COG0639	Diadenosine tetraphosphatase and related serine/threonine protein phosphatases	T	Signal transduction mechanisms ;
Unigene15426_17	SPBC3F6.01c_2	196	4e-50	COG0639	Diadenosine tetraphosphatase and related serine/threonine protein phosphatases	T	Signal transduction mechanisms ;
Unigene15426_17	YGR123c_2	186	3e-47	COG0639	Diadenosine tetraphosphatase and related serine/threonine protein phosphatases	T	Signal transduction mechanisms ;
Unigene15426_17	ECU05g0440	176	6e-44	COG0639	Diadenosine tetraphosphatase and related serine/threonine protein phosphatases	T	Signal transduction mechanisms ;
Unigene15426_17	MA3259	125	8e-29	COG0639	Diadenosine tetraphosphatase and related serine/threonine protein phosphatases	T	Signal transduction mechanisms ;
Unigene14263_17	ECU10g1310i	53.9	9e-08	COG5078	Ubiquitin-protein ligase	O	Posttranslational modification, protein turnover, chaperones ;
CL978.Contig2_17	YDR129c	427	3e-119	COG5069	Ca2+-binding actin-bundling protein fimbrin/plastin (EF-Hand superfamily)	Z	Cytoskeleton ;
CL978.Contig2_17	SPBC1778.06c	410	3e-114	COG5069	Ca2+-binding actin-bundling protein fimbrin/plastin (EF-Hand superfamily)	Z	Cytoskeleton ;
CL978.Contig2_17	ECU09g0290	57.8	6e-08	COG5069	Ca2+-binding actin-bundling protein fimbrin/plastin (EF-Hand superfamily)	Z	Cytoskeleton ;
Unigene32082_17	SPAC13G7.12c	55.5	1e-07	COG0510	Predicted choline kinase involved in LPS biosynthesis	M	Cell wall/membrane/envelope biogenesis ;
Unigene15389_17	SPBC1685.10	128	3e-30	COG2051	Ribosomal protein S27E	J	Translation, ribosomal structure and biogenesis ;
Unigene15389_17	YKL156w	126	1e-29	COG2051	Ribosomal protein S27E	J	Translation, ribosomal structure and biogenesis ;
Unigene15389_17	YHR021c	125	2e-29	COG2051	Ribosomal protein S27E	J	Translation, ribosomal structure and biogenesis ;
Unigene15389_17	ECU04g1015	62	3e-10	COG2051	Ribosomal protein S27E	J	Translation, ribosomal structure and biogenesis ;
Unigene15389_17	SSO7114	49.7	1e-06	COG2051	Ribosomal protein S27E	J	Translation, ribosomal structure and biogenesis ;
Unigene15389_17	PAE3033	48.5	3e-06	COG2051	Ribosomal protein S27E	J	Translation, ribosomal structure and biogenesis ;
Unigene15389_17	APES015	46.6	9e-06	COG2051	Ribosomal protein S27E	J	Translation, ribosomal structure and biogenesis ;
Unigene15640_17	YGR254w	572	5e-163	COG0148	Enolase	G	Carbohydrate transport and metabolism ;
Unigene15640_17	SPBC1815.01	563	2e-160	COG0148	Enolase	G	Carbohydrate transport and metabolism ;
Unigene15640_17	YHR174w	558	1e-158	COG0148	Enolase	G	Carbohydrate transport and metabolism ;
Unigene15640_17	YPL281c	534	1e-151	COG0148	Enolase	G	Carbohydrate transport and metabolism ;
Unigene15640_17	YOR393w	534	1e-151	COG0148	Enolase	G	Carbohydrate transport and metabolism ;
Unigene15640_17	YMR323w	533	2e-151	COG0148	Enolase	G	Carbohydrate transport and metabolism ;
Unigene15640_17	PH1942	452	7e-127	COG0148	Enolase	G	Carbohydrate transport and metabolism ;
Unigene15640_17	MJ0232	446	5e-125	COG0148	Enolase	G	Carbohydrate transport and metabolism ;
Unigene15640_17	PAB1126	431	2e-120	COG0148	Enolase	G	Carbohydrate transport and metabolism ;
Unigene15640_17	CAC0713	430	4e-120	COG0148	Enolase	G	Carbohydrate transport and metabolism ;
Unigene15640_17	Cgl0949	426	4e-119	COG0148	Enolase	G	Carbohydrate transport and metabolism ;
Unigene15640_17	NMB1285	417	2e-116	COG0148	Enolase	G	Carbohydrate transport and metabolism ;
Unigene15640_17	NMA1495	417	2e-116	COG0148	Enolase	G	Carbohydrate transport and metabolism ;
Unigene15640_17	Zeno	417	3e-116	COG0148	Enolase	G	Carbohydrate transport and metabolism ;
Unigene15640_17	TM0877	417	3e-116	COG0148	Enolase	G	Carbohydrate transport and metabolism ;
Unigene15640_17	eno	417	3e-116	COG0148	Enolase	G	Carbohydrate transport and metabolism ;
Unigene15640_17	ECs3639	417	3e-116	COG0148	Enolase	G	Carbohydrate transport and metabolism ;
Unigene15640_17	BS_eno	416	3e-116	COG0148	Enolase	G	Carbohydrate transport and metabolism ;
Unigene15640_17	STM2952	414	1e-115	COG0148	Enolase	G	Carbohydrate transport and metabolism ;
Unigene15640_17	MA1672	413	5e-115	COG0148	Enolase	G	Carbohydrate transport and metabolism ;
CL597.Contig2_17	BH0916_1	77	6e-14	COG3325	Chitinase	G	Carbohydrate transport and metabolism ;
CL597.Contig2_17	VNG0816G_2	62.8	1e-09	COG3325	Chitinase	G	Carbohydrate transport and metabolism ;
CL597.Contig2_17	VC1073_2	59.3	1e-08	COG3325	Chitinase	G	Carbohydrate transport and metabolism ;
CL597.Contig2_17	VCA0700_2	58.5	2e-08	COG3325	Chitinase	G	Carbohydrate transport and metabolism ;
CL1093.Contig2_17	SPAC144.09c	84.7	6e-16	COG5048	FOG: Zn-finger	R	General function prediction only ;
CL1093.Contig2_17	ECU03g0790	62	4e-09	COG5048	FOG: Zn-finger	R	General function prediction only ;
CL1093.Contig2_17	SPAC4G8.13c	59.3	3e-08	COG5048	FOG: Zn-finger	R	General function prediction only ;
CL1093.Contig2_17	YDR146c	54.7	7e-07	COG5048	FOG: Zn-finger	R	General function prediction only ;
CL1093.Contig2_17	ECU08g0560	51.2	6e-06	COG5048	FOG: Zn-finger	R	General function prediction only ;
CL1093.Contig2_17	SPAC3H1.11	51.2	7e-06	COG5048	FOG: Zn-finger	R	General function prediction only ;
Unigene14483_17	SPCC576.03c	251	5e-67	COG0450	Peroxiredoxin	O	Posttranslational modification, protein turnover, chaperones ;
Unigene14483_17	alr4641	241	1e-63	COG0450	Peroxiredoxin	O	Posttranslational modification, protein turnover, chaperones ;
Unigene14483_17	sll0755	225	6e-59	COG0450	Peroxiredoxin	O	Posttranslational modification, protein turnover, chaperones ;
Unigene14483_17	YML028w	221	6e-58	COG0450	Peroxiredoxin	O	Posttranslational modification, protein turnover, chaperones ;
Unigene14483_17	YDR453c	217	1e-56	COG0450	Peroxiredoxin	O	Posttranslational modification, protein turnover, chaperones ;
Unigene14483_17	PA3529	191	8e-49	COG0450	Peroxiredoxin	O	Posttranslational modification, protein turnover, chaperones ;
Unigene14483_17	RP327	189	3e-48	COG0450	Peroxiredoxin	O	Posttranslational modification, protein turnover, chaperones ;
Unigene14483_17	STM0402	188	8e-48	COG0450	Peroxiredoxin	O	Posttranslational modification, protein turnover, chaperones ;
Unigene14483_17	PM0795	187	1e-47	COG0450	Peroxiredoxin	O	Posttranslational modification, protein turnover, chaperones ;
Unigene14483_17	PA0848	186	4e-47	COG0450	Peroxiredoxin	O	Posttranslational modification, protein turnover, chaperones ;
Unigene14483_17	VC0731	186	4e-47	COG0450	Peroxiredoxin	O	Posttranslational modification, protein turnover, chaperones ;
Unigene14483_17	RC0451	185	5e-47	COG0450	Peroxiredoxin	O	Posttranslational modification, protein turnover, chaperones ;
Unigene14483_17	YPO3194	185	6e-47	COG0450	Peroxiredoxin	O	Posttranslational modification, protein turnover, chaperones ;
Unigene14483_17	CT603	185	7e-47	COG0450	Peroxiredoxin	O	Posttranslational modification, protein turnover, chaperones ;
Unigene14483_17	CPn0778	180	2e-45	COG0450	Peroxiredoxin	O	Posttranslational modification, protein turnover, chaperones ;
Unigene14483_17	Cj0334	179	2e-45	COG0450	Peroxiredoxin	O	Posttranslational modification, protein turnover, chaperones ;
Unigene14483_17	jhp1471	179	4e-45	COG0450	Peroxiredoxin	O	Posttranslational modification, protein turnover, chaperones ;
Unigene14483_17	HP1563	178	7e-45	COG0450	Peroxiredoxin	O	Posttranslational modification, protein turnover, chaperones ;
Unigene14483_17	BS_ykuU	171	9e-43	COG0450	Peroxiredoxin	O	Posttranslational modification, protein turnover, chaperones ;
Unigene14483_17	BH2665	166	2e-41	COG0450	Peroxiredoxin	O	Posttranslational modification, protein turnover, chaperones ;
Unigene14330_17	SPAC16.01	233	2e-61	COG1100	GTPase SAR1 and related small G proteins	R	General function prediction only ;
Unigene14330_17	SPAC16A10.04	221	7e-58	COG1100	GTPase SAR1 and related small G proteins	R	General function prediction only ;
Unigene14330_17	SPAC110.03	216	2e-56	COG1100	GTPase SAR1 and related small G proteins	R	General function prediction only ;
Unigene14330_17	ECU02g0410	129	2e-30	COG1100	GTPase SAR1 and related small G proteins	R	General function prediction only ;
Unigene14330_17	ECU03g1560	112	4e-25	COG1100	GTPase SAR1 and related small G proteins	R	General function prediction only ;
Unigene14330_17	ECU04g0680	85.9	4e-17	COG1100	GTPase SAR1 and related small G proteins	R	General function prediction only ;
Unigene14330_17	SPAC18G6.03	81.3	9e-16	COG1100	GTPase SAR1 and related small G proteins	R	General function prediction only ;
Unigene14330_17	YCR027c	77.8	9e-15	COG1100	GTPase SAR1 and related small G proteins	R	General function prediction only ;
Unigene14330_17	YER031c	77	2e-14	COG1100	GTPase SAR1 and related small G proteins	R	General function prediction only ;
Unigene14330_17	ECU03g1430	75.5	6e-14	COG1100	GTPase SAR1 and related small G proteins	R	General function prediction only ;
Unigene14330_17	YBR264c	68.2	9e-12	COG1100	GTPase SAR1 and related small G proteins	R	General function prediction only ;
Unigene14330_17	SPAC1565.06c	62.4	4e-10	COG1100	GTPase SAR1 and related small G proteins	R	General function prediction only ;
Unigene14330_17	SPAC17H9.09c	59.7	3e-09	COG1100	GTPase SAR1 and related small G proteins	R	General function prediction only ;
Unigene14330_17	MA2301_2	56.6	2e-08	COG1100	GTPase SAR1 and related small G proteins	R	General function prediction only ;
Unigene14330_17	ECU04g1560	55.1	7e-08	COG1100	GTPase SAR1 and related small G proteins	R	General function prediction only ;
Unigene14330_17	alr0124_2	49.7	3e-06	COG1100	GTPase SAR1 and related small G proteins	R	General function prediction only ;
Unigene32806_17	XF0840	220	4e-57	COG1874	Beta-galactosidase	G	Carbohydrate transport and metabolism ;
Unigene32806_17	SP0060	201	3e-51	COG1874	Beta-galactosidase	G	Carbohydrate transport and metabolism ;
Unigene32806_17	CAC2514	52.4	2e-06	COG1874	Beta-galactosidase	G	Carbohydrate transport and metabolism ;
CL1157.Contig1_17	YBR127c	791	0	COG1156	Archaeal/vacuolar-type H+-ATPase subunit B	C	Energy production and conversion ;
CL1157.Contig1_17	SPAC637.05c	791	0	COG1156	Archaeal/vacuolar-type H+-ATPase subunit B	C	Energy production and conversion ;
CL1157.Contig1_17	ECU10g1040	744	0	COG1156	Archaeal/vacuolar-type H+-ATPase subunit B	C	Energy production and conversion ;
CL1157.Contig1_17	PH1974	592	5e-169	COG1156	Archaeal/vacuolar-type H+-ATPase subunit B	C	Energy production and conversion ;
CL1157.Contig1_17	PAB1186	588	9e-168	COG1156	Archaeal/vacuolar-type H+-ATPase subunit B	C	Energy production and conversion ;
CL1157.Contig1_17	AF1167	563	2e-160	COG1156	Archaeal/vacuolar-type H+-ATPase subunit B	C	Energy production and conversion ;
CL1157.Contig1_17	MTH954	560	2e-159	COG1156	Archaeal/vacuolar-type H+-ATPase subunit B	C	Energy production and conversion ;
CL1157.Contig1_17	SPy0155	559	3e-159	COG1156	Archaeal/vacuolar-type H+-ATPase subunit B	C	Energy production and conversion ;
CL1157.Contig1_17	MJ0216	556	3e-158	COG1156	Archaeal/vacuolar-type H+-ATPase subunit B	C	Energy production and conversion ;
CL1157.Contig1_17	MA4159	546	2e-155	COG1156	Archaeal/vacuolar-type H+-ATPase subunit B	C	Energy production and conversion ;
CL1157.Contig1_17	TVN0053	539	3e-153	COG1156	Archaeal/vacuolar-type H+-ATPase subunit B	C	Energy production and conversion ;
CL1157.Contig1_17	SP1316	539	5e-153	COG1156	Archaeal/vacuolar-type H+-ATPase subunit B	C	Energy production and conversion ;
CL1157.Contig1_17	APE0404	538	1e-152	COG1156	Archaeal/vacuolar-type H+-ATPase subunit B	C	Energy production and conversion ;
CL1157.Contig1_17	FN1734	531	1e-150	COG1156	Archaeal/vacuolar-type H+-ATPase subunit B	C	Energy production and conversion ;
CL1157.Contig1_17	VNG2138G	530	2e-150	COG1156	Archaeal/vacuolar-type H+-ATPase subunit B	C	Energy production and conversion ;
CL1157.Contig1_17	Ta0005	526	4e-149	COG1156	Archaeal/vacuolar-type H+-ATPase subunit B	C	Energy production and conversion ;
CL1157.Contig1_17	DR0701	507	2e-143	COG1156	Archaeal/vacuolar-type H+-ATPase subunit B	C	Energy production and conversion ;
CL1157.Contig1_17	SSO0564	501	9e-142	COG1156	Archaeal/vacuolar-type H+-ATPase subunit B	C	Energy production and conversion ;
CL1157.Contig1_17	TP0528	492	6e-139	COG1156	Archaeal/vacuolar-type H+-ATPase subunit B	C	Energy production and conversion ;
CL1157.Contig1_17	PAE1146	459	4e-129	COG1156	Archaeal/vacuolar-type H+-ATPase subunit B	C	Energy production and conversion ;
CL2204.Contig1_17	slr1888_1	342	1e-93	COG0427	Acetyl-CoA hydrolase	C	Energy production and conversion ;
CL2204.Contig1_17	FN0621	337	4e-92	COG0427	Acetyl-CoA hydrolase	C	Energy production and conversion ;
CL2204.Contig1_17	AF1145	244	2e-64	COG0427	Acetyl-CoA hydrolase	C	Energy production and conversion ;
CL2204.Contig1_17	AF1854	234	2e-61	COG0427	Acetyl-CoA hydrolase	C	Energy production and conversion ;
CL2204.Contig1_17	YPO1926	227	4e-59	COG0427	Acetyl-CoA hydrolase	C	Energy production and conversion ;
CL2204.Contig1_17	STM3118	224	2e-58	COG0427	Acetyl-CoA hydrolase	C	Energy production and conversion ;
CL2204.Contig1_17	Cgl2515	68.2	3e-11	COG0427	Acetyl-CoA hydrolase	C	Energy production and conversion ;
CL2204.Contig1_17	YBL015w	68.2	3e-11	COG0427	Acetyl-CoA hydrolase	C	Energy production and conversion ;
CL2204.Contig1_17	CC3724	64.3	4e-10	COG0427	Acetyl-CoA hydrolase	C	Energy production and conversion ;
CL2204.Contig1_17	VNG2291G	60.8	4e-09	COG0427	Acetyl-CoA hydrolase	C	Energy production and conversion ;
CL2204.Contig1_17	BMEI0928	60.1	9e-09	COG0427	Acetyl-CoA hydrolase	C	Energy production and conversion ;
CL2204.Contig1_17	SPAC1952.09c	59.7	9e-09	COG0427	Acetyl-CoA hydrolase	C	Energy production and conversion ;
CL2204.Contig1_17	PA5445	59.7	1e-08	COG0427	Acetyl-CoA hydrolase	C	Energy production and conversion ;
CL2204.Contig1_17	ZygfH	59.7	1e-08	COG0427	Acetyl-CoA hydrolase	C	Energy production and conversion ;
CL2204.Contig1_17	ECs3790	59.7	1e-08	COG0427	Acetyl-CoA hydrolase	C	Energy production and conversion ;
CL2204.Contig1_17	ygfH	58.9	2e-08	COG0427	Acetyl-CoA hydrolase	C	Energy production and conversion ;
CL2204.Contig1_17	AGc695	57.8	4e-08	COG0427	Acetyl-CoA hydrolase	C	Energy production and conversion ;
Unigene5915_17	NMB1476	139	4e-33	COG0334	Glutamate dehydrogenase/leucine dehydrogenase	E	Amino acid transport and metabolism ;
Unigene5915_17	NMA1687	139	4e-33	COG0334	Glutamate dehydrogenase/leucine dehydrogenase	E	Amino acid transport and metabolism ;
Unigene5915_17	RSc0480	130	2e-30	COG0334	Glutamate dehydrogenase/leucine dehydrogenase	E	Amino acid transport and metabolism ;
Unigene5915_17	STM1795	129	3e-30	COG0334	Glutamate dehydrogenase/leucine dehydrogenase	E	Amino acid transport and metabolism ;
Unigene5915_17	VNG0161G	128	7e-30	COG0334	Glutamate dehydrogenase/leucine dehydrogenase	E	Amino acid transport and metabolism ;
Unigene5915_17	DR0980	126	2e-29	COG0334	Glutamate dehydrogenase/leucine dehydrogenase	E	Amino acid transport and metabolism ;
Unigene5915_17	VNG0628G	125	7e-29	COG0334	Glutamate dehydrogenase/leucine dehydrogenase	E	Amino acid transport and metabolism ;
Unigene5915_17	SSO1457	124	1e-28	COG0334	Glutamate dehydrogenase/leucine dehydrogenase	E	Amino acid transport and metabolism ;
Unigene5915_17	alr4255	124	1e-28	COG0334	Glutamate dehydrogenase/leucine dehydrogenase	E	Amino acid transport and metabolism ;
Unigene5915_17	PAB0391	122	3e-28	COG0334	Glutamate dehydrogenase/leucine dehydrogenase	E	Amino acid transport and metabolism ;
Unigene5915_17	SSO2044	122	6e-28	COG0334	Glutamate dehydrogenase/leucine dehydrogenase	E	Amino acid transport and metabolism ;
Unigene5915_17	SSO1930	121	7e-28	COG0334	Glutamate dehydrogenase/leucine dehydrogenase	E	Amino acid transport and metabolism ;
Unigene5915_17	PH1593	121	8e-28	COG0334	Glutamate dehydrogenase/leucine dehydrogenase	E	Amino acid transport and metabolism ;
Unigene5915_17	APE1386	121	9e-28	COG0334	Glutamate dehydrogenase/leucine dehydrogenase	E	Amino acid transport and metabolism ;
Unigene5915_17	BH3942	121	9e-28	COG0334	Glutamate dehydrogenase/leucine dehydrogenase	E	Amino acid transport and metabolism ;
Unigene5915_17	BH1622	120	2e-27	COG0334	Glutamate dehydrogenase/leucine dehydrogenase	E	Amino acid transport and metabolism ;
Unigene5915_17	SSO1907	120	2e-27	COG0334	Glutamate dehydrogenase/leucine dehydrogenase	E	Amino acid transport and metabolism ;
Unigene5915_17	TM1015	120	2e-27	COG0334	Glutamate dehydrogenase/leucine dehydrogenase	E	Amino acid transport and metabolism ;
Unigene5915_17	Ta0635	119	4e-27	COG0334	Glutamate dehydrogenase/leucine dehydrogenase	E	Amino acid transport and metabolism ;
Unigene5915_17	SA0819	119	4e-27	COG0334	Glutamate dehydrogenase/leucine dehydrogenase	E	Amino acid transport and metabolism ;
Unigene6717_17	YOL071w	89.4	2e-18	COG2938	Uncharacterized conserved protein	S	Function unknown ;
Unigene6717_17	SPAC12B10.06c	58.2	5e-09	COG2938	Uncharacterized conserved protein	S	Function unknown ;
Unigene6717_17	RC0914	49.3	3e-06	COG2938	Uncharacterized conserved protein	S	Function unknown ;
Unigene7209_17	YGR135w	237	1e-62	COG0638	20S proteasome, alpha and beta subunits	O	Posttranslational modification, protein turnover, chaperones ;
Unigene7209_17	PAB0417	190	2e-48	COG0638	20S proteasome, alpha and beta subunits	O	Posttranslational modification, protein turnover, chaperones ;
Unigene7209_17	PH1553	185	5e-47	COG0638	20S proteasome, alpha and beta subunits	O	Posttranslational modification, protein turnover, chaperones ;
Unigene7209_17	MJ0591	179	4e-45	COG0638	20S proteasome, alpha and beta subunits	O	Posttranslational modification, protein turnover, chaperones ;
Unigene7209_17	MK0385	172	4e-43	COG0638	20S proteasome, alpha and beta subunits	O	Posttranslational modification, protein turnover, chaperones ;
Unigene7209_17	APE1449	167	2e-41	COG0638	20S proteasome, alpha and beta subunits	O	Posttranslational modification, protein turnover, chaperones ;
Unigene7209_17	PAE2215	165	6e-41	COG0638	20S proteasome, alpha and beta subunits	O	Posttranslational modification, protein turnover, chaperones ;
Unigene7209_17	AF0490	160	3e-39	COG0638	20S proteasome, alpha and beta subunits	O	Posttranslational modification, protein turnover, chaperones ;
Unigene7209_17	MTH686	151	8e-37	COG0638	20S proteasome, alpha and beta subunits	O	Posttranslational modification, protein turnover, chaperones ;
Unigene7209_17	TVN0304	145	7e-35	COG0638	20S proteasome, alpha and beta subunits	O	Posttranslational modification, protein turnover, chaperones ;
Unigene7209_17	Ta1288	142	4e-34	COG0638	20S proteasome, alpha and beta subunits	O	Posttranslational modification, protein turnover, chaperones ;
Unigene7209_17	SSO0738	142	4e-34	COG0638	20S proteasome, alpha and beta subunits	O	Posttranslational modification, protein turnover, chaperones ;
Unigene7209_17	MA1779	142	6e-34	COG0638	20S proteasome, alpha and beta subunits	O	Posttranslational modification, protein turnover, chaperones ;
Unigene7209_17	YGR253c	140	2e-33	COG0638	20S proteasome, alpha and beta subunits	O	Posttranslational modification, protein turnover, chaperones ;
Unigene7209_17	VNG0166G	139	4e-33	COG0638	20S proteasome, alpha and beta subunits	O	Posttranslational modification, protein turnover, chaperones ;
Unigene7209_17	SPAC323.02c	137	1e-32	COG0638	20S proteasome, alpha and beta subunits	O	Posttranslational modification, protein turnover, chaperones ;
Unigene7209_17	SPAC6G10.04c	110	3e-24	COG0638	20S proteasome, alpha and beta subunits	O	Posttranslational modification, protein turnover, chaperones ;
Unigene7209_17	ECU05g1340	103	2e-22	COG0638	20S proteasome, alpha and beta subunits	O	Posttranslational modification, protein turnover, chaperones ;
Unigene7209_17	YGL011c	98.6	1e-20	COG0638	20S proteasome, alpha and beta subunits	O	Posttranslational modification, protein turnover, chaperones ;
Unigene7209_17	ECU05g1400	84.7	1e-16	COG0638	20S proteasome, alpha and beta subunits	O	Posttranslational modification, protein turnover, chaperones ;
CL1646.Contig2_17	SPAC4H3.10c	523	3e-148	COG0469	Pyruvate kinase	G	Carbohydrate transport and metabolism ;
CL1646.Contig2_17	YAL038w	481	2e-135	COG0469	Pyruvate kinase	G	Carbohydrate transport and metabolism ;
CL1646.Contig2_17	YOR347c	462	4e-130	COG0469	Pyruvate kinase	G	Carbohydrate transport and metabolism ;
CL1646.Contig2_17	VC0485	416	5e-116	COG0469	Pyruvate kinase	G	Carbohydrate transport and metabolism ;
CL1646.Contig2_17	BH3163_1	415	8e-116	COG0469	Pyruvate kinase	G	Carbohydrate transport and metabolism ;
CL1646.Contig2_17	pykF	410	3e-114	COG0469	Pyruvate kinase	G	Carbohydrate transport and metabolism ;
CL1646.Contig2_17	ZpykF	410	3e-114	COG0469	Pyruvate kinase	G	Carbohydrate transport and metabolism ;
CL1646.Contig2_17	ECs2383	410	3e-114	COG0469	Pyruvate kinase	G	Carbohydrate transport and metabolism ;
CL1646.Contig2_17	STM1378	410	3e-114	COG0469	Pyruvate kinase	G	Carbohydrate transport and metabolism ;
CL1646.Contig2_17	YPO2393	402	9e-112	COG0469	Pyruvate kinase	G	Carbohydrate transport and metabolism ;
CL1646.Contig2_17	SA1520_1	399	4e-111	COG0469	Pyruvate kinase	G	Carbohydrate transport and metabolism ;
CL1646.Contig2_17	BS_pykA_1	394	2e-109	COG0469	Pyruvate kinase	G	Carbohydrate transport and metabolism ;
CL1646.Contig2_17	CAC0518	384	2e-106	COG0469	Pyruvate kinase	G	Carbohydrate transport and metabolism ;
CL1646.Contig2_17	FN1765	381	1e-105	COG0469	Pyruvate kinase	G	Carbohydrate transport and metabolism ;
CL1646.Contig2_17	lin1605_1	377	2e-104	COG0469	Pyruvate kinase	G	Carbohydrate transport and metabolism ;
CL1646.Contig2_17	sll1275_1	350	3e-96	COG0469	Pyruvate kinase	G	Carbohydrate transport and metabolism ;
CL1646.Contig2_17	CAC1036	342	1e-93	COG0469	Pyruvate kinase	G	Carbohydrate transport and metabolism ;
CL1646.Contig2_17	all4008_1	337	3e-92	COG0469	Pyruvate kinase	G	Carbohydrate transport and metabolism ;
CL1646.Contig2_17	SP0897	335	8e-92	COG0469	Pyruvate kinase	G	Carbohydrate transport and metabolism ;
CL1646.Contig2_17	SPy1282	333	4e-91	COG0469	Pyruvate kinase	G	Carbohydrate transport and metabolism ;
Unigene14862_17	VC1649	68.2	1e-11	COG5640	Secreted trypsin-like serine protease	O	Posttranslational modification, protein turnover, chaperones ;
Unigene14862_17	VCA0803	52.8	6e-07	COG5640	Secreted trypsin-like serine protease	O	Posttranslational modification, protein turnover, chaperones ;
Unigene32834_17	YDR454c	204	6e-53	COG0194	Guanylate kinase	F	Nucleotide transport and metabolism ;
Unigene32834_17	SPBC1198.05	178	6e-45	COG0194	Guanylate kinase	F	Nucleotide transport and metabolism ;
Unigene32834_17	Zgmk	130	2e-30	COG0194	Guanylate kinase	F	Nucleotide transport and metabolism ;
Unigene32834_17	ECs4523	130	2e-30	COG0194	Guanylate kinase	F	Nucleotide transport and metabolism ;
Unigene32834_17	gmk	129	3e-30	COG0194	Guanylate kinase	F	Nucleotide transport and metabolism ;
Unigene32834_17	VC2708	123	2e-28	COG0194	Guanylate kinase	F	Nucleotide transport and metabolism ;
Unigene32834_17	alr0106	123	2e-28	COG0194	Guanylate kinase	F	Nucleotide transport and metabolism ;
Unigene32834_17	MPN246	122	3e-28	COG0194	Guanylate kinase	F	Nucleotide transport and metabolism ;
Unigene32834_17	STM3740	122	4e-28	COG0194	Guanylate kinase	F	Nucleotide transport and metabolism ;
Unigene32834_17	MG107	122	6e-28	COG0194	Guanylate kinase	F	Nucleotide transport and metabolism ;
Unigene32834_17	PM0922	120	1e-27	COG0194	Guanylate kinase	F	Nucleotide transport and metabolism ;
Unigene32834_17	UU213	119	4e-27	COG0194	Guanylate kinase	F	Nucleotide transport and metabolism ;
Unigene32834_17	YPO0040	119	4e-27	COG0194	Guanylate kinase	F	Nucleotide transport and metabolism ;
Unigene32834_17	CC1681	117	8e-27	COG0194	Guanylate kinase	F	Nucleotide transport and metabolism ;
Unigene32834_17	slr1123	117	1e-26	COG0194	Guanylate kinase	F	Nucleotide transport and metabolism ;
Unigene32834_17	Cj1177c	116	3e-26	COG0194	Guanylate kinase	F	Nucleotide transport and metabolism ;
Unigene32834_17	RP765	115	3e-26	COG0194	Guanylate kinase	F	Nucleotide transport and metabolism ;
Unigene32834_17	Rv1389	115	5e-26	COG0194	Guanylate kinase	F	Nucleotide transport and metabolism ;
Unigene32834_17	MT1434	115	5e-26	COG0194	Guanylate kinase	F	Nucleotide transport and metabolism ;
Unigene32834_17	CAC1718	113	2e-25	COG0194	Guanylate kinase	F	Nucleotide transport and metabolism ;
Unigene29941_17	all2748	83.6	1e-15	COG0666	FOG: Ankyrin repeat	R	General function prediction only ;
Unigene29941_17	VC0178	73.9	1e-12	COG3621	Patatin	R	General function prediction only ;
Unigene29941_17	alr7243_1	67	1e-10	COG0666	FOG: Ankyrin repeat	R	General function prediction only ;
Unigene29941_17	slr1109	63.2	2e-09	COG0666	FOG: Ankyrin repeat	R	General function prediction only ;
Unigene29941_17	TP0835	62.8	2e-09	COG0666	FOG: Ankyrin repeat	R	General function prediction only ;
Unigene29941_17	FN0178	62.4	3e-09	COG0666	FOG: Ankyrin repeat	R	General function prediction only ;
Unigene29941_17	SPAC2F7.10_1	58.9	4e-08	COG0666	FOG: Ankyrin repeat	R	General function prediction only ;
Unigene29941_17	XF1640	58.2	6e-08	COG0666	FOG: Ankyrin repeat	R	General function prediction only ;
Unigene29941_17	PAE1861	55.8	3e-07	COG0666	FOG: Ankyrin repeat	R	General function prediction only ;
Unigene29941_17	all2302	53.9	1e-06	COG3621	Patatin	R	General function prediction only ;
CL622.Contig1_17	MTH1001	306	1e-82	COG0474	Cation transport ATPase	P	Inorganic ion transport and metabolism ;
CL622.Contig1_17	CAC2137	297	8e-80	COG0474	Cation transport ATPase	P	Inorganic ion transport and metabolism ;
CL622.Contig1_17	L2866	293	9e-79	COG0474	Cation transport ATPase	P	Inorganic ion transport and metabolism ;
CL622.Contig1_17	BS_yloB	292	2e-78	COG0474	Cation transport ATPase	P	Inorganic ion transport and metabolism ;
CL622.Contig1_17	lin0832	288	3e-77	COG0474	Cation transport ATPase	P	Inorganic ion transport and metabolism ;
CL622.Contig1_17	slr0822	284	6e-76	COG0474	Cation transport ATPase	P	Inorganic ion transport and metabolism ;
CL622.Contig1_17	all3375	284	7e-76	COG0474	Cation transport ATPase	P	Inorganic ion transport and metabolism ;
CL622.Contig1_17	MA4082	283	2e-75	COG0474	Cation transport ATPase	P	Inorganic ion transport and metabolism ;
CL622.Contig1_17	SPy0623	278	3e-74	COG0474	Cation transport ATPase	P	Inorganic ion transport and metabolism ;
CL622.Contig1_17	SP1551	277	7e-74	COG0474	Cation transport ATPase	P	Inorganic ion transport and metabolism ;
CL622.Contig1_17	L76107	274	8e-73	COG0474	Cation transport ATPase	P	Inorganic ion transport and metabolism ;
CL622.Contig1_17	sll1614	267	8e-71	COG0474	Cation transport ATPase	P	Inorganic ion transport and metabolism ;
CL622.Contig1_17	sll0672	265	3e-70	COG0474	Cation transport ATPase	P	Inorganic ion transport and metabolism ;
CL622.Contig1_17	YPO0451	262	3e-69	COG0474	Cation transport ATPase	P	Inorganic ion transport and metabolism ;
CL622.Contig1_17	lin0814	261	5e-69	COG0474	Cation transport ATPase	P	Inorganic ion transport and metabolism ;
CL622.Contig1_17	L117821	261	6e-69	COG0474	Cation transport ATPase	P	Inorganic ion transport and metabolism ;
CL622.Contig1_17	UU264	259	2e-68	COG0474	Cation transport ATPase	P	Inorganic ion transport and metabolism ;
CL622.Contig1_17	MYPU_1550	259	3e-68	COG0474	Cation transport ATPase	P	Inorganic ion transport and metabolism ;
CL622.Contig1_17	alr3723	255	4e-67	COG0474	Cation transport ATPase	P	Inorganic ion transport and metabolism ;
CL622.Contig1_17	MTH1516	253	1e-66	COG0474	Cation transport ATPase	P	Inorganic ion transport and metabolism ;
Unigene15360_17	RSc3356	122	3e-28	COG2154	Pterin-4a-carbinolamine dehydratase	H	Coenzyme transport and metabolism ;
Unigene15360_17	BMEI1864	107	7e-24	COG2154	Pterin-4a-carbinolamine dehydratase	H	Coenzyme transport and metabolism ;
Unigene15360_17	CC0245	106	1e-23	COG2154	Pterin-4a-carbinolamine dehydratase	H	Coenzyme transport and metabolism ;
Unigene15360_17	SMc03834	95.9	2e-20	COG2154	Pterin-4a-carbinolamine dehydratase	H	Coenzyme transport and metabolism ;
Unigene15360_17	ssl2296	92	3e-19	COG2154	Pterin-4a-carbinolamine dehydratase	H	Coenzyme transport and metabolism ;
Unigene15360_17	SPAC27D7.04	89.4	2e-18	COG2154	Pterin-4a-carbinolamine dehydratase	H	Coenzyme transport and metabolism ;
Unigene15360_17	mlr4350	88.2	5e-18	COG2154	Pterin-4a-carbinolamine dehydratase	H	Coenzyme transport and metabolism ;
Unigene15360_17	SSO2187	67.4	8e-12	COG2154	Pterin-4a-carbinolamine dehydratase	H	Coenzyme transport and metabolism ;
Unigene15360_17	aq_049	62.4	3e-10	COG2154	Pterin-4a-carbinolamine dehydratase	H	Coenzyme transport and metabolism ;
Unigene15360_17	XF2604	57.8	8e-09	COG2154	Pterin-4a-carbinolamine dehydratase	H	Coenzyme transport and metabolism ;
Unigene15360_17	asr4549	57	1e-08	COG2154	Pterin-4a-carbinolamine dehydratase	H	Coenzyme transport and metabolism ;
Unigene15360_17	Cgl0457	55.8	3e-08	COG2154	Pterin-4a-carbinolamine dehydratase	H	Coenzyme transport and metabolism ;
Unigene15360_17	PA0871	52.4	3e-07	COG2154	Pterin-4a-carbinolamine dehydratase	H	Coenzyme transport and metabolism ;
Unigene15360_17	VNG1773G	51.6	5e-07	COG2154	Pterin-4a-carbinolamine dehydratase	H	Coenzyme transport and metabolism ;
Unigene15360_17	MT3426	51.2	6e-07	COG2154	Pterin-4a-carbinolamine dehydratase	H	Coenzyme transport and metabolism ;
Unigene30733_17	AGc4704	59.3	6e-09	COG3525	N-acetyl-beta-hexosaminidase	G	Carbohydrate transport and metabolism ;
Unigene30733_17	CC0447	56.2	6e-08	COG3525	N-acetyl-beta-hexosaminidase	G	Carbohydrate transport and metabolism ;
Unigene30733_17	SMb21160	55.5	8e-08	COG3525	N-acetyl-beta-hexosaminidase	G	Carbohydrate transport and metabolism ;
Unigene13102_17	AGc2809	150	5e-36	COG3250	Beta-galactosidase/beta-glucuronidase	G	Carbohydrate transport and metabolism ;
Unigene13102_17	SMc04255	149	1e-35	COG3250	Beta-galactosidase/beta-glucuronidase	G	Carbohydrate transport and metabolism ;
Unigene13102_17	XF0846	129	1e-29	COG3250	Beta-galactosidase/beta-glucuronidase	G	Carbohydrate transport and metabolism ;
Unigene13102_17	TM1624	102	1e-21	COG3250	Beta-galactosidase/beta-glucuronidase	G	Carbohydrate transport and metabolism ;
Unigene30595_17	CC0353	162	7e-40	COG1024	Enoyl-CoA hydratase/carnithine racemase	I	Lipid transport and metabolism ;
Unigene30595_17	ML0120	131	1e-30	COG1024	Enoyl-CoA hydratase/carnithine racemase	I	Lipid transport and metabolism ;
Unigene30595_17	APE1484_2	117	3e-26	COG1024	Enoyl-CoA hydratase/carnithine racemase	I	Lipid transport and metabolism ;
Unigene30595_17	AF0435	115	9e-26	COG1024	Enoyl-CoA hydratase/carnithine racemase	I	Lipid transport and metabolism ;
Unigene30595_17	FN1020	114	1e-25	COG1024	Enoyl-CoA hydratase/carnithine racemase	I	Lipid transport and metabolism ;
Unigene30595_17	SMb21633	112	6e-25	COG1024	Enoyl-CoA hydratase/carnithine racemase	I	Lipid transport and metabolism ;
Unigene30595_17	SSO2514_2	111	1e-24	COG1024	Enoyl-CoA hydratase/carnithine racemase	I	Lipid transport and metabolism ;
Unigene30595_17	ydbS	110	2e-24	COG1024	Enoyl-CoA hydratase/carnithine racemase	I	Lipid transport and metabolism ;
Unigene30595_17	VNG1313G_2	110	3e-24	COG1024	Enoyl-CoA hydratase/carnithine racemase	I	Lipid transport and metabolism ;
Unigene30595_17	BS_yngF	110	3e-24	COG1024	Enoyl-CoA hydratase/carnithine racemase	I	Lipid transport and metabolism ;
Unigene30595_17	PAE1383_2	110	4e-24	COG1024	Enoyl-CoA hydratase/carnithine racemase	I	Lipid transport and metabolism ;
Unigene30595_17	AF0285_2	108	1e-23	COG1024	Enoyl-CoA hydratase/carnithine racemase	I	Lipid transport and metabolism ;
Unigene30595_17	AF0963	107	2e-23	COG1024	Enoyl-CoA hydratase/carnithine racemase	I	Lipid transport and metabolism ;
Unigene30595_17	AF0017_2	107	2e-23	COG1024	Enoyl-CoA hydratase/carnithine racemase	I	Lipid transport and metabolism ;
Unigene30595_17	BH0207	106	6e-23	COG1024	Enoyl-CoA hydratase/carnithine racemase	I	Lipid transport and metabolism ;
Unigene30595_17	ZcaiD	105	1e-22	COG1024	Enoyl-CoA hydratase/carnithine racemase	I	Lipid transport and metabolism ;
Unigene30595_17	ECs0039	105	1e-22	COG1024	Enoyl-CoA hydratase/carnithine racemase	I	Lipid transport and metabolism ;
Unigene30595_17	caiD	105	1e-22	COG1024	Enoyl-CoA hydratase/carnithine racemase	I	Lipid transport and metabolism ;
Unigene30595_17	CAC2712	102	7e-22	COG1024	Enoyl-CoA hydratase/carnithine racemase	I	Lipid transport and metabolism ;
Unigene30595_17	PA1629	102	1e-21	COG1024	Enoyl-CoA hydratase/carnithine racemase	I	Lipid transport and metabolism ;
CL1222.Contig2_17	TP0356	58.5	2e-08	COG0724	RNA-binding proteins (RRM domain)	R	General function prediction only ;
CL1222.Contig2_17	SPAC17A2.09c	57.8	4e-08	COG0724	RNA-binding proteins (RRM domain)	R	General function prediction only ;
Unigene14765_17	SPAP7G5.05	303	1e-82	COG0197	Ribosomal protein L16/L10E	J	Translation, ribosomal structure and biogenesis ;
Unigene14765_17	SPBC18E5.04	303	1e-82	COG0197	Ribosomal protein L16/L10E	J	Translation, ribosomal structure and biogenesis ;
Unigene14765_17	YLR075w	289	2e-78	COG0197	Ribosomal protein L16/L10E	J	Translation, ribosomal structure and biogenesis ;
Unigene14765_17	ECU08g1570	263	1e-70	COG0197	Ribosomal protein L16/L10E	J	Translation, ribosomal structure and biogenesis ;
Unigene14765_17	MK0251	151	1e-36	COG0197	Ribosomal protein L16/L10E	J	Translation, ribosomal structure and biogenesis ;
Unigene14765_17	APE0449	141	1e-33	COG0197	Ribosomal protein L16/L10E	J	Translation, ribosomal structure and biogenesis ;
Unigene14765_17	AF1339	140	2e-33	COG0197	Ribosomal protein L16/L10E	J	Translation, ribosomal structure and biogenesis ;
Unigene14765_17	MJ0543	132	5e-31	COG0197	Ribosomal protein L16/L10E	J	Translation, ribosomal structure and biogenesis ;
Unigene14765_17	PAE3567	131	1e-30	COG0197	Ribosomal protein L16/L10E	J	Translation, ribosomal structure and biogenesis ;
Unigene14765_17	Ta1057m	124	2e-28	COG0197	Ribosomal protein L16/L10E	J	Translation, ribosomal structure and biogenesis ;
Unigene14765_17	TVN0539	120	3e-27	COG0197	Ribosomal protein L16/L10E	J	Translation, ribosomal structure and biogenesis ;
Unigene14765_17	PH0633	119	3e-27	COG0197	Ribosomal protein L16/L10E	J	Translation, ribosomal structure and biogenesis ;
Unigene14765_17	PAB1444	117	1e-26	COG0197	Ribosomal protein L16/L10E	J	Translation, ribosomal structure and biogenesis ;
Unigene14765_17	MTH1119	115	8e-26	COG0197	Ribosomal protein L16/L10E	J	Translation, ribosomal structure and biogenesis ;
Unigene14765_17	MA0183	110	2e-24	COG0197	Ribosomal protein L16/L10E	J	Translation, ribosomal structure and biogenesis ;
Unigene14765_17	VNG0099G	109	3e-24	COG0197	Ribosomal protein L16/L10E	J	Translation, ribosomal structure and biogenesis ;
Unigene14765_17	SSO0294	108	9e-24	COG0197	Ribosomal protein L16/L10E	J	Translation, ribosomal structure and biogenesis ;
Unigene15437_17	all0778	176	6e-44	COG4826	Serine protease inhibitor	O	Posttranslational modification, protein turnover, chaperones ;
Unigene15437_17	MA3388	163	5e-40	COG4826	Serine protease inhibitor	O	Posttranslational modification, protein turnover, chaperones ;
Unigene15437_17	MA2246	147	4e-35	COG4826	Serine protease inhibitor	O	Posttranslational modification, protein turnover, chaperones ;
Unigene15437_17	MA2613	121	2e-27	COG4826	Serine protease inhibitor	O	Posttranslational modification, protein turnover, chaperones ;
Unigene15437_17	PAE0049	80.5	5e-15	COG4826	Serine protease inhibitor	O	Posttranslational modification, protein turnover, chaperones ;
Unigene6180_17	SPBC1105.09	171	4e-43	COG5078	Ubiquitin-protein ligase	O	Posttranslational modification, protein turnover, chaperones ;
Unigene6180_17	ECU04g0630	149	2e-36	COG5078	Ubiquitin-protein ligase	O	Posttranslational modification, protein turnover, chaperones ;
Unigene6180_17	YDR054c	137	6e-33	COG5078	Ubiquitin-protein ligase	O	Posttranslational modification, protein turnover, chaperones ;
Unigene6180_17	SPAC18B11.07c	130	1e-30	COG5078	Ubiquitin-protein ligase	O	Posttranslational modification, protein turnover, chaperones ;
Unigene6180_17	SPBC119.02	115	3e-26	COG5078	Ubiquitin-protein ligase	O	Posttranslational modification, protein turnover, chaperones ;
Unigene6180_17	ECU10g1310i	112	4e-25	COG5078	Ubiquitin-protein ligase	O	Posttranslational modification, protein turnover, chaperones ;
Unigene6180_17	YBR082c	112	4e-25	COG5078	Ubiquitin-protein ligase	O	Posttranslational modification, protein turnover, chaperones ;
Unigene6180_17	YDR059c	108	4e-24	COG5078	Ubiquitin-protein ligase	O	Posttranslational modification, protein turnover, chaperones ;
Unigene6180_17	ECU01g1010	107	9e-24	COG5078	Ubiquitin-protein ligase	O	Posttranslational modification, protein turnover, chaperones ;
Unigene6180_17	SPAC11E3.04c	104	7e-23	COG5078	Ubiquitin-protein ligase	O	Posttranslational modification, protein turnover, chaperones ;
Unigene6180_17	SPAC30D11.13	97.8	7e-21	COG5078	Ubiquitin-protein ligase	O	Posttranslational modification, protein turnover, chaperones ;
Unigene6180_17	ECU10g0940	97.8	8e-21	COG5078	Ubiquitin-protein ligase	O	Posttranslational modification, protein turnover, chaperones ;
Unigene6180_17	YDL064w	96.3	2e-20	COG5078	Ubiquitin-protein ligase	O	Posttranslational modification, protein turnover, chaperones ;
Unigene6180_17	YDR092w	92.4	3e-19	COG5078	Ubiquitin-protein ligase	O	Posttranslational modification, protein turnover, chaperones ;
Unigene6180_17	ECU01g0940	87.8	7e-18	COG5078	Ubiquitin-protein ligase	O	Posttranslational modification, protein turnover, chaperones ;
Unigene6180_17	SPAC1250.03	85.5	3e-17	COG5078	Ubiquitin-protein ligase	O	Posttranslational modification, protein turnover, chaperones ;
Unigene6180_17	YDR177w	84.7	6e-17	COG5078	Ubiquitin-protein ligase	O	Posttranslational modification, protein turnover, chaperones ;
Unigene6180_17	ECU08g0860	78.6	5e-15	COG5078	Ubiquitin-protein ligase	O	Posttranslational modification, protein turnover, chaperones ;
Unigene6180_17	SPAC10F6.05c	75.1	5e-14	COG5078	Ubiquitin-protein ligase	O	Posttranslational modification, protein turnover, chaperones ;
Unigene6180_17	ECU10g1540	60.5	1e-09	COG5078	Ubiquitin-protein ligase	O	Posttranslational modification, protein turnover, chaperones ;
Unigene6930_17	SPBP35G2.09	72.8	1e-13	COG5136	U1 snRNP-specific protein C	A	RNA processing and modification ;
Unigene6930_17	YLR298c	51.2	5e-07	COG5136	U1 snRNP-specific protein C	A	RNA processing and modification ;
CL710.Contig1_17	YDR050c	282	3e-76	COG0149	Triosephosphate isomerase	G	Carbohydrate transport and metabolism ;
CL710.Contig1_17	SPCC24B10.21	273	2e-73	COG0149	Triosephosphate isomerase	G	Carbohydrate transport and metabolism ;
CL710.Contig1_17	FN1366	220	2e-57	COG0149	Triosephosphate isomerase	G	Carbohydrate transport and metabolism ;
CL710.Contig1_17	BH3558	204	1e-52	COG0149	Triosephosphate isomerase	G	Carbohydrate transport and metabolism ;
CL710.Contig1_17	PA4748	204	1e-52	COG0149	Triosephosphate isomerase	G	Carbohydrate transport and metabolism ;
CL710.Contig1_17	TM0689_2	204	1e-52	COG0149	Triosephosphate isomerase	G	Carbohydrate transport and metabolism ;
CL710.Contig1_17	CT328	203	2e-52	COG0149	Triosephosphate isomerase	G	Carbohydrate transport and metabolism ;
CL710.Contig1_17	BS_tpi	202	5e-52	COG0149	Triosephosphate isomerase	G	Carbohydrate transport and metabolism ;
CL710.Contig1_17	HI0678	201	7e-52	COG0149	Triosephosphate isomerase	G	Carbohydrate transport and metabolism ;
CL710.Contig1_17	PM1311	199	3e-51	COG0149	Triosephosphate isomerase	G	Carbohydrate transport and metabolism ;
CL710.Contig1_17	tpiA	198	6e-51	COG0149	Triosephosphate isomerase	G	Carbohydrate transport and metabolism ;
CL710.Contig1_17	ZtpiA	198	6e-51	COG0149	Triosephosphate isomerase	G	Carbohydrate transport and metabolism ;
CL710.Contig1_17	ECs4844	198	6e-51	COG0149	Triosephosphate isomerase	G	Carbohydrate transport and metabolism ;
CL710.Contig1_17	STM4081	198	9e-51	COG0149	Triosephosphate isomerase	G	Carbohydrate transport and metabolism ;
CL710.Contig1_17	SA0729	192	3e-49	COG0149	Triosephosphate isomerase	G	Carbohydrate transport and metabolism ;
CL710.Contig1_17	YPO0085	189	5e-48	COG0149	Triosephosphate isomerase	G	Carbohydrate transport and metabolism ;
CL710.Contig1_17	RSc2064	188	7e-48	COG0149	Triosephosphate isomerase	G	Carbohydrate transport and metabolism ;
CL710.Contig1_17	CAC0711	188	9e-48	COG0149	Triosephosphate isomerase	G	Carbohydrate transport and metabolism ;
CL710.Contig1_17	mll0610	184	2e-46	COG0149	Triosephosphate isomerase	G	Carbohydrate transport and metabolism ;
CL710.Contig1_17	SP1574	183	2e-46	COG0149	Triosephosphate isomerase	G	Carbohydrate transport and metabolism ;
Unigene15523_17	SPBC1A4.08c	706	0	COG0459	Chaperonin GroEL (HSP60 family)	O	Posttranslational modification, protein turnover, chaperones ;
Unigene15523_17	ECU10g0240	433	4e-121	COG0459	Chaperonin GroEL (HSP60 family)	O	Posttranslational modification, protein turnover, chaperones ;
Unigene15523_17	AF1451	406	4e-113	COG0459	Chaperonin GroEL (HSP60 family)	O	Posttranslational modification, protein turnover, chaperones ;
Unigene15523_17	MJ0999	404	1e-112	COG0459	Chaperonin GroEL (HSP60 family)	O	Posttranslational modification, protein turnover, chaperones ;
Unigene15523_17	MTH794	403	3e-112	COG0459	Chaperonin GroEL (HSP60 family)	O	Posttranslational modification, protein turnover, chaperones ;
Unigene15523_17	AF2238	400	4e-111	COG0459	Chaperonin GroEL (HSP60 family)	O	Posttranslational modification, protein turnover, chaperones ;
Unigene15523_17	MK1006	397	3e-110	COG0459	Chaperonin GroEL (HSP60 family)	O	Posttranslational modification, protein turnover, chaperones ;
Unigene15523_17	PH0017	389	7e-108	COG0459	Chaperonin GroEL (HSP60 family)	O	Posttranslational modification, protein turnover, chaperones ;
Unigene15523_17	PAB2341	388	1e-107	COG0459	Chaperonin GroEL (HSP60 family)	O	Posttranslational modification, protein turnover, chaperones ;
Unigene15523_17	MA0086	388	1e-107	COG0459	Chaperonin GroEL (HSP60 family)	O	Posttranslational modification, protein turnover, chaperones ;
Unigene15523_17	TVN0507	381	2e-105	COG0459	Chaperonin GroEL (HSP60 family)	O	Posttranslational modification, protein turnover, chaperones ;
Unigene15523_17	APE0907	377	4e-104	COG0459	Chaperonin GroEL (HSP60 family)	O	Posttranslational modification, protein turnover, chaperones ;
Unigene15523_17	APE2072	371	2e-102	COG0459	Chaperonin GroEL (HSP60 family)	O	Posttranslational modification, protein turnover, chaperones ;
Unigene15523_17	PAE3273	368	1e-101	COG0459	Chaperonin GroEL (HSP60 family)	O	Posttranslational modification, protein turnover, chaperones ;
Unigene15523_17	Ta1276	365	1e-100	COG0459	Chaperonin GroEL (HSP60 family)	O	Posttranslational modification, protein turnover, chaperones ;
Unigene15523_17	MTH218	364	2e-100	COG0459	Chaperonin GroEL (HSP60 family)	O	Posttranslational modification, protein turnover, chaperones ;
Unigene15523_17	MA4413	362	1e-99	COG0459	Chaperonin GroEL (HSP60 family)	O	Posttranslational modification, protein turnover, chaperones ;
Unigene15523_17	TVN1128	362	1e-99	COG0459	Chaperonin GroEL (HSP60 family)	O	Posttranslational modification, protein turnover, chaperones ;
Unigene15523_17	Ta0980	361	2e-99	COG0459	Chaperonin GroEL (HSP60 family)	O	Posttranslational modification, protein turnover, chaperones ;
Unigene15523_17	SSO0862	350	4e-96	COG0459	Chaperonin GroEL (HSP60 family)	O	Posttranslational modification, protein turnover, chaperones ;
Unigene33627_17	SPAC15A10.08	89	9e-18	COG5069	Ca2+-binding actin-bundling protein fimbrin/plastin (EF-Hand superfamily)	Z	Cytoskeleton ;
Unigene33627_17	ECU09g0290	87.4	3e-17	COG5069	Ca2+-binding actin-bundling protein fimbrin/plastin (EF-Hand superfamily)	Z	Cytoskeleton ;
Unigene14535_17	SMb20005	76.6	3e-14	COG0625	Glutathione S-transferase	O	Posttranslational modification, protein turnover, chaperones ;
Unigene14535_17	SMb20420	72	9e-13	COG0625	Glutathione S-transferase	O	Posttranslational modification, protein turnover, chaperones ;
Unigene14535_17	SPCC191.09c	65.5	7e-11	COG0625	Glutathione S-transferase	O	Posttranslational modification, protein turnover, chaperones ;
Unigene14535_17	AGc1530	64.3	2e-10	COG0625	Glutathione S-transferase	O	Posttranslational modification, protein turnover, chaperones ;
Unigene14535_17	SMc00097	63.2	4e-10	COG0625	Glutathione S-transferase	O	Posttranslational modification, protein turnover, chaperones ;
Unigene14535_17	alr4570	62	8e-10	COG0625	Glutathione S-transferase	O	Posttranslational modification, protein turnover, chaperones ;
Unigene14535_17	RSc0984	62	9e-10	COG0625	Glutathione S-transferase	O	Posttranslational modification, protein turnover, chaperones ;
Unigene14535_17	alr4661	61.6	1e-09	COG0625	Glutathione S-transferase	O	Posttranslational modification, protein turnover, chaperones ;
Unigene14535_17	mll2536	61.2	1e-09	COG0625	Glutathione S-transferase	O	Posttranslational modification, protein turnover, chaperones ;
Unigene14535_17	YPO1314	61.2	1e-09	COG0625	Glutathione S-transferase	O	Posttranslational modification, protein turnover, chaperones ;
Unigene14535_17	PA1655	60.1	3e-09	COG0625	Glutathione S-transferase	O	Posttranslational modification, protein turnover, chaperones ;
Unigene14535_17	sll0067	58.2	1e-08	COG0625	Glutathione S-transferase	O	Posttranslational modification, protein turnover, chaperones ;
Unigene14535_17	CC2085	57.4	2e-08	COG0625	Glutathione S-transferase	O	Posttranslational modification, protein turnover, chaperones ;
Unigene14535_17	STM0862	57	3e-08	COG0625	Glutathione S-transferase	O	Posttranslational modification, protein turnover, chaperones ;
Unigene14535_17	PA0473	56.2	5e-08	COG0625	Glutathione S-transferase	O	Posttranslational modification, protein turnover, chaperones ;
Unigene14535_17	PA1623	55.8	5e-08	COG0625	Glutathione S-transferase	O	Posttranslational modification, protein turnover, chaperones ;
Unigene14535_17	VC1347	55.1	9e-08	COG0625	Glutathione S-transferase	O	Posttranslational modification, protein turnover, chaperones ;
Unigene14535_17	alr3195	54.3	2e-07	COG0625	Glutathione S-transferase	O	Posttranslational modification, protein turnover, chaperones ;
Unigene14535_17	VCA0584	52.4	6e-07	COG0625	Glutathione S-transferase	O	Posttranslational modification, protein turnover, chaperones ;
Unigene14535_17	all1124	52.4	6e-07	COG0625	Glutathione S-transferase	O	Posttranslational modification, protein turnover, chaperones ;
Unigene14393_17	SPAC1D4.04	676	0	COG0459	Chaperonin GroEL (HSP60 family)	O	Posttranslational modification, protein turnover, chaperones ;
Unigene14393_17	YIL142w	657	0	COG0459	Chaperonin GroEL (HSP60 family)	O	Posttranslational modification, protein turnover, chaperones ;
Unigene14393_17	ECU09g0480	438	1e-122	COG0459	Chaperonin GroEL (HSP60 family)	O	Posttranslational modification, protein turnover, chaperones ;
Unigene14393_17	APE2072	332	1e-90	COG0459	Chaperonin GroEL (HSP60 family)	O	Posttranslational modification, protein turnover, chaperones ;
Unigene14393_17	MTH794	317	4e-86	COG0459	Chaperonin GroEL (HSP60 family)	O	Posttranslational modification, protein turnover, chaperones ;
Unigene14393_17	MA0086	314	3e-85	COG0459	Chaperonin GroEL (HSP60 family)	O	Posttranslational modification, protein turnover, chaperones ;
Unigene14393_17	PH0017	310	3e-84	COG0459	Chaperonin GroEL (HSP60 family)	O	Posttranslational modification, protein turnover, chaperones ;
Unigene14393_17	Ta0980	309	7e-84	COG0459	Chaperonin GroEL (HSP60 family)	O	Posttranslational modification, protein turnover, chaperones ;
Unigene14393_17	TVN1128	307	3e-83	COG0459	Chaperonin GroEL (HSP60 family)	O	Posttranslational modification, protein turnover, chaperones ;
Unigene14393_17	PAB2341	307	3e-83	COG0459	Chaperonin GroEL (HSP60 family)	O	Posttranslational modification, protein turnover, chaperones ;
Unigene14393_17	AF1451	305	1e-82	COG0459	Chaperonin GroEL (HSP60 family)	O	Posttranslational modification, protein turnover, chaperones ;
Unigene14393_17	TVN0507	305	1e-82	COG0459	Chaperonin GroEL (HSP60 family)	O	Posttranslational modification, protein turnover, chaperones ;
Unigene14393_17	APE0907	304	2e-82	COG0459	Chaperonin GroEL (HSP60 family)	O	Posttranslational modification, protein turnover, chaperones ;
Unigene14393_17	MK1006	304	2e-82	COG0459	Chaperonin GroEL (HSP60 family)	O	Posttranslational modification, protein turnover, chaperones ;
Unigene14393_17	AF2238	300	4e-81	COG0459	Chaperonin GroEL (HSP60 family)	O	Posttranslational modification, protein turnover, chaperones ;
Unigene14393_17	MTH218	296	5e-80	COG0459	Chaperonin GroEL (HSP60 family)	O	Posttranslational modification, protein turnover, chaperones ;
Unigene14393_17	Ta1276	292	9e-79	COG0459	Chaperonin GroEL (HSP60 family)	O	Posttranslational modification, protein turnover, chaperones ;
Unigene14393_17	MJ0999	291	2e-78	COG0459	Chaperonin GroEL (HSP60 family)	O	Posttranslational modification, protein turnover, chaperones ;
Unigene14393_17	SSO0862	286	9e-77	COG0459	Chaperonin GroEL (HSP60 family)	O	Posttranslational modification, protein turnover, chaperones ;
Unigene14393_17	PAE3273	285	1e-76	COG0459	Chaperonin GroEL (HSP60 family)	O	Posttranslational modification, protein turnover, chaperones ;
Unigene6240_17	SPBC15D4.15	182	5e-46	COG0647	Predicted sugar phosphatases of the HAD superfamily	G	Carbohydrate transport and metabolism ;
Unigene6240_17	YDL236w	146	4e-35	COG0647	Predicted sugar phosphatases of the HAD superfamily	G	Carbohydrate transport and metabolism ;
Unigene6240_17	PAB1056	134	3e-31	COG0647	Predicted sugar phosphatases of the HAD superfamily	G	Carbohydrate transport and metabolism ;
Unigene6240_17	PH1952	125	1e-28	COG0647	Predicted sugar phosphatases of the HAD superfamily	G	Carbohydrate transport and metabolism ;
Unigene6240_17	APE1605	122	6e-28	COG0647	Predicted sugar phosphatases of the HAD superfamily	G	Carbohydrate transport and metabolism ;
Unigene6240_17	lin2500	119	7e-27	COG0647	Predicted sugar phosphatases of the HAD superfamily	G	Carbohydrate transport and metabolism ;
Unigene6240_17	BH3428	119	7e-27	COG0647	Predicted sugar phosphatases of the HAD superfamily	G	Carbohydrate transport and metabolism ;
Unigene6240_17	YPO2624	118	1e-26	COG0647	Predicted sugar phosphatases of the HAD superfamily	G	Carbohydrate transport and metabolism ;
Unigene6240_17	SA0790	114	1e-25	COG0647	Predicted sugar phosphatases of the HAD superfamily	G	Carbohydrate transport and metabolism ;
Unigene6240_17	FN1255	112	7e-25	COG0647	Predicted sugar phosphatases of the HAD superfamily	G	Carbohydrate transport and metabolism ;
Unigene6240_17	AF0374	112	1e-24	COG0647	Predicted sugar phosphatases of the HAD superfamily	G	Carbohydrate transport and metabolism ;
Unigene6240_17	nagD	110	2e-24	COG0647	Predicted sugar phosphatases of the HAD superfamily	G	Carbohydrate transport and metabolism ;
Unigene6240_17	ZnagD	110	2e-24	COG0647	Predicted sugar phosphatases of the HAD superfamily	G	Carbohydrate transport and metabolism ;
Unigene6240_17	ECs0705	110	2e-24	COG0647	Predicted sugar phosphatases of the HAD superfamily	G	Carbohydrate transport and metabolism ;
Unigene6240_17	SSO2355	110	3e-24	COG0647	Predicted sugar phosphatases of the HAD superfamily	G	Carbohydrate transport and metabolism ;
Unigene6240_17	TM1742	109	5e-24	COG0647	Predicted sugar phosphatases of the HAD superfamily	G	Carbohydrate transport and metabolism ;
Unigene6240_17	VNG0882Gm	109	5e-24	COG0647	Predicted sugar phosphatases of the HAD superfamily	G	Carbohydrate transport and metabolism ;
Unigene6240_17	STM0681	108	1e-23	COG0647	Predicted sugar phosphatases of the HAD superfamily	G	Carbohydrate transport and metabolism ;
Unigene6240_17	Cgl2203	105	1e-22	COG0647	Predicted sugar phosphatases of the HAD superfamily	G	Carbohydrate transport and metabolism ;
Unigene6240_17	BS_yutF	105	1e-22	COG0647	Predicted sugar phosphatases of the HAD superfamily	G	Carbohydrate transport and metabolism ;
Unigene7441_17	SPBC530.12c_1	157	2e-38	COG1075	Predicted acetyltransferases and hydrolases with the alpha/beta hydrolase fold	R	General function prediction only ;
Unigene15407_17	sll1908	270	3e-72	COG0111	Phosphoglycerate dehydrogenase and related dehydrogenases	HE	Coenzyme transport and metabolism ; Amino acid transport and metabolism ;
Unigene15407_17	SA1545	263	4e-70	COG0111	Phosphoglycerate dehydrogenase and related dehydrogenases	HE	Coenzyme transport and metabolism ; Amino acid transport and metabolism ;
Unigene15407_17	CC3215	261	8e-70	COG0111	Phosphoglycerate dehydrogenase and related dehydrogenases	HE	Coenzyme transport and metabolism ; Amino acid transport and metabolism ;
Unigene15407_17	BS_serA	260	3e-69	COG0111	Phosphoglycerate dehydrogenase and related dehydrogenases	HE	Coenzyme transport and metabolism ; Amino acid transport and metabolism ;
Unigene15407_17	alr1890	259	5e-69	COG0111	Phosphoglycerate dehydrogenase and related dehydrogenases	HE	Coenzyme transport and metabolism ; Amino acid transport and metabolism ;
Unigene15407_17	AF0813	254	1e-67	COG0111	Phosphoglycerate dehydrogenase and related dehydrogenases	HE	Coenzyme transport and metabolism ; Amino acid transport and metabolism ;
Unigene15407_17	MA0592	253	3e-67	COG0111	Phosphoglycerate dehydrogenase and related dehydrogenases	HE	Coenzyme transport and metabolism ; Amino acid transport and metabolism ;
Unigene15407_17	SMc00641	249	4e-66	COG0111	Phosphoglycerate dehydrogenase and related dehydrogenases	HE	Coenzyme transport and metabolism ; Amino acid transport and metabolism ;
Unigene15407_17	AGl2264	249	5e-66	COG0111	Phosphoglycerate dehydrogenase and related dehydrogenases	HE	Coenzyme transport and metabolism ; Amino acid transport and metabolism ;
Unigene15407_17	MJ1018	248	1e-65	COG0111	Phosphoglycerate dehydrogenase and related dehydrogenases	HE	Coenzyme transport and metabolism ; Amino acid transport and metabolism ;
Unigene15407_17	BMEI0349	246	3e-65	COG0111	Phosphoglycerate dehydrogenase and related dehydrogenases	HE	Coenzyme transport and metabolism ; Amino acid transport and metabolism ;
Unigene15407_17	mll3875	245	8e-65	COG0111	Phosphoglycerate dehydrogenase and related dehydrogenases	HE	Coenzyme transport and metabolism ; Amino acid transport and metabolism ;
Unigene15407_17	TM1401	244	1e-64	COG0111	Phosphoglycerate dehydrogenase and related dehydrogenases	HE	Coenzyme transport and metabolism ; Amino acid transport and metabolism ;
Unigene15407_17	aq_1905	236	5e-62	COG0111	Phosphoglycerate dehydrogenase and related dehydrogenases	HE	Coenzyme transport and metabolism ; Amino acid transport and metabolism ;
Unigene15407_17	MTH970	233	4e-61	COG0111	Phosphoglycerate dehydrogenase and related dehydrogenases	HE	Coenzyme transport and metabolism ; Amino acid transport and metabolism ;
Unigene15407_17	BH1602	232	6e-61	COG0111	Phosphoglycerate dehydrogenase and related dehydrogenases	HE	Coenzyme transport and metabolism ; Amino acid transport and metabolism ;
Unigene15407_17	VNG2424G	223	5e-58	COG0111	Phosphoglycerate dehydrogenase and related dehydrogenases	HE	Coenzyme transport and metabolism ; Amino acid transport and metabolism ;
Unigene15407_17	Cgl1254	222	6e-58	COG0111	Phosphoglycerate dehydrogenase and related dehydrogenases	HE	Coenzyme transport and metabolism ; Amino acid transport and metabolism ;
Unigene15407_17	Rv2996c	216	4e-56	COG0111	Phosphoglycerate dehydrogenase and related dehydrogenases	HE	Coenzyme transport and metabolism ; Amino acid transport and metabolism ;
Unigene15407_17	MT3074	216	4e-56	COG0111	Phosphoglycerate dehydrogenase and related dehydrogenases	HE	Coenzyme transport and metabolism ; Amino acid transport and metabolism ;
CL2109.Contig2_17	SPCC962.06c_1	65.5	1e-10	COG5176	Splicing factor (branch point binding protein)	A	RNA processing and modification ;
CL2109.Contig2_17	YLR116w_1	64.3	3e-10	COG5176	Splicing factor (branch point binding protein)	A	RNA processing and modification ;
Unigene32584_17	SMc04459	468	1e-131	COG0465	ATP-dependent Zn proteases	O	Posttranslational modification, protein turnover, chaperones ;
Unigene32584_17	BMEI0343	468	2e-131	COG0465	ATP-dependent Zn proteases	O	Posttranslational modification, protein turnover, chaperones ;
Unigene32584_17	AGl2253	466	6e-131	COG0465	ATP-dependent Zn proteases	O	Posttranslational modification, protein turnover, chaperones ;
Unigene32584_17	CC3226	466	7e-131	COG0465	ATP-dependent Zn proteases	O	Posttranslational modification, protein turnover, chaperones ;
Unigene32584_17	HI1335	461	2e-129	COG0465	ATP-dependent Zn proteases	O	Posttranslational modification, protein turnover, chaperones ;
Unigene32584_17	mll3882	457	3e-128	COG0465	ATP-dependent Zn proteases	O	Posttranslational modification, protein turnover, chaperones ;
Unigene32584_17	SPCC965.04c	456	6e-128	COG0465	ATP-dependent Zn proteases	O	Posttranslational modification, protein turnover, chaperones ;
Unigene32584_17	VC0637	456	8e-128	COG0465	ATP-dependent Zn proteases	O	Posttranslational modification, protein turnover, chaperones ;
Unigene32584_17	YPO3502	451	2e-126	COG0465	ATP-dependent Zn proteases	O	Posttranslational modification, protein turnover, chaperones ;
Unigene32584_17	STM3296	449	1e-125	COG0465	ATP-dependent Zn proteases	O	Posttranslational modification, protein turnover, chaperones ;
Unigene32584_17	PA4751	447	2e-125	COG0465	ATP-dependent Zn proteases	O	Posttranslational modification, protein turnover, chaperones ;
Unigene32584_17	TM0580	447	2e-125	COG0465	ATP-dependent Zn proteases	O	Posttranslational modification, protein turnover, chaperones ;
Unigene32584_17	XF0093	447	3e-125	COG0465	ATP-dependent Zn proteases	O	Posttranslational modification, protein turnover, chaperones ;
Unigene32584_17	ZhflB	445	1e-124	COG0465	ATP-dependent Zn proteases	O	Posttranslational modification, protein turnover, chaperones ;
Unigene32584_17	ECs4057	445	1e-124	COG0465	ATP-dependent Zn proteases	O	Posttranslational modification, protein turnover, chaperones ;
Unigene32584_17	hflB	445	1e-124	COG0465	ATP-dependent Zn proteases	O	Posttranslational modification, protein turnover, chaperones ;
Unigene32584_17	YPR024w	445	1e-124	COG0465	ATP-dependent Zn proteases	O	Posttranslational modification, protein turnover, chaperones ;
Unigene32584_17	RP043	443	6e-124	COG0465	ATP-dependent Zn proteases	O	Posttranslational modification, protein turnover, chaperones ;
Unigene32584_17	RSc1526	442	1e-123	COG0465	ATP-dependent Zn proteases	O	Posttranslational modification, protein turnover, chaperones ;
Unigene32584_17	PM0438	442	1e-123	COG0465	ATP-dependent Zn proteases	O	Posttranslational modification, protein turnover, chaperones ;
CL1067.Contig1_17	DR0965	238	2e-62	COG2303	Choline dehydrogenase and related flavoproteins	E	Amino acid transport and metabolism ;
CL1067.Contig1_17	CC0945	233	6e-61	COG2303	Choline dehydrogenase and related flavoproteins	E	Amino acid transport and metabolism ;
CL1067.Contig1_17	SMb20496	229	6e-60	COG2303	Choline dehydrogenase and related flavoproteins	E	Amino acid transport and metabolism ;
CL1067.Contig1_17	mll1008	227	4e-59	COG2303	Choline dehydrogenase and related flavoproteins	E	Amino acid transport and metabolism ;
CL1067.Contig1_17	SMa1414	220	5e-57	COG2303	Choline dehydrogenase and related flavoproteins	E	Amino acid transport and metabolism ;
CL1067.Contig1_17	PA4100	216	6e-56	COG2303	Choline dehydrogenase and related flavoproteins	E	Amino acid transport and metabolism ;
CL1067.Contig1_17	SMc04390	216	6e-56	COG2303	Choline dehydrogenase and related flavoproteins	E	Amino acid transport and metabolism ;
CL1067.Contig1_17	BMEI0388	214	2e-55	COG2303	Choline dehydrogenase and related flavoproteins	E	Amino acid transport and metabolism ;
CL1067.Contig1_17	RSc0123	211	2e-54	COG2303	Choline dehydrogenase and related flavoproteins	E	Amino acid transport and metabolism ;
CL1067.Contig1_17	CC2642	210	4e-54	COG2303	Choline dehydrogenase and related flavoproteins	E	Amino acid transport and metabolism ;
CL1067.Contig1_17	mll7609	209	8e-54	COG2303	Choline dehydrogenase and related flavoproteins	E	Amino acid transport and metabolism ;
CL1067.Contig1_17	ZbetA	209	1e-53	COG2303	Choline dehydrogenase and related flavoproteins	E	Amino acid transport and metabolism ;
CL1067.Contig1_17	ECs0357	209	1e-53	COG2303	Choline dehydrogenase and related flavoproteins	E	Amino acid transport and metabolism ;
CL1067.Contig1_17	betA	208	2e-53	COG2303	Choline dehydrogenase and related flavoproteins	E	Amino acid transport and metabolism ;
CL1067.Contig1_17	RSc3345	204	2e-52	COG2303	Choline dehydrogenase and related flavoproteins	E	Amino acid transport and metabolism ;
CL1067.Contig1_17	AGc1517	204	3e-52	COG2303	Choline dehydrogenase and related flavoproteins	E	Amino acid transport and metabolism ;
CL1067.Contig1_17	mll3225	204	4e-52	COG2303	Choline dehydrogenase and related flavoproteins	E	Amino acid transport and metabolism ;
CL1067.Contig1_17	SMc00093	201	2e-51	COG2303	Choline dehydrogenase and related flavoproteins	E	Amino acid transport and metabolism ;
CL1067.Contig1_17	CC1278	201	2e-51	COG2303	Choline dehydrogenase and related flavoproteins	E	Amino acid transport and metabolism ;
CL1067.Contig1_17	AGpT129	199	6e-51	COG2303	Choline dehydrogenase and related flavoproteins	E	Amino acid transport and metabolism ;
Unigene15121_17	SPBC725.01	447	1e-125	COG1448	Aspartate/tyrosine/aromatic aminotransferase	E	Amino acid transport and metabolism ;
Unigene15121_17	YLR027c	357	2e-98	COG1448	Aspartate/tyrosine/aromatic aminotransferase	E	Amino acid transport and metabolism ;
Unigene15121_17	SPAC10F6.13c	356	5e-98	COG1448	Aspartate/tyrosine/aromatic aminotransferase	E	Amino acid transport and metabolism ;
Unigene15121_17	PA3139	336	4e-92	COG1448	Aspartate/tyrosine/aromatic aminotransferase	E	Amino acid transport and metabolism ;
Unigene15121_17	HI1617	332	6e-91	COG1448	Aspartate/tyrosine/aromatic aminotransferase	E	Amino acid transport and metabolism ;
Unigene15121_17	NMB0540	330	2e-90	COG1448	Aspartate/tyrosine/aromatic aminotransferase	E	Amino acid transport and metabolism ;
Unigene15121_17	NMA0719	326	5e-89	COG1448	Aspartate/tyrosine/aromatic aminotransferase	E	Amino acid transport and metabolism ;
Unigene15121_17	RSc1010	324	2e-88	COG1448	Aspartate/tyrosine/aromatic aminotransferase	E	Amino acid transport and metabolism ;
Unigene15121_17	PM0621	323	2e-88	COG1448	Aspartate/tyrosine/aromatic aminotransferase	E	Amino acid transport and metabolism ;
Unigene15121_17	aspC	322	8e-88	COG1448	Aspartate/tyrosine/aromatic aminotransferase	E	Amino acid transport and metabolism ;
Unigene15121_17	ZaspC	320	4e-87	COG1448	Aspartate/tyrosine/aromatic aminotransferase	E	Amino acid transport and metabolism ;
Unigene15121_17	ECs1011	320	4e-87	COG1448	Aspartate/tyrosine/aromatic aminotransferase	E	Amino acid transport and metabolism ;
Unigene15121_17	NMA1937	319	6e-87	COG1448	Aspartate/tyrosine/aromatic aminotransferase	E	Amino acid transport and metabolism ;
Unigene15121_17	STM0998	318	9e-87	COG1448	Aspartate/tyrosine/aromatic aminotransferase	E	Amino acid transport and metabolism ;
Unigene15121_17	YPO1410	318	1e-86	COG1448	Aspartate/tyrosine/aromatic aminotransferase	E	Amino acid transport and metabolism ;
Unigene15121_17	NMB1678	316	4e-86	COG1448	Aspartate/tyrosine/aromatic aminotransferase	E	Amino acid transport and metabolism ;
Unigene15121_17	VC1293	314	2e-85	COG1448	Aspartate/tyrosine/aromatic aminotransferase	E	Amino acid transport and metabolism ;
Unigene15121_17	XF0036	304	2e-82	COG1448	Aspartate/tyrosine/aromatic aminotransferase	E	Amino acid transport and metabolism ;
Unigene15121_17	tyrB	292	9e-79	COG1448	Aspartate/tyrosine/aromatic aminotransferase	E	Amino acid transport and metabolism ;
Unigene15121_17	ZtyrB	290	3e-78	COG1448	Aspartate/tyrosine/aromatic aminotransferase	E	Amino acid transport and metabolism ;
Unigene15544_17	SPAC3H5.07	258	8e-69	COG1841	Ribosomal protein L30/L7E	J	Translation, ribosomal structure and biogenesis ;
Unigene15544_17	SPBC18H10.12c	256	3e-68	COG1841	Ribosomal protein L30/L7E	J	Translation, ribosomal structure and biogenesis ;
Unigene15544_17	YGL076c	237	2e-62	COG1841	Ribosomal protein L30/L7E	J	Translation, ribosomal structure and biogenesis ;
Unigene15544_17	YPL198w	235	5e-62	COG1841	Ribosomal protein L30/L7E	J	Translation, ribosomal structure and biogenesis ;
Unigene15544_17	SPAC664.06	191	9e-49	COG1841	Ribosomal protein L30/L7E	J	Translation, ribosomal structure and biogenesis ;
Unigene15544_17	ECU03g0950	132	6e-31	COG1841	Ribosomal protein L30/L7E	J	Translation, ribosomal structure and biogenesis ;
Unigene15544_17	YNL002c	103	2e-22	COG1841	Ribosomal protein L30/L7E	J	Translation, ribosomal structure and biogenesis ;
Unigene15544_17	PAB2137	83.2	4e-16	COG1841	Ribosomal protein L30/L7E	J	Translation, ribosomal structure and biogenesis ;
Unigene15544_17	PH1756	82.4	7e-16	COG1841	Ribosomal protein L30/L7E	J	Translation, ribosomal structure and biogenesis ;
Unigene15544_17	MTH24	70.5	2e-12	COG1841	Ribosomal protein L30/L7E	J	Translation, ribosomal structure and biogenesis ;
Unigene15544_17	SSO0697	62.8	5e-10	COG1841	Ribosomal protein L30/L7E	J	Translation, ribosomal structure and biogenesis ;
Unigene15544_17	TVN0346	62.8	5e-10	COG1841	Ribosomal protein L30/L7E	J	Translation, ribosomal structure and biogenesis ;
Unigene15544_17	MA1093	53.9	3e-07	COG1841	Ribosomal protein L30/L7E	J	Translation, ribosomal structure and biogenesis ;
Unigene15544_17	MK0028	53.5	3e-07	COG1841	Ribosomal protein L30/L7E	J	Translation, ribosomal structure and biogenesis ;
Unigene29227_17	YPL020c	48.5	9e-06	COG5160	Protease, Ulp1 family	O	Posttranslational modification, protein turnover, chaperones ;
Unigene15512_17	SPCP31B10.08c	99	3e-21	COG2451	Ribosomal protein L35AE/L33A	J	Translation, ribosomal structure and biogenesis ;
Unigene15512_17	YPL143w	93.2	2e-19	COG2451	Ribosomal protein L35AE/L33A	J	Translation, ribosomal structure and biogenesis ;
Unigene15512_17	YOR234c	92.8	2e-19	COG2451	Ribosomal protein L35AE/L33A	J	Translation, ribosomal structure and biogenesis ;
Unigene15512_17	SPBC1921.01c	90.5	1e-18	COG2451	Ribosomal protein L35AE/L33A	J	Translation, ribosomal structure and biogenesis ;
Unigene15512_17	ECU02g0900	60.1	1e-09	COG2451	Ribosomal protein L35AE/L33A	J	Translation, ribosomal structure and biogenesis ;
Unigene15512_17	MK0155	57.8	8e-09	COG2451	Ribosomal protein L35AE/L33A	J	Translation, ribosomal structure and biogenesis ;
Unigene15512_17	PAB7092	52.4	3e-07	COG2451	Ribosomal protein L35AE/L33A	J	Translation, ribosomal structure and biogenesis ;
Unigene15512_17	PHS052	52.4	3e-07	COG2451	Ribosomal protein L35AE/L33A	J	Translation, ribosomal structure and biogenesis ;
Unigene70_17	SPAC18G6.03	167	1e-41	COG1100	GTPase SAR1 and related small G proteins	R	General function prediction only ;
Unigene70_17	YER031c	163	2e-40	COG1100	GTPase SAR1 and related small G proteins	R	General function prediction only ;
Unigene70_17	ECU04g0680	144	1e-34	COG1100	GTPase SAR1 and related small G proteins	R	General function prediction only ;
Unigene70_17	YBR264c	125	6e-29	COG1100	GTPase SAR1 and related small G proteins	R	General function prediction only ;
Unigene70_17	ECU03g1430	122	4e-28	COG1100	GTPase SAR1 and related small G proteins	R	General function prediction only ;
Unigene70_17	SPAC16.01	90.5	2e-18	COG1100	GTPase SAR1 and related small G proteins	R	General function prediction only ;
Unigene70_17	ECU04g1560	88.6	6e-18	COG1100	GTPase SAR1 and related small G proteins	R	General function prediction only ;
Unigene70_17	SPAC1565.06c	83.6	3e-16	COG1100	GTPase SAR1 and related small G proteins	R	General function prediction only ;
Unigene70_17	SPAC17H9.09c	78.2	1e-14	COG1100	GTPase SAR1 and related small G proteins	R	General function prediction only ;
Unigene70_17	ECU03g1560	75.1	8e-14	COG1100	GTPase SAR1 and related small G proteins	R	General function prediction only ;
Unigene70_17	SPAC16A10.04	74.3	1e-13	COG1100	GTPase SAR1 and related small G proteins	R	General function prediction only ;
Unigene70_17	YCR027c	73.9	2e-13	COG1100	GTPase SAR1 and related small G proteins	R	General function prediction only ;
Unigene70_17	all3030	70.5	2e-12	COG1100	GTPase SAR1 and related small G proteins	R	General function prediction only ;
Unigene70_17	SPAC110.03	64.7	1e-10	COG1100	GTPase SAR1 and related small G proteins	R	General function prediction only ;
Unigene70_17	alr0124_2	60.1	3e-09	COG1100	GTPase SAR1 and related small G proteins	R	General function prediction only ;
Unigene70_17	mll3243	58.2	1e-08	COG1100	GTPase SAR1 and related small G proteins	R	General function prediction only ;
Unigene70_17	ECU02g0410	56.6	3e-08	COG1100	GTPase SAR1 and related small G proteins	R	General function prediction only ;
Unigene70_17	MA2301_2	50.8	2e-06	COG1100	GTPase SAR1 and related small G proteins	R	General function prediction only ;
CL3684.Contig2_17	YAL030w	62.4	2e-10	COG5143	Synaptobrevin/VAMP-like protein	U	Intracellular trafficking, secretion, and vesicular transport ;
CL3684.Contig2_17	YOR327c	60.8	5e-10	COG5143	Synaptobrevin/VAMP-like protein	U	Intracellular trafficking, secretion, and vesicular transport ;
CL3684.Contig2_17	SPAC6G9.11	58.2	3e-09	COG5143	Synaptobrevin/VAMP-like protein	U	Intracellular trafficking, secretion, and vesicular transport ;
CL3684.Contig2_17	YLR093c	47.4	6e-06	COG5143	Synaptobrevin/VAMP-like protein	U	Intracellular trafficking, secretion, and vesicular transport ;
CL2040.Contig2_17	CC3504	298	3e-80	COG3590	Predicted metalloendopeptidase	O	Posttranslational modification, protein turnover, chaperones ;
CL2040.Contig2_17	XF0576	288	2e-77	COG3590	Predicted metalloendopeptidase	O	Posttranslational modification, protein turnover, chaperones ;
CL2040.Contig2_17	MA2001	280	6e-75	COG3590	Predicted metalloendopeptidase	O	Posttranslational modification, protein turnover, chaperones ;
CL2040.Contig2_17	Rv0198c	273	6e-73	COG3590	Predicted metalloendopeptidase	O	Posttranslational modification, protein turnover, chaperones ;
CL2040.Contig2_17	MT0208	273	6e-73	COG3590	Predicted metalloendopeptidase	O	Posttranslational modification, protein turnover, chaperones ;
CL2040.Contig2_17	ML2613	268	2e-71	COG3590	Predicted metalloendopeptidase	O	Posttranslational modification, protein turnover, chaperones ;
CL2040.Contig2_17	Cgl0154	229	2e-59	COG3590	Predicted metalloendopeptidase	O	Posttranslational modification, protein turnover, chaperones ;
CL2040.Contig2_17	SPy2095	192	3e-48	COG3590	Predicted metalloendopeptidase	O	Posttranslational modification, protein turnover, chaperones ;
CL2040.Contig2_17	L49741	186	2e-46	COG3590	Predicted metalloendopeptidase	O	Posttranslational modification, protein turnover, chaperones ;
CL2040.Contig2_17	SP1647	185	3e-46	COG3590	Predicted metalloendopeptidase	O	Posttranslational modification, protein turnover, chaperones ;
Unigene36280_17	Rv1104	111	1e-24	COG2272	Carboxylesterase type B	I	Lipid transport and metabolism ;
Unigene36280_17	BS_pnbA	105	6e-23	COG2272	Carboxylesterase type B	I	Lipid transport and metabolism ;
Unigene36280_17	STM1623	93.6	2e-19	COG2272	Carboxylesterase type B	I	Lipid transport and metabolism ;
Unigene36280_17	CAP0050	84	2e-16	COG2272	Carboxylesterase type B	I	Lipid transport and metabolism ;
Unigene36280_17	CC0799	78.6	7e-15	COG2272	Carboxylesterase type B	I	Lipid transport and metabolism ;
Unigene36280_17	Rv2045c	75.9	5e-14	COG2272	Carboxylesterase type B	I	Lipid transport and metabolism ;
Unigene36280_17	MT2105	75.9	6e-14	COG2272	Carboxylesterase type B	I	Lipid transport and metabolism ;
Unigene36280_17	SA2240	74.7	1e-13	COG2272	Carboxylesterase type B	I	Lipid transport and metabolism ;
Unigene36280_17	DR0415	67.4	2e-11	COG2272	Carboxylesterase type B	I	Lipid transport and metabolism ;
Unigene36280_17	RSc2593	60.1	3e-09	COG2272	Carboxylesterase type B	I	Lipid transport and metabolism ;
Unigene36280_17	SPCC417.12	57.8	2e-08	COG2272	Carboxylesterase type B	I	Lipid transport and metabolism ;
Unigene15066_17	RP354	572	5e-163	COG0649	NADH:ubiquinone oxidoreductase 49 kD subunit 7	C	Energy production and conversion ;
Unigene15066_17	RC0482	567	1e-161	COG0649	NADH:ubiquinone oxidoreductase 49 kD subunit 7	C	Energy production and conversion ;
Unigene15066_17	NMB0244	541	8e-154	COG0649	NADH:ubiquinone oxidoreductase 49 kD subunit 7	C	Energy production and conversion ;
Unigene15066_17	NMA0016	541	1e-153	COG0649	NADH:ubiquinone oxidoreductase 49 kD subunit 7	C	Energy production and conversion ;
Unigene15066_17	AGc2346	538	1e-152	COG0649	NADH:ubiquinone oxidoreductase 49 kD subunit 7	C	Energy production and conversion ;
Unigene15066_17	BMEI1155	537	1e-152	COG0649	NADH:ubiquinone oxidoreductase 49 kD subunit 7	C	Energy production and conversion ;
Unigene15066_17	SMc01915	530	2e-150	COG0649	NADH:ubiquinone oxidoreductase 49 kD subunit 7	C	Energy production and conversion ;
Unigene15066_17	mll1367	528	1e-149	COG0649	NADH:ubiquinone oxidoreductase 49 kD subunit 7	C	Energy production and conversion ;
Unigene15066_17	CC1952	521	8e-148	COG0649	NADH:ubiquinone oxidoreductase 49 kD subunit 7	C	Energy production and conversion ;
Unigene15066_17	RSc2059	517	1e-146	COG0649	NADH:ubiquinone oxidoreductase 49 kD subunit 7	C	Energy production and conversion ;
Unigene15066_17	XF0308	515	8e-146	COG0649	NADH:ubiquinone oxidoreductase 49 kD subunit 7	C	Energy production and conversion ;
Unigene15066_17	SMa1529	412	9e-115	COG0649	NADH:ubiquinone oxidoreductase 49 kD subunit 7	C	Energy production and conversion ;
Unigene15066_17	aq_1314_2	363	3e-100	COG0649	NADH:ubiquinone oxidoreductase 49 kD subunit 7	C	Energy production and conversion ;
Unigene15066_17	Cj1576c	362	6e-100	COG0649	NADH:ubiquinone oxidoreductase 49 kD subunit 7	C	Energy production and conversion ;
Unigene15066_17	aq_551_2	350	3e-96	COG0649	NADH:ubiquinone oxidoreductase 49 kD subunit 7	C	Energy production and conversion ;
Unigene15066_17	Ta0967m	347	2e-95	COG0649	NADH:ubiquinone oxidoreductase 49 kD subunit 7	C	Energy production and conversion ;
Unigene15066_17	HP1263	342	6e-94	COG0649	NADH:ubiquinone oxidoreductase 49 kD subunit 7	C	Energy production and conversion ;
Unigene15066_17	jhp1184	342	9e-94	COG0649	NADH:ubiquinone oxidoreductase 49 kD subunit 7	C	Energy production and conversion ;
Unigene15066_17	TVN1113	341	2e-93	COG0649	NADH:ubiquinone oxidoreductase 49 kD subunit 7	C	Energy production and conversion ;
Unigene15066_17	Rv3148	339	7e-93	COG0649	NADH:ubiquinone oxidoreductase 49 kD subunit 7	C	Energy production and conversion ;
Unigene30344_17	BMEI1522	129	7e-30	COG1024	Enoyl-CoA hydratase/carnithine racemase	I	Lipid transport and metabolism ;
Unigene30344_17	CC0397	125	8e-29	COG1024	Enoyl-CoA hydratase/carnithine racemase	I	Lipid transport and metabolism ;
Unigene30344_17	RSc0476	115	7e-26	COG1024	Enoyl-CoA hydratase/carnithine racemase	I	Lipid transport and metabolism ;
Unigene30344_17	SSO0654	105	5e-23	COG1024	Enoyl-CoA hydratase/carnithine racemase	I	Lipid transport and metabolism ;
Unigene30344_17	AGc1329	100	2e-21	COG1024	Enoyl-CoA hydratase/carnithine racemase	I	Lipid transport and metabolism ;
Unigene30344_17	DR0184	100	2e-21	COG1024	Enoyl-CoA hydratase/carnithine racemase	I	Lipid transport and metabolism ;
Unigene30344_17	SMb21633	98.6	9e-21	COG1024	Enoyl-CoA hydratase/carnithine racemase	I	Lipid transport and metabolism ;
Unigene30344_17	paaG	94.7	1e-19	COG1024	Enoyl-CoA hydratase/carnithine racemase	I	Lipid transport and metabolism ;
Unigene30344_17	BH0202	94	2e-19	COG1024	Enoyl-CoA hydratase/carnithine racemase	I	Lipid transport and metabolism ;
Unigene30344_17	SMc00976	93.6	3e-19	COG1024	Enoyl-CoA hydratase/carnithine racemase	I	Lipid transport and metabolism ;
Unigene30344_17	AF0963	91.7	9e-19	COG1024	Enoyl-CoA hydratase/carnithine racemase	I	Lipid transport and metabolism ;
Unigene30344_17	ydbS	91.3	1e-18	COG1024	Enoyl-CoA hydratase/carnithine racemase	I	Lipid transport and metabolism ;
Unigene30344_17	BS_yngF	91.3	1e-18	COG1024	Enoyl-CoA hydratase/carnithine racemase	I	Lipid transport and metabolism ;
Unigene30344_17	BH1849	91.3	1e-18	COG1024	Enoyl-CoA hydratase/carnithine racemase	I	Lipid transport and metabolism ;
Unigene30344_17	RSc2014	89	7e-18	COG1024	Enoyl-CoA hydratase/carnithine racemase	I	Lipid transport and metabolism ;
Unigene30344_17	CAC2712	89	7e-18	COG1024	Enoyl-CoA hydratase/carnithine racemase	I	Lipid transport and metabolism ;
Unigene30344_17	STM0070	89	7e-18	COG1024	Enoyl-CoA hydratase/carnithine racemase	I	Lipid transport and metabolism ;
Unigene30344_17	SMb21126	89	7e-18	COG1024	Enoyl-CoA hydratase/carnithine racemase	I	Lipid transport and metabolism ;
Unigene30344_17	PAE1383_2	88.6	1e-17	COG1024	Enoyl-CoA hydratase/carnithine racemase	I	Lipid transport and metabolism ;
Unigene30344_17	AF0017_2	87.8	1e-17	COG1024	Enoyl-CoA hydratase/carnithine racemase	I	Lipid transport and metabolism ;
CL2849.Contig2_17	DR1375	406	5e-113	COG0366	Glycosidases	G	Carbohydrate transport and metabolism ;
CL2849.Contig2_17	mll5109	324	3e-88	COG0366	Glycosidases	G	Carbohydrate transport and metabolism ;
CL2849.Contig2_17	AGc1051	324	4e-88	COG0366	Glycosidases	G	Carbohydrate transport and metabolism ;
CL2849.Contig2_17	SMc03064	319	8e-87	COG0366	Glycosidases	G	Carbohydrate transport and metabolism ;
CL2849.Contig2_17	AGc4169	302	1e-81	COG0366	Glycosidases	G	Carbohydrate transport and metabolism ;
CL2849.Contig2_17	SMc01532	301	3e-81	COG0366	Glycosidases	G	Carbohydrate transport and metabolism ;
CL2849.Contig2_17	BH2903	276	8e-74	COG0366	Glycosidases	G	Carbohydrate transport and metabolism ;
CL2849.Contig2_17	mlr7593	273	5e-73	COG0366	Glycosidases	G	Carbohydrate transport and metabolism ;
CL2849.Contig2_17	BH3868	272	1e-72	COG0366	Glycosidases	G	Carbohydrate transport and metabolism ;
CL2849.Contig2_17	ZtreC	270	5e-72	COG0366	Glycosidases	G	Carbohydrate transport and metabolism ;
CL2849.Contig2_17	ECs5216	270	5e-72	COG0366	Glycosidases	G	Carbohydrate transport and metabolism ;
CL2849.Contig2_17	SPy1973	268	2e-71	COG0366	Glycosidases	G	Carbohydrate transport and metabolism ;
CL2849.Contig2_17	treC	267	4e-71	COG0366	Glycosidases	G	Carbohydrate transport and metabolism ;
CL2849.Contig2_17	STM4453	267	4e-71	COG0366	Glycosidases	G	Carbohydrate transport and metabolism ;
CL2849.Contig2_17	VC0911	264	3e-70	COG0366	Glycosidases	G	Carbohydrate transport and metabolism ;
CL2849.Contig2_17	CC2285	264	3e-70	COG0366	Glycosidases	G	Carbohydrate transport and metabolism ;
CL2849.Contig2_17	SPBC1683.07	262	1e-69	COG0366	Glycosidases	G	Carbohydrate transport and metabolism ;
CL2849.Contig2_17	SP0342	261	2e-69	COG0366	Glycosidases	G	Carbohydrate transport and metabolism ;
CL2849.Contig2_17	BH0872	261	3e-69	COG0366	Glycosidases	G	Carbohydrate transport and metabolism ;
CL2849.Contig2_17	YPO3696	258	2e-68	COG0366	Glycosidases	G	Carbohydrate transport and metabolism ;
Unigene14899_17	sll0373	358	2e-98	COG0014	Gamma-glutamyl phosphate reductase	E	Amino acid transport and metabolism ;
Unigene14899_17	all2166	330	8e-90	COG0014	Gamma-glutamyl phosphate reductase	E	Amino acid transport and metabolism ;
Unigene14899_17	YOR323c	328	2e-89	COG0014	Gamma-glutamyl phosphate reductase	E	Amino acid transport and metabolism ;
Unigene14899_17	MA4100	306	8e-83	COG0014	Gamma-glutamyl phosphate reductase	E	Amino acid transport and metabolism ;
Unigene14899_17	SPAC821.11	296	8e-80	COG0014	Gamma-glutamyl phosphate reductase	E	Amino acid transport and metabolism ;
Unigene14899_17	aq_1071	286	7e-77	COG0014	Gamma-glutamyl phosphate reductase	E	Amino acid transport and metabolism ;
Unigene14899_17	YPO3221	278	3e-74	COG0014	Gamma-glutamyl phosphate reductase	E	Amino acid transport and metabolism ;
Unigene14899_17	ZproA	277	6e-74	COG0014	Gamma-glutamyl phosphate reductase	E	Amino acid transport and metabolism ;
Unigene14899_17	ECs0270	277	6e-74	COG0014	Gamma-glutamyl phosphate reductase	E	Amino acid transport and metabolism ;
Unigene14899_17	PA4007	276	1e-73	COG0014	Gamma-glutamyl phosphate reductase	E	Amino acid transport and metabolism ;
Unigene14899_17	CAC3254	274	4e-73	COG0014	Gamma-glutamyl phosphate reductase	E	Amino acid transport and metabolism ;
Unigene14899_17	proA	273	8e-73	COG0014	Gamma-glutamyl phosphate reductase	E	Amino acid transport and metabolism ;
Unigene14899_17	RSc2741	270	6e-72	COG0014	Gamma-glutamyl phosphate reductase	E	Amino acid transport and metabolism ;
Unigene14899_17	STM0322	268	3e-71	COG0014	Gamma-glutamyl phosphate reductase	E	Amino acid transport and metabolism ;
Unigene14899_17	BH1504	264	5e-70	COG0014	Gamma-glutamyl phosphate reductase	E	Amino acid transport and metabolism ;
Unigene14899_17	PM0936	263	1e-69	COG0014	Gamma-glutamyl phosphate reductase	E	Amino acid transport and metabolism ;
Unigene14899_17	TM0293	262	2e-69	COG0014	Gamma-glutamyl phosphate reductase	E	Amino acid transport and metabolism ;
Unigene14899_17	SPy1670	261	4e-69	COG0014	Gamma-glutamyl phosphate reductase	E	Amino acid transport and metabolism ;
Unigene14899_17	HI1239	258	4e-68	COG0014	Gamma-glutamyl phosphate reductase	E	Amino acid transport and metabolism ;
Unigene14899_17	lin1227	256	8e-68	COG0014	Gamma-glutamyl phosphate reductase	E	Amino acid transport and metabolism ;
CL1439.Contig1_17	YOR286w	70.9	6e-13	COG0607	Rhodanese-related sulfurtransferase	P	Inorganic ion transport and metabolism ;
CL1439.Contig1_17	SPAC4H3.07c	69.7	1e-12	COG0607	Rhodanese-related sulfurtransferase	P	Inorganic ion transport and metabolism ;
CL1439.Contig1_17	YOR285w	68.9	2e-12	COG0607	Rhodanese-related sulfurtransferase	P	Inorganic ion transport and metabolism ;
CL1439.Contig1_17	APE2595	60.5	8e-10	COG2897	Rhodanese-related sulfurtransferase	P	Inorganic ion transport and metabolism ;
CL1022.Contig2_17	YDR454c	102	1e-21	COG0194	Guanylate kinase	F	Nucleotide transport and metabolism ;
CL1022.Contig2_17	alr0106	95.5	2e-19	COG0194	Guanylate kinase	F	Nucleotide transport and metabolism ;
CL1022.Contig2_17	SA1052	87	8e-17	COG0194	Guanylate kinase	F	Nucleotide transport and metabolism ;
CL1022.Contig2_17	NMA1919	84.3	5e-16	COG0194	Guanylate kinase	F	Nucleotide transport and metabolism ;
CL1022.Contig2_17	NMB1661	82.8	2e-15	COG0194	Guanylate kinase	F	Nucleotide transport and metabolism ;
CL1022.Contig2_17	BS_yloD	77	7e-14	COG0194	Guanylate kinase	F	Nucleotide transport and metabolism ;
CL1022.Contig2_17	SPy1632	75.9	2e-13	COG0194	Guanylate kinase	F	Nucleotide transport and metabolism ;
CL1022.Contig2_17	lin1941	74.7	4e-13	COG0194	Guanylate kinase	F	Nucleotide transport and metabolism ;
CL1022.Contig2_17	MPN246	74.7	4e-13	COG0194	Guanylate kinase	F	Nucleotide transport and metabolism ;
CL1022.Contig2_17	DR2289	73.6	9e-13	COG0194	Guanylate kinase	F	Nucleotide transport and metabolism ;
CL1022.Contig2_17	PA5336	73.6	9e-13	COG0194	Guanylate kinase	F	Nucleotide transport and metabolism ;
CL1022.Contig2_17	SPBC1198.05	72.8	2e-12	COG0194	Guanylate kinase	F	Nucleotide transport and metabolism ;
CL1022.Contig2_17	SP1738	70.9	5e-12	COG0194	Guanylate kinase	F	Nucleotide transport and metabolism ;
CL1022.Contig2_17	slr1123	69.7	1e-11	COG0194	Guanylate kinase	F	Nucleotide transport and metabolism ;
CL1022.Contig2_17	STM3740	69.3	2e-11	COG0194	Guanylate kinase	F	Nucleotide transport and metabolism ;
CL1022.Contig2_17	gmk	68.9	2e-11	COG0194	Guanylate kinase	F	Nucleotide transport and metabolism ;
CL1022.Contig2_17	Zgmk	68.2	3e-11	COG0194	Guanylate kinase	F	Nucleotide transport and metabolism ;
CL1022.Contig2_17	ECs4523	68.2	3e-11	COG0194	Guanylate kinase	F	Nucleotide transport and metabolism ;
CL1022.Contig2_17	BH2512	68.2	3e-11	COG0194	Guanylate kinase	F	Nucleotide transport and metabolism ;
CL1022.Contig2_17	CC1681	67.4	7e-11	COG0194	Guanylate kinase	F	Nucleotide transport and metabolism ;
CL859.Contig3_17	YPO1529	53.1	1e-06	COG0076	Glutamate decarboxylase and related PLP-dependent proteins	E	Amino acid transport and metabolism ;
Unigene30633_17	YGR155w_1	340	3e-93	COG0031	Cysteine synthase	E	Amino acid transport and metabolism ;
Unigene30633_17	APE1223	244	2e-64	COG0031	Cysteine synthase	E	Amino acid transport and metabolism ;
Unigene30633_17	PA0399_1	240	3e-63	COG0031	Cysteine synthase	E	Amino acid transport and metabolism ;
Unigene30633_17	CAC0931	237	4e-62	COG0031	Cysteine synthase	E	Amino acid transport and metabolism ;
Unigene30633_17	ML2396_1	230	5e-60	COG0031	Cysteine synthase	E	Amino acid transport and metabolism ;
Unigene30633_17	Rv1077_1	229	1e-59	COG0031	Cysteine synthase	E	Amino acid transport and metabolism ;
Unigene30633_17	MT1108_1	228	1e-59	COG0031	Cysteine synthase	E	Amino acid transport and metabolism ;
Unigene30633_17	all2521	223	7e-58	COG0031	Cysteine synthase	E	Amino acid transport and metabolism ;
Unigene30633_17	alr4416	218	2e-56	COG0031	Cysteine synthase	E	Amino acid transport and metabolism ;
Unigene30633_17	Rv2334	216	6e-56	COG0031	Cysteine synthase	E	Amino acid transport and metabolism ;
Unigene30633_17	MT2397	216	6e-56	COG0031	Cysteine synthase	E	Amino acid transport and metabolism ;
Unigene30633_17	slr1842	215	1e-55	COG0031	Cysteine synthase	E	Amino acid transport and metabolism ;
Unigene30633_17	ML0839	214	3e-55	COG0031	Cysteine synthase	E	Amino acid transport and metabolism ;
Unigene30633_17	XF0603_1	214	4e-55	COG0031	Cysteine synthase	E	Amino acid transport and metabolism ;
Unigene30633_17	alr4552	214	4e-55	COG0031	Cysteine synthase	E	Amino acid transport and metabolism ;
Unigene30633_17	RSp0276	212	2e-54	COG0031	Cysteine synthase	E	Amino acid transport and metabolism ;
Unigene30633_17	CAC2235	209	7e-54	COG0031	Cysteine synthase	E	Amino acid transport and metabolism ;
Unigene30633_17	sll0712	208	2e-53	COG0031	Cysteine synthase	E	Amino acid transport and metabolism ;
Unigene30633_17	SA0471	206	8e-53	COG0031	Cysteine synthase	E	Amino acid transport and metabolism ;
Unigene30633_17	NMB0763	204	3e-52	COG0031	Cysteine synthase	E	Amino acid transport and metabolism ;
Unigene15890_17	SPAC31G5.13	441	9e-124	COG1310	Predicted metal-dependent protease of the PAD1/JAB1 superfamily	R	General function prediction only ;
Unigene15890_17	YFR004w	402	4e-112	COG1310	Predicted metal-dependent protease of the PAD1/JAB1 superfamily	R	General function prediction only ;
Unigene15890_17	ECU11g0570	359	3e-99	COG1310	Predicted metal-dependent protease of the PAD1/JAB1 superfamily	R	General function prediction only ;
Unigene15890_17	SPAC1687.13c	121	1e-27	COG1310	Predicted metal-dependent protease of the PAD1/JAB1 superfamily	R	General function prediction only ;
Unigene15890_17	YDL216c	90.9	3e-18	COG1310	Predicted metal-dependent protease of the PAD1/JAB1 superfamily	R	General function prediction only ;
Unigene15178_17	YCR031c	213	1e-55	COG0100	Ribosomal protein S11	J	Translation, ribosomal structure and biogenesis ;
Unigene15178_17	YJL191w	212	1e-55	COG0100	Ribosomal protein S11	J	Translation, ribosomal structure and biogenesis ;
Unigene15178_17	SPBC18H10.13	179	1e-45	COG0100	Ribosomal protein S11	J	Translation, ribosomal structure and biogenesis ;
Unigene15178_17	SPAC3H5.05c	179	1e-45	COG0100	Ribosomal protein S11	J	Translation, ribosomal structure and biogenesis ;
Unigene15178_17	MA1110	155	3e-38	COG0100	Ribosomal protein S11	J	Translation, ribosomal structure and biogenesis ;
Unigene15178_17	APE1742	150	6e-37	COG0100	Ribosomal protein S11	J	Translation, ribosomal structure and biogenesis ;
Unigene15178_17	PH1638	150	9e-37	COG0100	Ribosomal protein S11	J	Translation, ribosomal structure and biogenesis ;
Unigene15178_17	PAB0362	150	9e-37	COG0100	Ribosomal protein S11	J	Translation, ribosomal structure and biogenesis ;
Unigene15178_17	TVN0564	148	4e-36	COG0100	Ribosomal protein S11	J	Translation, ribosomal structure and biogenesis ;
Unigene15178_17	Ta1031	148	4e-36	COG0100	Ribosomal protein S11	J	Translation, ribosomal structure and biogenesis ;
Unigene15178_17	MJ0191	147	8e-36	COG0100	Ribosomal protein S11	J	Translation, ribosomal structure and biogenesis ;
Unigene15178_17	AF2283	145	2e-35	COG0100	Ribosomal protein S11	J	Translation, ribosomal structure and biogenesis ;
Unigene15178_17	ECU03g0650	145	2e-35	COG0100	Ribosomal protein S11	J	Translation, ribosomal structure and biogenesis ;
Unigene15178_17	MK1473	141	4e-34	COG0100	Ribosomal protein S11	J	Translation, ribosomal structure and biogenesis ;
Unigene15178_17	PAE3179	135	4e-32	COG0100	Ribosomal protein S11	J	Translation, ribosomal structure and biogenesis ;
Unigene15178_17	SSO0072	131	4e-31	COG0100	Ribosomal protein S11	J	Translation, ribosomal structure and biogenesis ;
Unigene15178_17	MTH36	120	6e-28	COG0100	Ribosomal protein S11	J	Translation, ribosomal structure and biogenesis ;
Unigene15178_17	VNG1134G	120	8e-28	COG0100	Ribosomal protein S11	J	Translation, ribosomal structure and biogenesis ;
Unigene15178_17	PM1392	82.8	2e-16	COG0100	Ribosomal protein S11	J	Translation, ribosomal structure and biogenesis ;
Unigene15178_17	RSc2995	82	3e-16	COG0100	Ribosomal protein S11	J	Translation, ribosomal structure and biogenesis ;
Unigene15164_17	CAC0267	265	1e-70	COG0039	Malate/lactate dehydrogenases	C	Energy production and conversion ;
Unigene15164_17	BS_lctE	250	2e-66	COG0039	Malate/lactate dehydrogenases	C	Energy production and conversion ;
Unigene15164_17	L0018	249	5e-66	COG0039	Malate/lactate dehydrogenases	C	Energy production and conversion ;
Unigene15164_17	BH3937	241	2e-63	COG0039	Malate/lactate dehydrogenases	C	Energy production and conversion ;
Unigene15164_17	Cgl2848	233	3e-61	COG0039	Malate/lactate dehydrogenases	C	Energy production and conversion ;
Unigene15164_17	SA0232	231	2e-60	COG0039	Malate/lactate dehydrogenases	C	Energy production and conversion ;
Unigene15164_17	SA2395	229	4e-60	COG0039	Malate/lactate dehydrogenases	C	Energy production and conversion ;
Unigene15164_17	L0017	224	1e-58	COG0039	Malate/lactate dehydrogenases	C	Energy production and conversion ;
Unigene15164_17	SP1220	224	2e-58	COG0039	Malate/lactate dehydrogenases	C	Energy production and conversion ;
Unigene15164_17	lin0242	222	9e-58	COG0039	Malate/lactate dehydrogenases	C	Energy production and conversion ;
Unigene15164_17	SPy1151	222	9e-58	COG0039	Malate/lactate dehydrogenases	C	Energy production and conversion ;
Unigene15164_17	TM1867	220	2e-57	COG0039	Malate/lactate dehydrogenases	C	Energy production and conversion ;
Unigene15164_17	BB0087	219	6e-57	COG0039	Malate/lactate dehydrogenases	C	Energy production and conversion ;
Unigene15164_17	CAC3552	213	3e-55	COG0039	Malate/lactate dehydrogenases	C	Energy production and conversion ;
Unigene15164_17	SPAC186.08c	199	6e-51	COG0039	Malate/lactate dehydrogenases	C	Energy production and conversion ;
Unigene15164_17	MG460	184	2e-46	COG0039	Malate/lactate dehydrogenases	C	Energy production and conversion ;
Unigene15164_17	MPN674	177	2e-44	COG0039	Malate/lactate dehydrogenases	C	Energy production and conversion ;
Unigene15164_17	BS_citH	177	3e-44	COG0039	Malate/lactate dehydrogenases	C	Energy production and conversion ;
Unigene15164_17	DR2364	176	6e-44	COG0039	Malate/lactate dehydrogenases	C	Energy production and conversion ;
Unigene15164_17	sll0891	176	7e-44	COG0039	Malate/lactate dehydrogenases	C	Energy production and conversion ;
Unigene15474_17	SPBC365.06	90.5	6e-19	COG5227	Ubiquitin-like protein (sentrin)	O	Posttranslational modification, protein turnover, chaperones ;
Unigene15474_17	YDR510w	75.1	3e-14	COG5227	Ubiquitin-like protein (sentrin)	O	Posttranslational modification, protein turnover, chaperones ;
Unigene14865_17	AF1946_2	86.3	5e-17	COG4870	Cysteine protease	O	Posttranslational modification, protein turnover, chaperones ;
Unigene14865_17	MA3430_1	70.9	3e-12	COG4870	Cysteine protease	O	Posttranslational modification, protein turnover, chaperones ;
Unigene14865_17	MA1513_1	58.9	1e-08	COG4870	Cysteine protease	O	Posttranslational modification, protein turnover, chaperones ;
Unigene14865_17	CAP0004	58.5	1e-08	COG4870	Cysteine protease	O	Posttranslational modification, protein turnover, chaperones ;
Unigene14865_17	MA2507_1	55.1	2e-07	COG4870	Cysteine protease	O	Posttranslational modification, protein turnover, chaperones ;
CL2178.Contig1_17	lin0414	205	6e-53	COG0345	Pyrroline-5-carboxylate reductase	E	Amino acid transport and metabolism ;
CL2178.Contig1_17	alr0488	191	8e-49	COG0345	Pyrroline-5-carboxylate reductase	E	Amino acid transport and metabolism ;
CL2178.Contig1_17	slr0661	191	2e-48	COG0345	Pyrroline-5-carboxylate reductase	E	Amino acid transport and metabolism ;
CL2178.Contig1_17	MA4102	190	2e-48	COG0345	Pyrroline-5-carboxylate reductase	E	Amino acid transport and metabolism ;
CL2178.Contig1_17	SP0933	186	2e-47	COG0345	Pyrroline-5-carboxylate reductase	E	Amino acid transport and metabolism ;
CL2178.Contig1_17	proC	180	3e-45	COG0345	Pyrroline-5-carboxylate reductase	E	Amino acid transport and metabolism ;
CL2178.Contig1_17	ZproC	178	9e-45	COG0345	Pyrroline-5-carboxylate reductase	E	Amino acid transport and metabolism ;
CL2178.Contig1_17	ECs0437	178	9e-45	COG0345	Pyrroline-5-carboxylate reductase	E	Amino acid transport and metabolism ;
CL2178.Contig1_17	CAC3252	177	1e-44	COG0345	Pyrroline-5-carboxylate reductase	E	Amino acid transport and metabolism ;
CL2178.Contig1_17	STM0386	175	9e-44	COG0345	Pyrroline-5-carboxylate reductase	E	Amino acid transport and metabolism ;
CL2178.Contig1_17	Cgl0406	168	7e-42	COG0345	Pyrroline-5-carboxylate reductase	E	Amino acid transport and metabolism ;
CL2178.Contig1_17	BMEII0509	162	5e-40	COG0345	Pyrroline-5-carboxylate reductase	E	Amino acid transport and metabolism ;
CL2178.Contig1_17	BS_yqjO	157	2e-38	COG0345	Pyrroline-5-carboxylate reductase	E	Amino acid transport and metabolism ;
CL2178.Contig1_17	PA0393	157	2e-38	COG0345	Pyrroline-5-carboxylate reductase	E	Amino acid transport and metabolism ;
CL2178.Contig1_17	AGc4015	152	8e-37	COG0345	Pyrroline-5-carboxylate reductase	E	Amino acid transport and metabolism ;
CL2178.Contig1_17	TVN1139	151	1e-36	COG0345	Pyrroline-5-carboxylate reductase	E	Amino acid transport and metabolism ;
CL2178.Contig1_17	SMc02677	151	1e-36	COG0345	Pyrroline-5-carboxylate reductase	E	Amino acid transport and metabolism ;
CL2178.Contig1_17	APE0146	150	2e-36	COG0345	Pyrroline-5-carboxylate reductase	E	Amino acid transport and metabolism ;
CL2178.Contig1_17	Rv0500	147	1e-35	COG0345	Pyrroline-5-carboxylate reductase	E	Amino acid transport and metabolism ;
CL2178.Contig1_17	MT0520	147	1e-35	COG0345	Pyrroline-5-carboxylate reductase	E	Amino acid transport and metabolism ;
Unigene15862_17	TM0984	71.6	9e-12	COG2373	Large extracellular alpha-helical protein	R	General function prediction only ;
CL36.Contig1_17	VC1200	93.6	2e-19	COG5640	Secreted trypsin-like serine protease	O	Posttranslational modification, protein turnover, chaperones ;
CL36.Contig1_17	VC1649	88.6	8e-18	COG5640	Secreted trypsin-like serine protease	O	Posttranslational modification, protein turnover, chaperones ;
CL36.Contig1_17	mlr3307	79.7	4e-15	COG5640	Secreted trypsin-like serine protease	O	Posttranslational modification, protein turnover, chaperones ;
CL36.Contig1_17	VCA0803	69.3	6e-12	COG5640	Secreted trypsin-like serine protease	O	Posttranslational modification, protein turnover, chaperones ;
Unigene15373_17	SPAC17H9.14c	123	8e-28	COG0526	Thiol-disulfide isomerase and thioredoxins	OC	Posttranslational modification, protein turnover, chaperones ; Energy production and conversion ;
Unigene15373_17	SPAC1F5.02	91.3	3e-18	COG0526	Thiol-disulfide isomerase and thioredoxins	OC	Posttranslational modification, protein turnover, chaperones ; Energy production and conversion ;
Unigene15373_17	YCL043c	88.2	3e-17	COG0526	Thiol-disulfide isomerase and thioredoxins	OC	Posttranslational modification, protein turnover, chaperones ; Energy production and conversion ;
Unigene15373_17	SPAC13F5.05	81.3	3e-15	COG0526	Thiol-disulfide isomerase and thioredoxins	OC	Posttranslational modification, protein turnover, chaperones ; Energy production and conversion ;
Unigene15373_17	trxA	80.1	8e-15	COG0526	Thiol-disulfide isomerase and thioredoxins	OC	Posttranslational modification, protein turnover, chaperones ; Energy production and conversion ;
Unigene15373_17	ZtrxA	80.1	8e-15	COG0526	Thiol-disulfide isomerase and thioredoxins	OC	Posttranslational modification, protein turnover, chaperones ; Energy production and conversion ;
Unigene15373_17	ECs4714	80.1	8e-15	COG0526	Thiol-disulfide isomerase and thioredoxins	OC	Posttranslational modification, protein turnover, chaperones ; Energy production and conversion ;
Unigene15373_17	STM3915	79	1e-14	COG0526	Thiol-disulfide isomerase and thioredoxins	OC	Posttranslational modification, protein turnover, chaperones ; Energy production and conversion ;
Unigene15373_17	YPO3868	76.6	7e-14	COG0526	Thiol-disulfide isomerase and thioredoxins	OC	Posttranslational modification, protein turnover, chaperones ; Energy production and conversion ;
Unigene15373_17	mll6589	72	2e-12	COG0526	Thiol-disulfide isomerase and thioredoxins	OC	Posttranslational modification, protein turnover, chaperones ; Energy production and conversion ;
Unigene15373_17	RC0002	71.2	3e-12	COG0526	Thiol-disulfide isomerase and thioredoxins	OC	Posttranslational modification, protein turnover, chaperones ; Energy production and conversion ;
Unigene15373_17	all1866	69.3	1e-11	COG0526	Thiol-disulfide isomerase and thioredoxins	OC	Posttranslational modification, protein turnover, chaperones ; Energy production and conversion ;
Unigene15373_17	BU597	69.3	1e-11	COG0526	Thiol-disulfide isomerase and thioredoxins	OC	Posttranslational modification, protein turnover, chaperones ; Energy production and conversion ;
Unigene15373_17	RP002	68.9	1e-11	COG0526	Thiol-disulfide isomerase and thioredoxins	OC	Posttranslational modification, protein turnover, chaperones ; Energy production and conversion ;
Unigene15373_17	VC0306	68.9	2e-11	COG0526	Thiol-disulfide isomerase and thioredoxins	OC	Posttranslational modification, protein turnover, chaperones ; Energy production and conversion ;
Unigene15373_17	mll4432	68.6	2e-11	COG3118	Thioredoxin domain-containing protein	O	Posttranslational modification, protein turnover, chaperones ;
Unigene15373_17	SMc03801	67.8	4e-11	COG3118	Thioredoxin domain-containing protein	O	Posttranslational modification, protein turnover, chaperones ;
Unigene15373_17	SMc02761	67.4	4e-11	COG0526	Thiol-disulfide isomerase and thioredoxins	OC	Posttranslational modification, protein turnover, chaperones ; Energy production and conversion ;
Unigene15373_17	VCA0752	67.4	5e-11	COG0526	Thiol-disulfide isomerase and thioredoxins	OC	Posttranslational modification, protein turnover, chaperones ; Energy production and conversion ;
Unigene15373_17	HI0084	67	5e-11	COG0526	Thiol-disulfide isomerase and thioredoxins	OC	Posttranslational modification, protein turnover, chaperones ; Energy production and conversion ;
Unigene15057_17	YER094c	227	1e-59	COG0638	20S proteasome, alpha and beta subunits	O	Posttranslational modification, protein turnover, chaperones ;
Unigene15057_17	ECU02g0340	160	9e-40	COG0638	20S proteasome, alpha and beta subunits	O	Posttranslational modification, protein turnover, chaperones ;
Unigene15057_17	PAE3595	81.3	1e-15	COG0638	20S proteasome, alpha and beta subunits	O	Posttranslational modification, protein turnover, chaperones ;
Unigene15057_17	APE0507	80.1	3e-15	COG0638	20S proteasome, alpha and beta subunits	O	Posttranslational modification, protein turnover, chaperones ;
Unigene15057_17	AF0481	77	2e-14	COG0638	20S proteasome, alpha and beta subunits	O	Posttranslational modification, protein turnover, chaperones ;
Unigene15057_17	MA3873	74.3	1e-13	COG0638	20S proteasome, alpha and beta subunits	O	Posttranslational modification, protein turnover, chaperones ;
Unigene15057_17	MK1228	73.2	3e-13	COG0638	20S proteasome, alpha and beta subunits	O	Posttranslational modification, protein turnover, chaperones ;
Unigene15057_17	APE0521	72.8	4e-13	COG0638	20S proteasome, alpha and beta subunits	O	Posttranslational modification, protein turnover, chaperones ;
Unigene15057_17	MJ1237	72	6e-13	COG0638	20S proteasome, alpha and beta subunits	O	Posttranslational modification, protein turnover, chaperones ;
Unigene15057_17	VNG0880G	70.9	1e-12	COG0638	20S proteasome, alpha and beta subunits	O	Posttranslational modification, protein turnover, chaperones ;
Unigene15057_17	PAB1867	68.2	9e-12	COG0638	20S proteasome, alpha and beta subunits	O	Posttranslational modification, protein turnover, chaperones ;
Unigene15057_17	TVN0663	66.6	3e-11	COG0638	20S proteasome, alpha and beta subunits	O	Posttranslational modification, protein turnover, chaperones ;
Unigene15057_17	Ta0612	66.2	3e-11	COG0638	20S proteasome, alpha and beta subunits	O	Posttranslational modification, protein turnover, chaperones ;
Unigene15057_17	MTH1202	65.5	7e-11	COG0638	20S proteasome, alpha and beta subunits	O	Posttranslational modification, protein turnover, chaperones ;
Unigene15057_17	PH1402	64.3	1e-10	COG0638	20S proteasome, alpha and beta subunits	O	Posttranslational modification, protein turnover, chaperones ;
Unigene15057_17	SPAC22F8.06	63.5	2e-10	COG0638	20S proteasome, alpha and beta subunits	O	Posttranslational modification, protein turnover, chaperones ;
Unigene15057_17	SSO0278	60.1	2e-09	COG0638	20S proteasome, alpha and beta subunits	O	Posttranslational modification, protein turnover, chaperones ;
Unigene15057_17	PAB2199	58.9	6e-09	COG0638	20S proteasome, alpha and beta subunits	O	Posttranslational modification, protein turnover, chaperones ;
Unigene15057_17	PH0245	58.5	7e-09	COG0638	20S proteasome, alpha and beta subunits	O	Posttranslational modification, protein turnover, chaperones ;
Unigene15057_17	SPAC4A8.13c	53.5	2e-07	COG0638	20S proteasome, alpha and beta subunits	O	Posttranslational modification, protein turnover, chaperones ;
CL3253.Contig2_17	YER178w	361	1e-99	COG1071	Pyruvate/2-oxoglutarate dehydrogenase complex, dehydrogenase (E1) component, eukaryotic type, alpha subunit	C	Energy production and conversion ;
CL3253.Contig2_17	SPAC26F1.03	345	9e-95	COG1071	Pyruvate/2-oxoglutarate dehydrogenase complex, dehydrogenase (E1) component, eukaryotic type, alpha subunit	C	Energy production and conversion ;
CL3253.Contig2_17	SMc01030	323	3e-88	COG1071	Pyruvate/2-oxoglutarate dehydrogenase complex, dehydrogenase (E1) component, eukaryotic type, alpha subunit	C	Energy production and conversion ;
CL3253.Contig2_17	BMEI0854	318	8e-87	COG1071	Pyruvate/2-oxoglutarate dehydrogenase complex, dehydrogenase (E1) component, eukaryotic type, alpha subunit	C	Energy production and conversion ;
CL3253.Contig2_17	mlr0383	318	1e-86	COG1071	Pyruvate/2-oxoglutarate dehydrogenase complex, dehydrogenase (E1) component, eukaryotic type, alpha subunit	C	Energy production and conversion ;
CL3253.Contig2_17	CC1726	306	3e-83	COG1071	Pyruvate/2-oxoglutarate dehydrogenase complex, dehydrogenase (E1) component, eukaryotic type, alpha subunit	C	Energy production and conversion ;
CL3253.Contig2_17	AGc2636	291	1e-78	COG1071	Pyruvate/2-oxoglutarate dehydrogenase complex, dehydrogenase (E1) component, eukaryotic type, alpha subunit	C	Energy production and conversion ;
CL3253.Contig2_17	RC0347	266	4e-71	COG1071	Pyruvate/2-oxoglutarate dehydrogenase complex, dehydrogenase (E1) component, eukaryotic type, alpha subunit	C	Energy production and conversion ;
CL3253.Contig2_17	RP261	266	6e-71	COG1071	Pyruvate/2-oxoglutarate dehydrogenase complex, dehydrogenase (E1) component, eukaryotic type, alpha subunit	C	Energy production and conversion ;
CL3253.Contig2_17	ECU09g1040	252	9e-67	COG1071	Pyruvate/2-oxoglutarate dehydrogenase complex, dehydrogenase (E1) component, eukaryotic type, alpha subunit	C	Energy production and conversion ;
CL3253.Contig2_17	SSO1525	226	6e-59	COG1071	Pyruvate/2-oxoglutarate dehydrogenase complex, dehydrogenase (E1) component, eukaryotic type, alpha subunit	C	Energy production and conversion ;
CL3253.Contig2_17	alr2708	218	1e-56	COG1071	Pyruvate/2-oxoglutarate dehydrogenase complex, dehydrogenase (E1) component, eukaryotic type, alpha subunit	C	Energy production and conversion ;
CL3253.Contig2_17	slr1934	214	2e-55	COG1071	Pyruvate/2-oxoglutarate dehydrogenase complex, dehydrogenase (E1) component, eukaryotic type, alpha subunit	C	Energy production and conversion ;
CL3253.Contig2_17	SPy1026	211	2e-54	COG1071	Pyruvate/2-oxoglutarate dehydrogenase complex, dehydrogenase (E1) component, eukaryotic type, alpha subunit	C	Energy production and conversion ;
CL3253.Contig2_17	mll3629	202	7e-52	COG1071	Pyruvate/2-oxoglutarate dehydrogenase complex, dehydrogenase (E1) component, eukaryotic type, alpha subunit	C	Energy production and conversion ;
CL3253.Contig2_17	SP1164	201	2e-51	COG1071	Pyruvate/2-oxoglutarate dehydrogenase complex, dehydrogenase (E1) component, eukaryotic type, alpha subunit	C	Energy production and conversion ;
CL3253.Contig2_17	BS_acoA	201	3e-51	COG1071	Pyruvate/2-oxoglutarate dehydrogenase complex, dehydrogenase (E1) component, eukaryotic type, alpha subunit	C	Energy production and conversion ;
CL3253.Contig2_17	BH0776	201	3e-51	COG1071	Pyruvate/2-oxoglutarate dehydrogenase complex, dehydrogenase (E1) component, eukaryotic type, alpha subunit	C	Energy production and conversion ;
CL3253.Contig2_17	PA4150	196	5e-50	COG1071	Pyruvate/2-oxoglutarate dehydrogenase complex, dehydrogenase (E1) component, eukaryotic type, alpha subunit	C	Energy production and conversion ;
CL3253.Contig2_17	BH1822	191	2e-48	COG1071	Pyruvate/2-oxoglutarate dehydrogenase complex, dehydrogenase (E1) component, eukaryotic type, alpha subunit	C	Energy production and conversion ;
Unigene27410_17	YJR104c	103	3e-22	COG2032	Cu/Zn superoxide dismutase	P	Inorganic ion transport and metabolism ;
Unigene27410_17	SPAC821.10c	102	7e-22	COG2032	Cu/Zn superoxide dismutase	P	Inorganic ion transport and metabolism ;
Unigene27410_17	YMR038c	86.3	5e-17	COG2608	Copper chaperone	P	Inorganic ion transport and metabolism ;
Unigene27410_17	RSc2368	77.8	2e-14	COG2032	Cu/Zn superoxide dismutase	P	Inorganic ion transport and metabolism ;
Unigene27410_17	MA2422	66.6	4e-11	COG2032	Cu/Zn superoxide dismutase	P	Inorganic ion transport and metabolism ;
Unigene27410_17	CAC1363	65.9	7e-11	COG2032	Cu/Zn superoxide dismutase	P	Inorganic ion transport and metabolism ;
Unigene27410_17	aq_238	55.5	1e-07	COG2032	Cu/Zn superoxide dismutase	P	Inorganic ion transport and metabolism ;
Unigene27410_17	STM1044	54.7	1e-07	COG2032	Cu/Zn superoxide dismutase	P	Inorganic ion transport and metabolism ;
Unigene27410_17	DRA0202_1	54.7	2e-07	COG2032	Cu/Zn superoxide dismutase	P	Inorganic ion transport and metabolism ;
Unigene27410_17	VC1583	54.3	2e-07	COG2032	Cu/Zn superoxide dismutase	P	Inorganic ion transport and metabolism ;
Unigene27410_17	ECs1120	54.3	2e-07	COG2032	Cu/Zn superoxide dismutase	P	Inorganic ion transport and metabolism ;
Unigene27410_17	Z2347	54.3	2e-07	COG2032	Cu/Zn superoxide dismutase	P	Inorganic ion transport and metabolism ;
Unigene27410_17	sodC	53.9	3e-07	COG2032	Cu/Zn superoxide dismutase	P	Inorganic ion transport and metabolism ;
Unigene27410_17	ZsodC	53.9	3e-07	COG2032	Cu/Zn superoxide dismutase	P	Inorganic ion transport and metabolism ;
Unigene27410_17	ECs2355	53.9	3e-07	COG2032	Cu/Zn superoxide dismutase	P	Inorganic ion transport and metabolism ;
Unigene27410_17	ECs1989	53.9	3e-07	COG2032	Cu/Zn superoxide dismutase	P	Inorganic ion transport and metabolism ;
Unigene27410_17	Z3312	53.1	5e-07	COG2032	Cu/Zn superoxide dismutase	P	Inorganic ion transport and metabolism ;
Unigene27410_17	CC1579	52	9e-07	COG2032	Cu/Zn superoxide dismutase	P	Inorganic ion transport and metabolism ;
Unigene27410_17	BMEII0581	52	1e-06	COG2032	Cu/Zn superoxide dismutase	P	Inorganic ion transport and metabolism ;
Unigene27410_17	NMB1398	51.6	1e-06	COG2032	Cu/Zn superoxide dismutase	P	Inorganic ion transport and metabolism ;
Unigene14260_17	YER133w	541	4e-154	COG0639	Diadenosine tetraphosphatase and related serine/threonine protein phosphatases	T	Signal transduction mechanisms ;
Unigene14260_17	ECU11g0660	465	4e-131	COG0639	Diadenosine tetraphosphatase and related serine/threonine protein phosphatases	T	Signal transduction mechanisms ;
Unigene14260_17	SPAC57A7.08	426	2e-119	COG0639	Diadenosine tetraphosphatase and related serine/threonine protein phosphatases	T	Signal transduction mechanisms ;
Unigene14260_17	YDR436w	414	1e-115	COG0639	Diadenosine tetraphosphatase and related serine/threonine protein phosphatases	T	Signal transduction mechanisms ;
Unigene14260_17	ECU04g0700	293	2e-79	COG0639	Diadenosine tetraphosphatase and related serine/threonine protein phosphatases	T	Signal transduction mechanisms ;
Unigene14260_17	SPAC823.15	276	4e-74	COG0639	Diadenosine tetraphosphatase and related serine/threonine protein phosphatases	T	Signal transduction mechanisms ;
Unigene14260_17	YDL134c	275	8e-74	COG0639	Diadenosine tetraphosphatase and related serine/threonine protein phosphatases	T	Signal transduction mechanisms ;
Unigene14260_17	YDL188c	274	1e-73	COG0639	Diadenosine tetraphosphatase and related serine/threonine protein phosphatases	T	Signal transduction mechanisms ;
Unigene14260_17	SPBC16H5.07c	270	3e-72	COG0639	Diadenosine tetraphosphatase and related serine/threonine protein phosphatases	T	Signal transduction mechanisms ;
Unigene14260_17	YDR075w	258	1e-68	COG0639	Diadenosine tetraphosphatase and related serine/threonine protein phosphatases	T	Signal transduction mechanisms ;
Unigene14260_17	YDL047w	248	7e-66	COG0639	Diadenosine tetraphosphatase and related serine/threonine protein phosphatases	T	Signal transduction mechanisms ;
Unigene14260_17	SPAC22H10.04	246	3e-65	COG0639	Diadenosine tetraphosphatase and related serine/threonine protein phosphatases	T	Signal transduction mechanisms ;
Unigene14260_17	SPBC26H8.05c	239	4e-63	COG0639	Diadenosine tetraphosphatase and related serine/threonine protein phosphatases	T	Signal transduction mechanisms ;
Unigene14260_17	SPBC1346.01c	233	2e-61	COG0639	Diadenosine tetraphosphatase and related serine/threonine protein phosphatases	T	Signal transduction mechanisms ;
Unigene14260_17	ECU09g0980	227	2e-59	COG0639	Diadenosine tetraphosphatase and related serine/threonine protein phosphatases	T	Signal transduction mechanisms ;
Unigene14260_17	ECU10g1280	204	1e-52	COG0639	Diadenosine tetraphosphatase and related serine/threonine protein phosphatases	T	Signal transduction mechanisms ;
Unigene14260_17	YGR123c_2	193	3e-49	COG0639	Diadenosine tetraphosphatase and related serine/threonine protein phosphatases	T	Signal transduction mechanisms ;
Unigene14260_17	ECU05g0440	191	1e-48	COG0639	Diadenosine tetraphosphatase and related serine/threonine protein phosphatases	T	Signal transduction mechanisms ;
Unigene14260_17	SPBC3F6.01c_2	186	3e-47	COG0639	Diadenosine tetraphosphatase and related serine/threonine protein phosphatases	T	Signal transduction mechanisms ;
Unigene14260_17	MA3259	130	2e-30	COG0639	Diadenosine tetraphosphatase and related serine/threonine protein phosphatases	T	Signal transduction mechanisms ;
Unigene30104_17	AGc2789	68.6	3e-12	COG0629	Single-stranded DNA-binding protein	L	Replication, recombination and repair ;
Unigene30104_17	mll0743	67.8	5e-12	COG0629	Single-stranded DNA-binding protein	L	Replication, recombination and repair ;
Unigene30104_17	CC1468	67.4	6e-12	COG0629	Single-stranded DNA-binding protein	L	Replication, recombination and repair ;
Unigene30104_17	SMc01233	67.4	6e-12	COG0629	Single-stranded DNA-binding protein	L	Replication, recombination and repair ;
Unigene30104_17	XFa0061	66.6	1e-11	COG0629	Single-stranded DNA-binding protein	L	Replication, recombination and repair ;
Unigene30104_17	BMEI0880	66.2	2e-11	COG0629	Single-stranded DNA-binding protein	L	Replication, recombination and repair ;
Unigene30104_17	XF1644	62.8	2e-10	COG0629	Single-stranded DNA-binding protein	L	Replication, recombination and repair ;
Unigene30104_17	XF1392	62.4	3e-10	COG0629	Single-stranded DNA-binding protein	L	Replication, recombination and repair ;
Unigene30104_17	PSLT066	60.1	1e-09	COG0629	Single-stranded DNA-binding protein	L	Replication, recombination and repair ;
Unigene30104_17	RC1295	59.7	1e-09	COG0629	Single-stranded DNA-binding protein	L	Replication, recombination and repair ;
Unigene30104_17	STM4256	59.7	2e-09	COG0629	Single-stranded DNA-binding protein	L	Replication, recombination and repair ;
Unigene30104_17	RP836	59.3	2e-09	COG0629	Single-stranded DNA-binding protein	L	Replication, recombination and repair ;
Unigene30104_17	XF0482	59.3	2e-09	COG0629	Single-stranded DNA-binding protein	L	Replication, recombination and repair ;
Unigene30104_17	NMB1460	58.9	3e-09	COG0629	Single-stranded DNA-binding protein	L	Replication, recombination and repair ;
Unigene30104_17	NMA1672	58.9	3e-09	COG0629	Single-stranded DNA-binding protein	L	Replication, recombination and repair ;
Unigene30104_17	BU545	58.5	3e-09	COG0629	Single-stranded DNA-binding protein	L	Replication, recombination and repair ;
Unigene30104_17	ssb	58.5	3e-09	COG0629	Single-stranded DNA-binding protein	L	Replication, recombination and repair ;
Unigene30104_17	ECs5041	58.5	3e-09	COG0629	Single-stranded DNA-binding protein	L	Replication, recombination and repair ;
Unigene30104_17	Zssb	58.5	3e-09	COG0629	Single-stranded DNA-binding protein	L	Replication, recombination and repair ;
Unigene30104_17	YPO0325	57	9e-09	COG0629	Single-stranded DNA-binding protein	L	Replication, recombination and repair ;
Unigene15339_17	SPBC16H5.02	281	1e-75	COG0205	6-phosphofructokinase	G	Carbohydrate transport and metabolism ;
Unigene15339_17	YMR205c	244	2e-64	COG0205	6-phosphofructokinase	G	Carbohydrate transport and metabolism ;
Unigene15339_17	YGR240c	230	4e-60	COG0205	6-phosphofructokinase	G	Carbohydrate transport and metabolism ;
Unigene15339_17	lin1606	174	3e-43	COG0205	6-phosphofructokinase	G	Carbohydrate transport and metabolism ;
Unigene15339_17	BH3164	170	4e-42	COG0205	6-phosphofructokinase	G	Carbohydrate transport and metabolism ;
Unigene15339_17	L0002	165	1e-40	COG0205	6-phosphofructokinase	G	Carbohydrate transport and metabolism ;
Unigene15339_17	BS_pfk	165	2e-40	COG0205	6-phosphofructokinase	G	Carbohydrate transport and metabolism ;
Unigene15339_17	SP0896	158	1e-38	COG0205	6-phosphofructokinase	G	Carbohydrate transport and metabolism ;
Unigene15339_17	ECU03g0680	156	5e-38	COG0205	6-phosphofructokinase	G	Carbohydrate transport and metabolism ;
Unigene15339_17	TM0209	155	1e-37	COG0205	6-phosphofructokinase	G	Carbohydrate transport and metabolism ;
Unigene15339_17	SPy1283	152	1e-36	COG0205	6-phosphofructokinase	G	Carbohydrate transport and metabolism ;
Unigene15339_17	pfkA	151	2e-36	COG0205	6-phosphofructokinase	G	Carbohydrate transport and metabolism ;
Unigene15339_17	ZpfkA	151	2e-36	COG0205	6-phosphofructokinase	G	Carbohydrate transport and metabolism ;
Unigene15339_17	ECs4841	151	2e-36	COG0205	6-phosphofructokinase	G	Carbohydrate transport and metabolism ;
Unigene15339_17	HI0982	151	2e-36	COG0205	6-phosphofructokinase	G	Carbohydrate transport and metabolism ;
Unigene15339_17	VC2689	149	1e-35	COG0205	6-phosphofructokinase	G	Carbohydrate transport and metabolism ;
Unigene15339_17	STM4062	148	2e-35	COG0205	6-phosphofructokinase	G	Carbohydrate transport and metabolism ;
Unigene15339_17	aq_1708	147	2e-35	COG0205	6-phosphofructokinase	G	Carbohydrate transport and metabolism ;
Unigene15339_17	CAC0517	146	7e-35	COG0205	6-phosphofructokinase	G	Carbohydrate transport and metabolism ;
Unigene15339_17	BU305	145	1e-34	COG0205	6-phosphofructokinase	G	Carbohydrate transport and metabolism ;
Unigene29707_17	ZuidAm	466	6e-131	COG3250	Beta-galactosidase/beta-glucuronidase	G	Carbohydrate transport and metabolism ;
Unigene29707_17	uidA	461	2e-129	COG3250	Beta-galactosidase/beta-glucuronidase	G	Carbohydrate transport and metabolism ;
Unigene29707_17	ECs2324	306	1e-82	COG3250	Beta-galactosidase/beta-glucuronidase	G	Carbohydrate transport and metabolism ;
Unigene29707_17	TM1062	303	7e-82	COG3250	Beta-galactosidase/beta-glucuronidase	G	Carbohydrate transport and metabolism ;
Unigene29707_17	SSO3036	289	1e-77	COG3250	Beta-galactosidase/beta-glucuronidase	G	Carbohydrate transport and metabolism ;
Unigene29707_17	ECs2325	167	5e-41	COG3250	Beta-galactosidase/beta-glucuronidase	G	Carbohydrate transport and metabolism ;
Unigene29707_17	SMb21655	126	2e-28	COG3250	Beta-galactosidase/beta-glucuronidase	G	Carbohydrate transport and metabolism ;
Unigene29707_17	BH2723	125	3e-28	COG3250	Beta-galactosidase/beta-glucuronidase	G	Carbohydrate transport and metabolism ;
Unigene29707_17	YPO1654	123	8e-28	COG3250	Beta-galactosidase/beta-glucuronidase	G	Carbohydrate transport and metabolism ;
Unigene29707_17	TM1193	121	5e-27	COG3250	Beta-galactosidase/beta-glucuronidase	G	Carbohydrate transport and metabolism ;
Unigene29707_17	lacZ	115	3e-25	COG3250	Beta-galactosidase/beta-glucuronidase	G	Carbohydrate transport and metabolism ;
Unigene29707_17	ZlacZ	108	2e-23	COG3250	Beta-galactosidase/beta-glucuronidase	G	Carbohydrate transport and metabolism ;
Unigene29707_17	ECs0397	108	2e-23	COG3250	Beta-galactosidase/beta-glucuronidase	G	Carbohydrate transport and metabolism ;
Unigene29707_17	L0025	105	2e-22	COG3250	Beta-galactosidase/beta-glucuronidase	G	Carbohydrate transport and metabolism ;
Unigene29707_17	SP0648_2	95.5	3e-19	COG3250	Beta-galactosidase/beta-glucuronidase	G	Carbohydrate transport and metabolism ;
Unigene29707_17	ZebgA	93.6	1e-18	COG3250	Beta-galactosidase/beta-glucuronidase	G	Carbohydrate transport and metabolism ;
Unigene29707_17	ECs3958	93.6	1e-18	COG3250	Beta-galactosidase/beta-glucuronidase	G	Carbohydrate transport and metabolism ;
Unigene29707_17	ebgA	93.2	1e-18	COG3250	Beta-galactosidase/beta-glucuronidase	G	Carbohydrate transport and metabolism ;
Unigene29707_17	SPy1586	80.5	8e-15	COG3250	Beta-galactosidase/beta-glucuronidase	G	Carbohydrate transport and metabolism ;
CL1118.Contig13_17	ECU03g0730	57.8	3e-08	COG0724	RNA-binding proteins (RRM domain)	R	General function prediction only ;
CL1118.Contig13_17	SPAC140.02	53.9	5e-07	COG0724	RNA-binding proteins (RRM domain)	R	General function prediction only ;
CL1118.Contig13_17	TP0356	50.8	4e-06	COG0724	RNA-binding proteins (RRM domain)	R	General function prediction only ;
CL223.Contig1_17	SPCC1682.10	313	2e-85	COG1310	Predicted metal-dependent protease of the PAD1/JAB1 superfamily	R	General function prediction only ;
CL223.Contig1_17	YOR261c	298	7e-81	COG1310	Predicted metal-dependent protease of the PAD1/JAB1 superfamily	R	General function prediction only ;
CL223.Contig1_17	ECU04g0420	140	3e-33	COG1310	Predicted metal-dependent protease of the PAD1/JAB1 superfamily	R	General function prediction only ;
CL223.Contig1_17	SPBC4C3.07	88.6	1e-17	COG1310	Predicted metal-dependent protease of the PAD1/JAB1 superfamily	R	General function prediction only ;
CL223.Contig1_17	SPAC31G5.13	53.9	4e-07	COG1310	Predicted metal-dependent protease of the PAD1/JAB1 superfamily	R	General function prediction only ;
CL223.Contig1_17	ECU11g0570	50.1	6e-06	COG1310	Predicted metal-dependent protease of the PAD1/JAB1 superfamily	R	General function prediction only ;
CL439.Contig2_17	YNR050c	229	1e-59	COG1748	Saccharopine dehydrogenase and related proteins	E	Amino acid transport and metabolism ;
CL439.Contig2_17	SPBC3B8.03	214	3e-55	COG1748	Saccharopine dehydrogenase and related proteins	E	Amino acid transport and metabolism ;
CL439.Contig2_17	mlr2199	93.6	9e-19	COG1748	Saccharopine dehydrogenase and related proteins	E	Amino acid transport and metabolism ;
CL439.Contig2_17	PH1688	70.9	6e-12	COG1748	Saccharopine dehydrogenase and related proteins	E	Amino acid transport and metabolism ;
CL439.Contig2_17	TVN1271	63.5	1e-09	COG1748	Saccharopine dehydrogenase and related proteins	E	Amino acid transport and metabolism ;
CL439.Contig2_17	PAE1554	56.2	2e-07	COG1748	Saccharopine dehydrogenase and related proteins	E	Amino acid transport and metabolism ;
CL439.Contig2_17	AGc1727	52.8	2e-06	COG1748	Saccharopine dehydrogenase and related proteins	E	Amino acid transport and metabolism ;
Unigene14511_17	YEL034w	218	3e-57	COG0231	Translation elongation factor P (EF-P)/translation initiation factor 5A (eIF-5A)	J	Translation, ribosomal structure and biogenesis ;
Unigene14511_17	YJR047c	217	6e-57	COG0231	Translation elongation factor P (EF-P)/translation initiation factor 5A (eIF-5A)	J	Translation, ribosomal structure and biogenesis ;
Unigene14511_17	SPAC26H5.10c	204	4e-53	COG0231	Translation elongation factor P (EF-P)/translation initiation factor 5A (eIF-5A)	J	Translation, ribosomal structure and biogenesis ;
Unigene14511_17	SPBC336.10c	204	6e-53	COG0231	Translation elongation factor P (EF-P)/translation initiation factor 5A (eIF-5A)	J	Translation, ribosomal structure and biogenesis ;
Unigene14511_17	MJ1228	68.9	3e-12	COG0231	Translation elongation factor P (EF-P)/translation initiation factor 5A (eIF-5A)	J	Translation, ribosomal structure and biogenesis ;
Unigene14511_17	APE2085	65.9	3e-11	COG0231	Translation elongation factor P (EF-P)/translation initiation factor 5A (eIF-5A)	J	Translation, ribosomal structure and biogenesis ;
Unigene14511_17	AF0645	62.8	3e-10	COG0231	Translation elongation factor P (EF-P)/translation initiation factor 5A (eIF-5A)	J	Translation, ribosomal structure and biogenesis ;
Unigene14511_17	MK0739	61.6	6e-10	COG0231	Translation elongation factor P (EF-P)/translation initiation factor 5A (eIF-5A)	J	Translation, ribosomal structure and biogenesis ;
Unigene14511_17	Ta1059	60.8	1e-09	COG0231	Translation elongation factor P (EF-P)/translation initiation factor 5A (eIF-5A)	J	Translation, ribosomal structure and biogenesis ;
Unigene14511_17	TVN0537	59.7	2e-09	COG0231	Translation elongation factor P (EF-P)/translation initiation factor 5A (eIF-5A)	J	Translation, ribosomal structure and biogenesis ;
Unigene14511_17	PAE3337	59.3	3e-09	COG0231	Translation elongation factor P (EF-P)/translation initiation factor 5A (eIF-5A)	J	Translation, ribosomal structure and biogenesis ;
Unigene14511_17	SSO0970	57.8	7e-09	COG0231	Translation elongation factor P (EF-P)/translation initiation factor 5A (eIF-5A)	J	Translation, ribosomal structure and biogenesis ;
Unigene14511_17	PH1381	57.4	1e-08	COG0231	Translation elongation factor P (EF-P)/translation initiation factor 5A (eIF-5A)	J	Translation, ribosomal structure and biogenesis ;
Unigene14511_17	PAB1854	56.2	2e-08	COG0231	Translation elongation factor P (EF-P)/translation initiation factor 5A (eIF-5A)	J	Translation, ribosomal structure and biogenesis ;
Unigene14511_17	MTH869	49.7	2e-06	COG0231	Translation elongation factor P (EF-P)/translation initiation factor 5A (eIF-5A)	J	Translation, ribosomal structure and biogenesis ;
Unigene6565_17	all0778	184	2e-46	COG4826	Serine protease inhibitor	O	Posttranslational modification, protein turnover, chaperones ;
Unigene6565_17	MA3388	169	6e-42	COG4826	Serine protease inhibitor	O	Posttranslational modification, protein turnover, chaperones ;
Unigene6565_17	MA2246	144	3e-34	COG4826	Serine protease inhibitor	O	Posttranslational modification, protein turnover, chaperones ;
Unigene6565_17	MA2613	129	6e-30	COG4826	Serine protease inhibitor	O	Posttranslational modification, protein turnover, chaperones ;
Unigene6565_17	PAE0049	114	2e-25	COG4826	Serine protease inhibitor	O	Posttranslational modification, protein turnover, chaperones ;
CL2164.Contig1_17	SPAC19D5.01	76.3	5e-13	COG5599	Protein tyrosine phosphatase	T	Signal transduction mechanisms ;
CL2164.Contig1_17	SPAC11E3.09	75.1	1e-12	COG5599	Protein tyrosine phosphatase	T	Signal transduction mechanisms ;
CL2164.Contig1_17	YDL230w	72.4	8e-12	COG5599	Protein tyrosine phosphatase	T	Signal transduction mechanisms ;
CL2164.Contig1_17	SPAC26F1.10c	67.8	2e-10	COG5599	Protein tyrosine phosphatase	T	Signal transduction mechanisms ;
CL2010.Contig2_17	SPBC18H10.02	359	8e-99	COG1022	Long-chain acyl-CoA synthetases (AMP-forming)	I	Lipid transport and metabolism ;
CL2010.Contig2_17	SPBP4H10.11c	357	6e-98	COG1022	Long-chain acyl-CoA synthetases (AMP-forming)	I	Lipid transport and metabolism ;
CL2010.Contig2_17	YMR246w	333	9e-91	COG1022	Long-chain acyl-CoA synthetases (AMP-forming)	I	Lipid transport and metabolism ;
CL2010.Contig2_17	YIL009w	315	2e-85	COG1022	Long-chain acyl-CoA synthetases (AMP-forming)	I	Lipid transport and metabolism ;
CL2010.Contig2_17	YOR317w	310	8e-84	COG1022	Long-chain acyl-CoA synthetases (AMP-forming)	I	Lipid transport and metabolism ;
CL2010.Contig2_17	YER015w	212	2e-54	COG1022	Long-chain acyl-CoA synthetases (AMP-forming)	I	Lipid transport and metabolism ;
CL2010.Contig2_17	YPO0537	211	5e-54	COG1022	Long-chain acyl-CoA synthetases (AMP-forming)	I	Lipid transport and metabolism ;
CL2010.Contig2_17	HI0002	206	9e-53	COG1022	Long-chain acyl-CoA synthetases (AMP-forming)	I	Lipid transport and metabolism ;
CL2010.Contig2_17	PM0925	201	4e-51	COG1022	Long-chain acyl-CoA synthetases (AMP-forming)	I	Lipid transport and metabolism ;
CL2010.Contig2_17	ECU10g0910	198	2e-50	COG1022	Long-chain acyl-CoA synthetases (AMP-forming)	I	Lipid transport and metabolism ;
CL2010.Contig2_17	ECU10g0890	198	3e-50	COG1022	Long-chain acyl-CoA synthetases (AMP-forming)	I	Lipid transport and metabolism ;
CL2010.Contig2_17	AF0200	196	9e-50	COG1022	Long-chain acyl-CoA synthetases (AMP-forming)	I	Lipid transport and metabolism ;
CL2010.Contig2_17	alr3602	195	2e-49	COG1022	Long-chain acyl-CoA synthetases (AMP-forming)	I	Lipid transport and metabolism ;
CL2010.Contig2_17	VC2484	195	2e-49	COG1022	Long-chain acyl-CoA synthetases (AMP-forming)	I	Lipid transport and metabolism ;
CL2010.Contig2_17	VNG2071G	194	3e-49	COG1022	Long-chain acyl-CoA synthetases (AMP-forming)	I	Lipid transport and metabolism ;
CL2010.Contig2_17	TP0145	187	4e-47	COG1022	Long-chain acyl-CoA synthetases (AMP-forming)	I	Lipid transport and metabolism ;
CL2010.Contig2_17	slr1609	182	2e-45	COG1022	Long-chain acyl-CoA synthetases (AMP-forming)	I	Lipid transport and metabolism ;
CL2010.Contig2_17	Rv2187	181	3e-45	COG1022	Long-chain acyl-CoA synthetases (AMP-forming)	I	Lipid transport and metabolism ;
CL2010.Contig2_17	MT2242	181	3e-45	COG1022	Long-chain acyl-CoA synthetases (AMP-forming)	I	Lipid transport and metabolism ;
CL2010.Contig2_17	BB0593	166	1e-40	COG1022	Long-chain acyl-CoA synthetases (AMP-forming)	I	Lipid transport and metabolism ;
Unigene7137_17	MA2525	125	3e-28	COG2319	FOG: WD40 repeat	R	General function prediction only ;
Unigene7137_17	all0284_3	109	2e-23	COG2319	FOG: WD40 repeat	R	General function prediction only ;
Unigene7137_17	all0478	108	2e-23	COG2319	FOG: WD40 repeat	R	General function prediction only ;
Unigene7137_17	all0664	108	2e-23	COG2319	FOG: WD40 repeat	R	General function prediction only ;
Unigene7137_17	MA2580	102	2e-21	COG2319	FOG: WD40 repeat	R	General function prediction only ;
Unigene7137_17	all0283_3	99	2e-20	COG2319	FOG: WD40 repeat	R	General function prediction only ;
Unigene7137_17	all0438_2	85.9	2e-16	COG2319	FOG: WD40 repeat	R	General function prediction only ;
Unigene7137_17	sll0163	82	3e-15	COG2319	FOG: WD40 repeat	R	General function prediction only ;
Unigene7137_17	mll2837_3	69.3	2e-11	COG2319	FOG: WD40 repeat	R	General function prediction only ;
Unigene7137_17	sll1491	67.8	5e-11	COG2319	FOG: WD40 repeat	R	General function prediction only ;
Unigene7137_17	YBR198c	65.1	4e-10	COG2319	FOG: WD40 repeat	R	General function prediction only ;
Unigene7137_17	all0759_2	63.9	7e-10	COG2319	FOG: WD40 repeat	R	General function prediction only ;
Unigene7137_17	slr0143_2	60.8	7e-09	COG2319	FOG: WD40 repeat	R	General function prediction only ;
Unigene7137_17	mll2069	59.7	2e-08	COG2319	FOG: WD40 repeat	R	General function prediction only ;
Unigene7137_17	YBR103w	53.1	1e-06	COG2319	FOG: WD40 repeat	R	General function prediction only ;
Unigene7137_17	SPAC12G12.14c	52.4	2e-06	COG2319	FOG: WD40 repeat	R	General function prediction only ;
Unigene14845_17	alr5357_2	69.7	1e-11	COG3320	Putative dehydrogenase domain of multifunctional non-ribosomal peptide synthetases and related enzymes	Q	Secondary metabolites biosynthesis, transport and catabolism ;
Unigene14845_17	all2641_2	66.2	1e-10	COG3320	Putative dehydrogenase domain of multifunctional non-ribosomal peptide synthetases and related enzymes	Q	Secondary metabolites biosynthesis, transport and catabolism ;
Unigene14845_17	AGl2323_2	62.4	2e-09	COG3320	Putative dehydrogenase domain of multifunctional non-ribosomal peptide synthetases and related enzymes	Q	Secondary metabolites biosynthesis, transport and catabolism ;
Unigene14845_17	Rv0101_4	59.3	2e-08	COG3320	Putative dehydrogenase domain of multifunctional non-ribosomal peptide synthetases and related enzymes	Q	Secondary metabolites biosynthesis, transport and catabolism ;
Unigene14845_17	MT0110_4	58.2	4e-08	COG3320	Putative dehydrogenase domain of multifunctional non-ribosomal peptide synthetases and related enzymes	Q	Secondary metabolites biosynthesis, transport and catabolism ;
Unigene14845_17	SPAP7G5.04c_2	52	2e-06	COG3320	Putative dehydrogenase domain of multifunctional non-ribosomal peptide synthetases and related enzymes	Q	Secondary metabolites biosynthesis, transport and catabolism ;
Unigene26552_17	SPBC1198.08	295	6e-80	COG0624	Acetylornithine deacetylase/Succinyl-diaminopimelate desuccinylase and related deacylases	E	Amino acid transport and metabolism ;
Unigene26552_17	YFR044c	276	2e-74	COG0624	Acetylornithine deacetylase/Succinyl-diaminopimelate desuccinylase and related deacylases	E	Amino acid transport and metabolism ;
Unigene26552_17	BH3875	132	4e-31	COG0624	Acetylornithine deacetylase/Succinyl-diaminopimelate desuccinylase and related deacylases	E	Amino acid transport and metabolism ;
Unigene26552_17	DR2025	120	2e-27	COG0624	Acetylornithine deacetylase/Succinyl-diaminopimelate desuccinylase and related deacylases	E	Amino acid transport and metabolism ;
Unigene26552_17	YBR281c_2	120	2e-27	COG0624	Acetylornithine deacetylase/Succinyl-diaminopimelate desuccinylase and related deacylases	E	Amino acid transport and metabolism ;
Unigene26552_17	mll3297	95.9	5e-20	COG0624	Acetylornithine deacetylase/Succinyl-diaminopimelate desuccinylase and related deacylases	E	Amino acid transport and metabolism ;
Unigene26552_17	AGc165	85.9	6e-17	COG0624	Acetylornithine deacetylase/Succinyl-diaminopimelate desuccinylase and related deacylases	E	Amino acid transport and metabolism ;
Unigene26552_17	SMc02852	82	8e-16	COG0624	Acetylornithine deacetylase/Succinyl-diaminopimelate desuccinylase and related deacylases	E	Amino acid transport and metabolism ;
Unigene26552_17	BMEI1827	80.1	4e-15	COG0624	Acetylornithine deacetylase/Succinyl-diaminopimelate desuccinylase and related deacylases	E	Amino acid transport and metabolism ;
Unigene26552_17	mll6018	77.4	2e-14	COG0624	Acetylornithine deacetylase/Succinyl-diaminopimelate desuccinylase and related deacylases	E	Amino acid transport and metabolism ;
Unigene26552_17	SSO2737	68.6	1e-11	COG0624	Acetylornithine deacetylase/Succinyl-diaminopimelate desuccinylase and related deacylases	E	Amino acid transport and metabolism ;
Unigene26552_17	CPn0980	68.2	1e-11	COG0624	Acetylornithine deacetylase/Succinyl-diaminopimelate desuccinylase and related deacylases	E	Amino acid transport and metabolism ;
Unigene26552_17	Rv2522c	58.5	1e-08	COG0624	Acetylornithine deacetylase/Succinyl-diaminopimelate desuccinylase and related deacylases	E	Amino acid transport and metabolism ;
Unigene26552_17	MT2598	58.5	1e-08	COG0624	Acetylornithine deacetylase/Succinyl-diaminopimelate desuccinylase and related deacylases	E	Amino acid transport and metabolism ;
Unigene26552_17	ML1193	54.7	1e-07	COG0624	Acetylornithine deacetylase/Succinyl-diaminopimelate desuccinylase and related deacylases	E	Amino acid transport and metabolism ;
Unigene15250_17	alr4404	199	3e-51	COG0450	Peroxiredoxin	O	Posttranslational modification, protein turnover, chaperones ;
Unigene15250_17	mll2432	198	5e-51	COG0450	Peroxiredoxin	O	Posttranslational modification, protein turnover, chaperones ;
Unigene15250_17	slr1198	190	2e-48	COG0450	Peroxiredoxin	O	Posttranslational modification, protein turnover, chaperones ;
Unigene15250_17	YBL064c	185	6e-47	COG0450	Peroxiredoxin	O	Posttranslational modification, protein turnover, chaperones ;
Unigene15250_17	SMb20964	183	2e-46	COG0450	Peroxiredoxin	O	Posttranslational modification, protein turnover, chaperones ;
Unigene15250_17	mll3745	181	8e-46	COG0450	Peroxiredoxin	O	Posttranslational modification, protein turnover, chaperones ;
Unigene15250_17	AGc2729	181	1e-45	COG0450	Peroxiredoxin	O	Posttranslational modification, protein turnover, chaperones ;
Unigene15250_17	PA3450	179	2e-45	COG0450	Peroxiredoxin	O	Posttranslational modification, protein turnover, chaperones ;
Unigene15250_17	RSc0754	179	3e-45	COG0450	Peroxiredoxin	O	Posttranslational modification, protein turnover, chaperones ;
Unigene15250_17	aq_858	146	3e-35	COG0450	Peroxiredoxin	O	Posttranslational modification, protein turnover, chaperones ;
Unigene15250_17	Ta0954m	135	4e-32	COG0450	Peroxiredoxin	O	Posttranslational modification, protein turnover, chaperones ;
Unigene15250_17	MA4103	134	8e-32	COG0450	Peroxiredoxin	O	Posttranslational modification, protein turnover, chaperones ;
Unigene15250_17	TVN1099	132	3e-31	COG0450	Peroxiredoxin	O	Posttranslational modification, protein turnover, chaperones ;
Unigene15250_17	SSO2121	131	9e-31	COG0450	Peroxiredoxin	O	Posttranslational modification, protein turnover, chaperones ;
Unigene15250_17	Ta0473	127	1e-29	COG0450	Peroxiredoxin	O	Posttranslational modification, protein turnover, chaperones ;
Unigene15250_17	MJ0736	119	4e-27	COG0450	Peroxiredoxin	O	Posttranslational modification, protein turnover, chaperones ;
Unigene15250_17	TM0807	117	2e-26	COG0450	Peroxiredoxin	O	Posttranslational modification, protein turnover, chaperones ;
Unigene15250_17	PH1217	115	7e-26	COG0450	Peroxiredoxin	O	Posttranslational modification, protein turnover, chaperones ;
Unigene15250_17	APE2278	114	1e-25	COG0450	Peroxiredoxin	O	Posttranslational modification, protein turnover, chaperones ;
Unigene15250_17	AF0270	114	1e-25	COG0450	Peroxiredoxin	O	Posttranslational modification, protein turnover, chaperones ;
Unigene14802_17	Cgl2336	337	3e-92	COG1219	ATP-dependent protease Clp, ATPase subunit	O	Posttranslational modification, protein turnover, chaperones ;
Unigene14802_17	BMEI0875	325	2e-88	COG1219	ATP-dependent protease Clp, ATPase subunit	O	Posttranslational modification, protein turnover, chaperones ;
Unigene14802_17	SPy0885	320	4e-87	COG1219	ATP-dependent protease Clp, ATPase subunit	O	Posttranslational modification, protein turnover, chaperones ;
Unigene14802_17	mlr8474	315	1e-85	COG1219	ATP-dependent protease Clp, ATPase subunit	O	Posttranslational modification, protein turnover, chaperones ;
Unigene14802_17	AGc2327	314	3e-85	COG1219	ATP-dependent protease Clp, ATPase subunit	O	Posttranslational modification, protein turnover, chaperones ;
Unigene14802_17	SMc01904	313	4e-85	COG1219	ATP-dependent protease Clp, ATPase subunit	O	Posttranslational modification, protein turnover, chaperones ;
Unigene14802_17	Cj0275	310	6e-84	COG1219	ATP-dependent protease Clp, ATPase subunit	O	Posttranslational modification, protein turnover, chaperones ;
Unigene14802_17	BH3052	308	2e-83	COG1219	ATP-dependent protease Clp, ATPase subunit	O	Posttranslational modification, protein turnover, chaperones ;
Unigene14802_17	L163602	308	3e-83	COG1219	ATP-dependent protease Clp, ATPase subunit	O	Posttranslational modification, protein turnover, chaperones ;
Unigene14802_17	lin1307	304	2e-82	COG1219	ATP-dependent protease Clp, ATPase subunit	O	Posttranslational modification, protein turnover, chaperones ;
Unigene14802_17	XF1188	301	1e-81	COG1219	ATP-dependent protease Clp, ATPase subunit	O	Posttranslational modification, protein turnover, chaperones ;
Unigene14802_17	SP1569	301	2e-81	COG1219	ATP-dependent protease Clp, ATPase subunit	O	Posttranslational modification, protein turnover, chaperones ;
Unigene14802_17	ML1477	301	2e-81	COG1219	ATP-dependent protease Clp, ATPase subunit	O	Posttranslational modification, protein turnover, chaperones ;
Unigene14802_17	CC1961	300	3e-81	COG1219	ATP-dependent protease Clp, ATPase subunit	O	Posttranslational modification, protein turnover, chaperones ;
Unigene14802_17	CAC2639	298	1e-80	COG1219	ATP-dependent protease Clp, ATPase subunit	O	Posttranslational modification, protein turnover, chaperones ;
Unigene14802_17	PA1802	298	2e-80	COG1219	ATP-dependent protease Clp, ATPase subunit	O	Posttranslational modification, protein turnover, chaperones ;
Unigene14802_17	HP1374	297	3e-80	COG1219	ATP-dependent protease Clp, ATPase subunit	O	Posttranslational modification, protein turnover, chaperones ;
Unigene14802_17	jhp1288	297	4e-80	COG1219	ATP-dependent protease Clp, ATPase subunit	O	Posttranslational modification, protein turnover, chaperones ;
Unigene14802_17	BS_clpX	297	4e-80	COG1219	ATP-dependent protease Clp, ATPase subunit	O	Posttranslational modification, protein turnover, chaperones ;
Unigene14802_17	RSc1712	297	4e-80	COG1219	ATP-dependent protease Clp, ATPase subunit	O	Posttranslational modification, protein turnover, chaperones ;
Unigene431_17	MG082	78.6	2e-14	COG0081	Ribosomal protein L1	J	Translation, ribosomal structure and biogenesis ;
Unigene431_17	BB0392	77.4	4e-14	COG0081	Ribosomal protein L1	J	Translation, ribosomal structure and biogenesis ;
Unigene431_17	HI0516	77	4e-14	COG0081	Ribosomal protein L1	J	Translation, ribosomal structure and biogenesis ;
Unigene431_17	MPN220	72.8	8e-13	COG0081	Ribosomal protein L1	J	Translation, ribosomal structure and biogenesis ;
Unigene431_17	aq_1935	72	1e-12	COG0081	Ribosomal protein L1	J	Translation, ribosomal structure and biogenesis ;
Unigene431_17	STM4150	71.2	2e-12	COG0081	Ribosomal protein L1	J	Translation, ribosomal structure and biogenesis ;
Unigene431_17	TM0455	70.5	4e-12	COG0081	Ribosomal protein L1	J	Translation, ribosomal structure and biogenesis ;
Unigene431_17	Cgl0470	68.6	1e-11	COG0081	Ribosomal protein L1	J	Translation, ribosomal structure and biogenesis ;
Unigene431_17	SA0496	67.4	3e-11	COG0081	Ribosomal protein L1	J	Translation, ribosomal structure and biogenesis ;
Unigene431_17	FN2039	67.4	3e-11	COG0081	Ribosomal protein L1	J	Translation, ribosomal structure and biogenesis ;
Unigene431_17	PM1742	66.6	5e-11	COG0081	Ribosomal protein L1	J	Translation, ribosomal structure and biogenesis ;
Unigene431_17	L0399	66.6	6e-11	COG0081	Ribosomal protein L1	J	Translation, ribosomal structure and biogenesis ;
Unigene431_17	rplA	65.9	9e-11	COG0081	Ribosomal protein L1	J	Translation, ribosomal structure and biogenesis ;
Unigene431_17	ZrplA	65.9	9e-11	COG0081	Ribosomal protein L1	J	Translation, ribosomal structure and biogenesis ;
Unigene431_17	ECs4907	65.9	9e-11	COG0081	Ribosomal protein L1	J	Translation, ribosomal structure and biogenesis ;
Unigene431_17	BU037	63.9	4e-10	COG0081	Ribosomal protein L1	J	Translation, ribosomal structure and biogenesis ;
Unigene431_17	YPO3750	63.5	4e-10	COG0081	Ribosomal protein L1	J	Translation, ribosomal structure and biogenesis ;
Unigene431_17	DR2045	63.2	7e-10	COG0081	Ribosomal protein L1	J	Translation, ribosomal structure and biogenesis ;
Unigene431_17	HP1201	62.4	1e-09	COG0081	Ribosomal protein L1	J	Translation, ribosomal structure and biogenesis ;
Unigene431_17	SMc01320	62.4	1e-09	COG0081	Ribosomal protein L1	J	Translation, ribosomal structure and biogenesis ;
Unigene6428_17	PA0747	159	4e-39	COG1012	NAD-dependent aldehyde dehydrogenases	C	Energy production and conversion ;
Unigene6428_17	lin0401	144	1e-34	COG1012	NAD-dependent aldehyde dehydrogenases	C	Energy production and conversion ;
Unigene6428_17	BS_iolA	142	4e-34	COG1012	NAD-dependent aldehyde dehydrogenases	C	Energy production and conversion ;
Unigene6428_17	YPO2577	140	2e-33	COG1012	NAD-dependent aldehyde dehydrogenases	C	Energy production and conversion ;
Unigene6428_17	Cgl0160	140	2e-33	COG1012	NAD-dependent aldehyde dehydrogenases	C	Energy production and conversion ;
Unigene6428_17	Rv0753c	137	1e-32	COG1012	NAD-dependent aldehyde dehydrogenases	C	Energy production and conversion ;
Unigene6428_17	MT0777	137	1e-32	COG1012	NAD-dependent aldehyde dehydrogenases	C	Energy production and conversion ;
Unigene6428_17	AGc351	137	2e-32	COG1012	NAD-dependent aldehyde dehydrogenases	C	Energy production and conversion ;
Unigene6428_17	PA0130	130	2e-30	COG1012	NAD-dependent aldehyde dehydrogenases	C	Energy production and conversion ;
Unigene6428_17	mll3987	127	2e-29	COG1012	NAD-dependent aldehyde dehydrogenases	C	Energy production and conversion ;
Unigene6428_17	CC1302	125	6e-29	COG1012	NAD-dependent aldehyde dehydrogenases	C	Energy production and conversion ;
Unigene6428_17	BMEI0219	117	1e-26	COG1012	NAD-dependent aldehyde dehydrogenases	C	Energy production and conversion ;
Unigene6428_17	SSO1218	110	2e-24	COG1012	NAD-dependent aldehyde dehydrogenases	C	Energy production and conversion ;
Unigene6428_17	RSc2536	104	1e-22	COG1012	NAD-dependent aldehyde dehydrogenases	C	Energy production and conversion ;
Unigene6428_17	BS_ycbD	97.1	2e-20	COG1012	NAD-dependent aldehyde dehydrogenases	C	Energy production and conversion ;
Unigene6428_17	alr3771	92	6e-19	COG1012	NAD-dependent aldehyde dehydrogenases	C	Energy production and conversion ;
Unigene6428_17	MA4079	90.9	1e-18	COG1012	NAD-dependent aldehyde dehydrogenases	C	Energy production and conversion ;
Unigene6428_17	MA2860	89.4	4e-18	COG1012	NAD-dependent aldehyde dehydrogenases	C	Energy production and conversion ;
Unigene6428_17	PA0265	87.8	1e-17	COG1012	NAD-dependent aldehyde dehydrogenases	C	Energy production and conversion ;
Unigene6428_17	lin0913	87	2e-17	COG1012	NAD-dependent aldehyde dehydrogenases	C	Energy production and conversion ;
Unigene11066_17	YDR460w	132	1e-30	COG5220	Cdk activating kinase (CAK)/RNA polymerase II transcription initiation/nucleotide excision repair factor TFIIH, subunit TFB3	DKL	Cell cycle control, cell division, chromosome partitioning ; Transcription ; Replication, recombination and repair ;
Unigene11066_17	SPBC776.18c	124	1e-28	COG5220	Cdk activating kinase (CAK)/RNA polymerase II transcription initiation/nucleotide excision repair factor TFIIH, subunit TFB3	DKL	Cell cycle control, cell division, chromosome partitioning ; Transcription ; Replication, recombination and repair ;
Unigene11066_17	ECU11g0220	75.1	1e-13	COG5220	Cdk activating kinase (CAK)/RNA polymerase II transcription initiation/nucleotide excision repair factor TFIIH, subunit TFB3	DKL	Cell cycle control, cell division, chromosome partitioning ; Transcription ; Replication, recombination and repair ;
Unigene15375_17	YHR020w_2	614	4e-175	COG0442	Prolyl-tRNA synthetase	J	Translation, ribosomal structure and biogenesis ;
Unigene15375_17	SPBC19C7.06_2	607	4e-173	COG0442	Prolyl-tRNA synthetase	J	Translation, ribosomal structure and biogenesis ;
Unigene15375_17	ECU02g1360	553	1e-156	COG0442	Prolyl-tRNA synthetase	J	Translation, ribosomal structure and biogenesis ;
Unigene15375_17	SPAC17A5.15c	544	7e-154	COG0008	Glutamyl- and glutaminyl-tRNA synthetases	J	Translation, ribosomal structure and biogenesis ;
Unigene15375_17	YGL245w	530	1e-149	COG0008	Glutamyl- and glutaminyl-tRNA synthetases	J	Translation, ribosomal structure and biogenesis ;
Unigene15375_17	ECU02g1210	429	3e-119	COG0008	Glutamyl- and glutaminyl-tRNA synthetases	J	Translation, ribosomal structure and biogenesis ;
Unigene15375_17	ML1553	376	2e-103	COG0442	Prolyl-tRNA synthetase	J	Translation, ribosomal structure and biogenesis ;
Unigene15375_17	BB0402	355	3e-97	COG0442	Prolyl-tRNA synthetase	J	Translation, ribosomal structure and biogenesis ;
Unigene15375_17	DR1266	352	2e-96	COG0442	Prolyl-tRNA synthetase	J	Translation, ribosomal structure and biogenesis ;
Unigene15375_17	VNG0403G	347	8e-95	COG0442	Prolyl-tRNA synthetase	J	Translation, ribosomal structure and biogenesis ;
Unigene15375_17	MYPU_1830	336	2e-91	COG0442	Prolyl-tRNA synthetase	J	Translation, ribosomal structure and biogenesis ;
Unigene15375_17	UU452	305	7e-82	COG0442	Prolyl-tRNA synthetase	J	Translation, ribosomal structure and biogenesis ;
Unigene15375_17	MA3886	300	2e-80	COG0442	Prolyl-tRNA synthetase	J	Translation, ribosomal structure and biogenesis ;
Unigene15375_17	PAB1724	285	3e-76	COG0442	Prolyl-tRNA synthetase	J	Translation, ribosomal structure and biogenesis ;
Unigene15375_17	PH1006	281	6e-75	COG0442	Prolyl-tRNA synthetase	J	Translation, ribosomal structure and biogenesis ;
Unigene15375_17	TVN1081	277	1e-73	COG0442	Prolyl-tRNA synthetase	J	Translation, ribosomal structure and biogenesis ;
Unigene15375_17	MTH611	276	2e-73	COG0442	Prolyl-tRNA synthetase	J	Translation, ribosomal structure and biogenesis ;
Unigene15375_17	MJ1238	267	1e-70	COG0442	Prolyl-tRNA synthetase	J	Translation, ribosomal structure and biogenesis ;
Unigene15375_17	STM0686	266	2e-70	COG0008	Glutamyl- and glutaminyl-tRNA synthetases	J	Translation, ribosomal structure and biogenesis ;
Unigene15375_17	PM0528	264	1e-69	COG0008	Glutamyl- and glutaminyl-tRNA synthetases	J	Translation, ribosomal structure and biogenesis ;
Unigene7524_17	PA0265	509	6e-144	COG1012	NAD-dependent aldehyde dehydrogenases	C	Energy production and conversion ;
Unigene7524_17	BMEI0386	506	3e-143	COG1012	NAD-dependent aldehyde dehydrogenases	C	Energy production and conversion ;
Unigene7524_17	RSc0028	492	7e-139	COG1012	NAD-dependent aldehyde dehydrogenases	C	Energy production and conversion ;
Unigene7524_17	BH0995	486	3e-137	COG1012	NAD-dependent aldehyde dehydrogenases	C	Energy production and conversion ;
Unigene7524_17	AGl1228	486	3e-137	COG1012	NAD-dependent aldehyde dehydrogenases	C	Energy production and conversion ;
Unigene7524_17	mll1168	481	1e-135	COG1012	NAD-dependent aldehyde dehydrogenases	C	Energy production and conversion ;
Unigene7524_17	PM1536	465	7e-131	COG1012	NAD-dependent aldehyde dehydrogenases	C	Energy production and conversion ;
Unigene7524_17	VC1745	464	1e-130	COG1012	NAD-dependent aldehyde dehydrogenases	C	Energy production and conversion ;
Unigene7524_17	SPAC1002.12c	461	1e-129	COG1012	NAD-dependent aldehyde dehydrogenases	C	Energy production and conversion ;
Unigene7524_17	SMa0805	449	4e-126	COG1012	NAD-dependent aldehyde dehydrogenases	C	Energy production and conversion ;
Unigene7524_17	lin0913	440	3e-123	COG1012	NAD-dependent aldehyde dehydrogenases	C	Energy production and conversion ;
Unigene7524_17	YBR006w	434	1e-121	COG1012	NAD-dependent aldehyde dehydrogenases	C	Energy production and conversion ;
Unigene7524_17	NMB1488	431	2e-120	COG1012	NAD-dependent aldehyde dehydrogenases	C	Energy production and conversion ;
Unigene7524_17	NMA1696	430	3e-120	COG1012	NAD-dependent aldehyde dehydrogenases	C	Energy production and conversion ;
Unigene7524_17	SPAC139.05	427	2e-119	COG1012	NAD-dependent aldehyde dehydrogenases	C	Energy production and conversion ;
Unigene7524_17	SMa0260	424	2e-118	COG1012	NAD-dependent aldehyde dehydrogenases	C	Energy production and conversion ;
Unigene7524_17	DRA0003	421	1e-117	COG1012	NAD-dependent aldehyde dehydrogenases	C	Energy production and conversion ;
Unigene7524_17	Cgl0050	398	1e-110	COG1012	NAD-dependent aldehyde dehydrogenases	C	Energy production and conversion ;
Unigene7524_17	RC0621	389	5e-108	COG1012	NAD-dependent aldehyde dehydrogenases	C	Energy production and conversion ;
Unigene7524_17	Cgl0473	347	4e-95	COG1012	NAD-dependent aldehyde dehydrogenases	C	Energy production and conversion ;
Unigene14820_17	YIL018w	366	2e-101	COG0090	Ribosomal protein L2	J	Translation, ribosomal structure and biogenesis ;
Unigene14820_17	YFR031c-a	366	2e-101	COG0090	Ribosomal protein L2	J	Translation, ribosomal structure and biogenesis ;
Unigene14820_17	SPBC839.04	350	1e-96	COG0090	Ribosomal protein L2	J	Translation, ribosomal structure and biogenesis ;
Unigene14820_17	SPBC2F12.07c	350	1e-96	COG0090	Ribosomal protein L2	J	Translation, ribosomal structure and biogenesis ;
Unigene14820_17	PH1775	211	7e-55	COG0090	Ribosomal protein L2	J	Translation, ribosomal structure and biogenesis ;
Unigene14820_17	APE0218	211	1e-54	COG0090	Ribosomal protein L2	J	Translation, ribosomal structure and biogenesis ;
Unigene14820_17	MTH5	210	1e-54	COG0090	Ribosomal protein L2	J	Translation, ribosomal structure and biogenesis ;
Unigene14820_17	PAB2122	208	6e-54	COG0090	Ribosomal protein L2	J	Translation, ribosomal structure and biogenesis ;
Unigene14820_17	MJ0179	208	8e-54	COG0090	Ribosomal protein L2	J	Translation, ribosomal structure and biogenesis ;
Unigene14820_17	MK0412	204	1e-52	COG0090	Ribosomal protein L2	J	Translation, ribosomal structure and biogenesis ;
Unigene14820_17	MA1075	191	9e-49	COG0090	Ribosomal protein L2	J	Translation, ribosomal structure and biogenesis ;
Unigene14820_17	SSO0716	191	9e-49	COG0090	Ribosomal protein L2	J	Translation, ribosomal structure and biogenesis ;
Unigene14820_17	AF1922	191	1e-48	COG0090	Ribosomal protein L2	J	Translation, ribosomal structure and biogenesis ;
Unigene14820_17	PAE0803	184	1e-46	COG0090	Ribosomal protein L2	J	Translation, ribosomal structure and biogenesis ;
Unigene14820_17	ECU01g0310	180	3e-45	COG0090	Ribosomal protein L2	J	Translation, ribosomal structure and biogenesis ;
Unigene14820_17	VNG1692G	179	5e-45	COG0090	Ribosomal protein L2	J	Translation, ribosomal structure and biogenesis ;
Unigene14820_17	TVN0327	150	2e-36	COG0090	Ribosomal protein L2	J	Translation, ribosomal structure and biogenesis ;
Unigene14820_17	Ta1268	143	3e-34	COG0090	Ribosomal protein L2	J	Translation, ribosomal structure and biogenesis ;
Unigene14820_17	SP0212	109	4e-24	COG0090	Ribosomal protein L2	J	Translation, ribosomal structure and biogenesis ;
Unigene14820_17	SPy0052	109	4e-24	COG0090	Ribosomal protein L2	J	Translation, ribosomal structure and biogenesis ;
Unigene18220_17	NMB0187	84	2e-16	COG0233	Ribosome recycling factor	J	Translation, ribosomal structure and biogenesis ;
Unigene18220_17	NMA0080	84	2e-16	COG0233	Ribosome recycling factor	J	Translation, ribosomal structure and biogenesis ;
Unigene18220_17	HI0808	82	6e-16	COG0233	Ribosome recycling factor	J	Translation, ribosomal structure and biogenesis ;
Unigene18220_17	PM1987	81.6	1e-15	COG0233	Ribosome recycling factor	J	Translation, ribosomal structure and biogenesis ;
Unigene18220_17	BH2424	80.1	2e-15	COG0233	Ribosome recycling factor	J	Translation, ribosomal structure and biogenesis ;
Unigene18220_17	sll0145	80.1	3e-15	COG0233	Ribosome recycling factor	J	Translation, ribosomal structure and biogenesis ;
Unigene18220_17	DR1510	79.7	3e-15	COG0233	Ribosome recycling factor	J	Translation, ribosomal structure and biogenesis ;
Unigene18220_17	RSc1407	79.3	4e-15	COG0233	Ribosome recycling factor	J	Translation, ribosomal structure and biogenesis ;
Unigene18220_17	CC1920	78.6	7e-15	COG0233	Ribosome recycling factor	J	Translation, ribosomal structure and biogenesis ;
Unigene18220_17	STM0219	78.6	8e-15	COG0233	Ribosome recycling factor	J	Translation, ribosomal structure and biogenesis ;
Unigene18220_17	PA3653	78.2	1e-14	COG0233	Ribosome recycling factor	J	Translation, ribosomal structure and biogenesis ;
Unigene18220_17	AGc2546	74.7	1e-13	COG0233	Ribosome recycling factor	J	Translation, ribosomal structure and biogenesis ;
Unigene18220_17	YPO1047	74.3	2e-13	COG0233	Ribosome recycling factor	J	Translation, ribosomal structure and biogenesis ;
Unigene18220_17	CAC1790	73.9	2e-13	COG0233	Ribosome recycling factor	J	Translation, ribosomal structure and biogenesis ;
Unigene18220_17	frr	73.6	2e-13	COG0233	Ribosome recycling factor	J	Translation, ribosomal structure and biogenesis ;
Unigene18220_17	Zfrr	73.6	2e-13	COG0233	Ribosome recycling factor	J	Translation, ribosomal structure and biogenesis ;
Unigene18220_17	ECs0174	73.6	2e-13	COG0233	Ribosome recycling factor	J	Translation, ribosomal structure and biogenesis ;
Unigene18220_17	VC2257	73.6	3e-13	COG0233	Ribosome recycling factor	J	Translation, ribosomal structure and biogenesis ;
Unigene18220_17	BU234	73.2	3e-13	COG0233	Ribosome recycling factor	J	Translation, ribosomal structure and biogenesis ;
Unigene18220_17	BS_frr	71.2	1e-12	COG0233	Ribosome recycling factor	J	Translation, ribosomal structure and biogenesis ;
CL638.Contig1_17	AF1946_2	74.3	4e-13	COG4870	Cysteine protease	O	Posttranslational modification, protein turnover, chaperones ;
CL638.Contig1_17	MA3430_1	73.6	6e-13	COG4870	Cysteine protease	O	Posttranslational modification, protein turnover, chaperones ;
CL638.Contig1_17	MA1513_1	60.5	6e-09	COG4870	Cysteine protease	O	Posttranslational modification, protein turnover, chaperones ;
Unigene7493_17	SPAC16.02c	60.5	4e-09	COG0724	RNA-binding proteins (RRM domain)	R	General function prediction only ;
CL2210.Contig1_17	SPCC576.03c	254	9e-68	COG0450	Peroxiredoxin	O	Posttranslational modification, protein turnover, chaperones ;
CL2210.Contig1_17	alr4641	232	3e-61	COG0450	Peroxiredoxin	O	Posttranslational modification, protein turnover, chaperones ;
CL2210.Contig1_17	YML028w	232	3e-61	COG0450	Peroxiredoxin	O	Posttranslational modification, protein turnover, chaperones ;
CL2210.Contig1_17	YDR453c	229	2e-60	COG0450	Peroxiredoxin	O	Posttranslational modification, protein turnover, chaperones ;
CL2210.Contig1_17	sll0755	225	3e-59	COG0450	Peroxiredoxin	O	Posttranslational modification, protein turnover, chaperones ;
CL2210.Contig1_17	PA0848	193	1e-49	COG0450	Peroxiredoxin	O	Posttranslational modification, protein turnover, chaperones ;
CL2210.Contig1_17	PA3529	191	6e-49	COG0450	Peroxiredoxin	O	Posttranslational modification, protein turnover, chaperones ;
CL2210.Contig1_17	CPn0778	190	1e-48	COG0450	Peroxiredoxin	O	Posttranslational modification, protein turnover, chaperones ;
CL2210.Contig1_17	CT603	190	2e-48	COG0450	Peroxiredoxin	O	Posttranslational modification, protein turnover, chaperones ;
CL2210.Contig1_17	Cj0334	186	3e-47	COG0450	Peroxiredoxin	O	Posttranslational modification, protein turnover, chaperones ;
CL2210.Contig1_17	jhp1471	179	3e-45	COG0450	Peroxiredoxin	O	Posttranslational modification, protein turnover, chaperones ;
CL2210.Contig1_17	VC0731	178	4e-45	COG0450	Peroxiredoxin	O	Posttranslational modification, protein turnover, chaperones ;
CL2210.Contig1_17	PM0795	177	8e-45	COG0450	Peroxiredoxin	O	Posttranslational modification, protein turnover, chaperones ;
CL2210.Contig1_17	HP1563	177	9e-45	COG0450	Peroxiredoxin	O	Posttranslational modification, protein turnover, chaperones ;
CL2210.Contig1_17	BS_ykuU	177	1e-44	COG0450	Peroxiredoxin	O	Posttranslational modification, protein turnover, chaperones ;
CL2210.Contig1_17	STM0402	176	2e-44	COG0450	Peroxiredoxin	O	Posttranslational modification, protein turnover, chaperones ;
CL2210.Contig1_17	RP327	176	2e-44	COG0450	Peroxiredoxin	O	Posttranslational modification, protein turnover, chaperones ;
CL2210.Contig1_17	YPO3194	175	4e-44	COG0450	Peroxiredoxin	O	Posttranslational modification, protein turnover, chaperones ;
CL2210.Contig1_17	BH2665	175	5e-44	COG0450	Peroxiredoxin	O	Posttranslational modification, protein turnover, chaperones ;
CL2210.Contig1_17	RC0451	174	9e-44	COG0450	Peroxiredoxin	O	Posttranslational modification, protein turnover, chaperones ;
Unigene6992_17	SPAC2G11.07c	296	3e-80	COG0631	Serine/threonine protein phosphatase	T	Signal transduction mechanisms ;
Unigene6992_17	SPCC1223.11	281	1e-75	COG0631	Serine/threonine protein phosphatase	T	Signal transduction mechanisms ;
Unigene6992_17	YER089c_1	234	2e-61	COG0631	Serine/threonine protein phosphatase	T	Signal transduction mechanisms ;
Unigene6992_17	YBL056w_1	224	1e-58	COG0631	Serine/threonine protein phosphatase	T	Signal transduction mechanisms ;
Unigene6992_17	SPCC4F11.02	146	4e-35	COG0631	Serine/threonine protein phosphatase	T	Signal transduction mechanisms ;
Unigene6992_17	YBR125c	142	7e-34	COG0631	Serine/threonine protein phosphatase	T	Signal transduction mechanisms ;
Unigene6992_17	YDL006w	129	7e-30	COG0631	Serine/threonine protein phosphatase	T	Signal transduction mechanisms ;
Unigene6992_17	YJL005w_2	84.3	3e-16	COG0631	Serine/threonine protein phosphatase	T	Signal transduction mechanisms ;
Unigene6992_17	SPAC10F6.17c	70.9	3e-12	COG0631	Serine/threonine protein phosphatase	T	Signal transduction mechanisms ;
Unigene6971_17	PM1905	111	1e-24	COG3338	Carbonic anhydrase	P	Inorganic ion transport and metabolism ;
Unigene6971_17	mll6384	107	3e-23	COG3338	Carbonic anhydrase	P	Inorganic ion transport and metabolism ;
Unigene6971_17	all2929	103	2e-22	COG3338	Carbonic anhydrase	P	Inorganic ion transport and metabolism ;
Unigene6971_17	BH0360	103	4e-22	COG3338	Carbonic anhydrase	P	Inorganic ion transport and metabolism ;
Unigene6971_17	VCA0274	97.8	2e-20	COG3338	Carbonic anhydrase	P	Inorganic ion transport and metabolism ;
Unigene6971_17	SMa0045	97.4	2e-20	COG3338	Carbonic anhydrase	P	Inorganic ion transport and metabolism ;
Unigene6971_17	lin0807	67.4	3e-11	COG3338	Carbonic anhydrase	P	Inorganic ion transport and metabolism ;
Unigene6971_17	jhp1112	53.5	4e-07	COG3338	Carbonic anhydrase	P	Inorganic ion transport and metabolism ;
Unigene15764_17	YMR120c	746	0	COG0138	AICAR transformylase/IMP cyclohydrolase PurH (only IMP cyclohydrolase domain in Aful)	F	Nucleotide transport and metabolism ;
Unigene15764_17	YLR028c	737	0	COG0138	AICAR transformylase/IMP cyclohydrolase PurH (only IMP cyclohydrolase domain in Aful)	F	Nucleotide transport and metabolism ;
Unigene15764_17	SPCPB16A4.03c	702	0	COG0138	AICAR transformylase/IMP cyclohydrolase PurH (only IMP cyclohydrolase domain in Aful)	F	Nucleotide transport and metabolism ;
Unigene15764_17	CAC2445	468	1e-131	COG0138	AICAR transformylase/IMP cyclohydrolase PurH (only IMP cyclohydrolase domain in Aful)	F	Nucleotide transport and metabolism ;
Unigene15764_17	XF1975	298	1e-80	COG0138	AICAR transformylase/IMP cyclohydrolase PurH (only IMP cyclohydrolase domain in Aful)	F	Nucleotide transport and metabolism ;
Unigene15764_17	HI0887	295	1e-79	COG0138	AICAR transformylase/IMP cyclohydrolase PurH (only IMP cyclohydrolase domain in Aful)	F	Nucleotide transport and metabolism ;
Unigene15764_17	purH	290	5e-78	COG0138	AICAR transformylase/IMP cyclohydrolase PurH (only IMP cyclohydrolase domain in Aful)	F	Nucleotide transport and metabolism ;
Unigene15764_17	STM4176	290	5e-78	COG0138	AICAR transformylase/IMP cyclohydrolase PurH (only IMP cyclohydrolase domain in Aful)	F	Nucleotide transport and metabolism ;
Unigene15764_17	ZpurH	288	2e-77	COG0138	AICAR transformylase/IMP cyclohydrolase PurH (only IMP cyclohydrolase domain in Aful)	F	Nucleotide transport and metabolism ;
Unigene15764_17	ECs4929	288	2e-77	COG0138	AICAR transformylase/IMP cyclohydrolase PurH (only IMP cyclohydrolase domain in Aful)	F	Nucleotide transport and metabolism ;
Unigene15764_17	YPO3728	288	3e-77	COG0138	AICAR transformylase/IMP cyclohydrolase PurH (only IMP cyclohydrolase domain in Aful)	F	Nucleotide transport and metabolism ;
Unigene15764_17	VC0276	283	6e-76	COG0138	AICAR transformylase/IMP cyclohydrolase PurH (only IMP cyclohydrolase domain in Aful)	F	Nucleotide transport and metabolism ;
Unigene15764_17	MA4012	281	2e-75	COG0138	AICAR transformylase/IMP cyclohydrolase PurH (only IMP cyclohydrolase domain in Aful)	F	Nucleotide transport and metabolism ;
Unigene15764_17	all3093	280	7e-75	COG0138	AICAR transformylase/IMP cyclohydrolase PurH (only IMP cyclohydrolase domain in Aful)	F	Nucleotide transport and metabolism ;
Unigene15764_17	mlr4101	279	1e-74	COG0138	AICAR transformylase/IMP cyclohydrolase PurH (only IMP cyclohydrolase domain in Aful)	F	Nucleotide transport and metabolism ;
Unigene15764_17	PA4854	277	3e-74	COG0138	AICAR transformylase/IMP cyclohydrolase PurH (only IMP cyclohydrolase domain in Aful)	F	Nucleotide transport and metabolism ;
Unigene15764_17	SP0050	273	4e-73	COG0138	AICAR transformylase/IMP cyclohydrolase PurH (only IMP cyclohydrolase domain in Aful)	F	Nucleotide transport and metabolism ;
Unigene15764_17	lin1877	271	3e-72	COG0138	AICAR transformylase/IMP cyclohydrolase PurH (only IMP cyclohydrolase domain in Aful)	F	Nucleotide transport and metabolism ;
Unigene15764_17	PM0222	270	4e-72	COG0138	AICAR transformylase/IMP cyclohydrolase PurH (only IMP cyclohydrolase domain in Aful)	F	Nucleotide transport and metabolism ;
Unigene15764_17	RSc0504	269	1e-71	COG0138	AICAR transformylase/IMP cyclohydrolase PurH (only IMP cyclohydrolase domain in Aful)	F	Nucleotide transport and metabolism ;
Unigene14329_17	SPAC140.02	75.5	2e-13	COG0724	RNA-binding proteins (RRM domain)	R	General function prediction only ;
Unigene14329_17	ECU03g0730	63.9	5e-10	COG0724	RNA-binding proteins (RRM domain)	R	General function prediction only ;
Unigene14329_17	HP0827	58.5	2e-08	COG0724	RNA-binding proteins (RRM domain)	R	General function prediction only ;
Unigene14329_17	jhp0766	55.8	1e-07	COG0724	RNA-binding proteins (RRM domain)	R	General function prediction only ;
Unigene14329_17	all2777	53.9	5e-07	COG0724	RNA-binding proteins (RRM domain)	R	General function prediction only ;
Unigene14329_17	alr4683	53.1	9e-07	COG0724	RNA-binding proteins (RRM domain)	R	General function prediction only ;
Unigene14329_17	TP0356	52.8	1e-06	COG0724	RNA-binding proteins (RRM domain)	R	General function prediction only ;
Unigene14329_17	YCL011c	50.4	6e-06	COG0724	RNA-binding proteins (RRM domain)	R	General function prediction only ;
Unigene14329_17	sll0517	49.7	9e-06	COG0724	RNA-binding proteins (RRM domain)	R	General function prediction only ;
CL767.Contig3_17	all0422	136	3e-31	COG3391	Uncharacterized conserved protein	S	Function unknown ;
CL767.Contig3_17	TP0421	78.6	8e-14	COG3391	Uncharacterized conserved protein	S	Function unknown ;
CL767.Contig3_17	DR0058_2	68.9	6e-11	COG3391	Uncharacterized conserved protein	S	Function unknown ;
CL767.Contig3_17	MA0425	65.1	8e-10	COG3391	Uncharacterized conserved protein	S	Function unknown ;
CL767.Contig3_17	BB0236	62.4	6e-09	COG3391	Uncharacterized conserved protein	S	Function unknown ;
CL767.Contig3_17	MT0958_2	58.5	9e-08	COG3391	Uncharacterized conserved protein	S	Function unknown ;
CL767.Contig3_17	Rv0931c_2	58.5	9e-08	COG3391	Uncharacterized conserved protein	S	Function unknown ;
Unigene6979_17	YOR194c	62	2e-09	COG5149	Transcription initiation factor IIA, large chain	K	Transcription ;
CL2637.Contig2_17	YBL105c_2	102	1e-22	COG0515	Serine/threonine protein kinase	RTKL	General function prediction only ; Signal transduction mechanisms ; Transcription ; Replication, recombination and repair ;
CL2637.Contig2_17	YBR028c	97.1	6e-21	COG0515	Serine/threonine protein kinase	RTKL	General function prediction only ; Signal transduction mechanisms ; Transcription ; Replication, recombination and repair ;
CL2637.Contig2_17	SPAC17G8.14c_2	96.3	1e-20	COG0515	Serine/threonine protein kinase	RTKL	General function prediction only ; Signal transduction mechanisms ; Transcription ; Replication, recombination and repair ;
CL2637.Contig2_17	ECU01g1320	85.1	2e-17	COG0515	Serine/threonine protein kinase	RTKL	General function prediction only ; Signal transduction mechanisms ; Transcription ; Replication, recombination and repair ;
CL2637.Contig2_17	ECU03g0620	75.5	2e-14	COG0515	Serine/threonine protein kinase	RTKL	General function prediction only ; Signal transduction mechanisms ; Transcription ; Replication, recombination and repair ;
CL2637.Contig2_17	CPn0703	70.5	6e-13	COG0515	Serine/threonine protein kinase	RTKL	General function prediction only ; Signal transduction mechanisms ; Transcription ; Replication, recombination and repair ;
CL2637.Contig2_17	ECU01g0630	70.1	8e-13	COG0515	Serine/threonine protein kinase	RTKL	General function prediction only ; Signal transduction mechanisms ; Transcription ; Replication, recombination and repair ;
CL2637.Contig2_17	L138452_1	70.1	9e-13	COG0515	Serine/threonine protein kinase	RTKL	General function prediction only ; Signal transduction mechanisms ; Transcription ; Replication, recombination and repair ;
CL2637.Contig2_17	SPAC14C4.03	66.6	8e-12	COG0515	Serine/threonine protein kinase	RTKL	General function prediction only ; Signal transduction mechanisms ; Transcription ; Replication, recombination and repair ;
CL2637.Contig2_17	BS_yloP_1	65.5	2e-11	COG0515	Serine/threonine protein kinase	RTKL	General function prediction only ; Signal transduction mechanisms ; Transcription ; Replication, recombination and repair ;
CL2637.Contig2_17	lin1934_1	65.1	2e-11	COG0515	Serine/threonine protein kinase	RTKL	General function prediction only ; Signal transduction mechanisms ; Transcription ; Replication, recombination and repair ;
CL2637.Contig2_17	YAR019c	65.1	2e-11	COG0515	Serine/threonine protein kinase	RTKL	General function prediction only ; Signal transduction mechanisms ; Transcription ; Replication, recombination and repair ;
CL2637.Contig2_17	ECU02g0550	65.1	3e-11	COG0515	Serine/threonine protein kinase	RTKL	General function prediction only ; Signal transduction mechanisms ; Transcription ; Replication, recombination and repair ;
CL2637.Contig2_17	SA1063_1	64.3	5e-11	COG0515	Serine/threonine protein kinase	RTKL	General function prediction only ; Signal transduction mechanisms ; Transcription ; Replication, recombination and repair ;
CL2637.Contig2_17	PA0074_1	64.3	5e-11	COG0515	Serine/threonine protein kinase	RTKL	General function prediction only ; Signal transduction mechanisms ; Transcription ; Replication, recombination and repair ;
CL2637.Contig2_17	MT0423	62.4	2e-10	COG0515	Serine/threonine protein kinase	RTKL	General function prediction only ; Signal transduction mechanisms ; Transcription ; Replication, recombination and repair ;
CL2637.Contig2_17	Rv0410c	62.4	2e-10	COG0515	Serine/threonine protein kinase	RTKL	General function prediction only ; Signal transduction mechanisms ; Transcription ; Replication, recombination and repair ;
CL2637.Contig2_17	Cgl0042	62	2e-10	COG0515	Serine/threonine protein kinase	RTKL	General function prediction only ; Signal transduction mechanisms ; Transcription ; Replication, recombination and repair ;
CL2637.Contig2_17	ML0304	62	2e-10	COG0515	Serine/threonine protein kinase	RTKL	General function prediction only ; Signal transduction mechanisms ; Transcription ; Replication, recombination and repair ;
CL2637.Contig2_17	SPy1625_1	61.2	3e-10	COG0515	Serine/threonine protein kinase	RTKL	General function prediction only ; Signal transduction mechanisms ; Transcription ; Replication, recombination and repair ;
CL2625.Contig1_17	APE1885	223	2e-58	COG0005	Purine nucleoside phosphorylase	F	Nucleotide transport and metabolism ;
CL2625.Contig1_17	PAB2264	220	3e-57	COG0005	Purine nucleoside phosphorylase	F	Nucleotide transport and metabolism ;
CL2625.Contig1_17	TVN0438	219	5e-57	COG0005	Purine nucleoside phosphorylase	F	Nucleotide transport and metabolism ;
CL2625.Contig1_17	PH0125	219	6e-57	COG0005	Purine nucleoside phosphorylase	F	Nucleotide transport and metabolism ;
CL2625.Contig1_17	sll0135	218	7e-57	COG0005	Purine nucleoside phosphorylase	F	Nucleotide transport and metabolism ;
CL2625.Contig1_17	Ta0332	217	2e-56	COG0005	Purine nucleoside phosphorylase	F	Nucleotide transport and metabolism ;
CL2625.Contig1_17	SSO2343	211	1e-54	COG0005	Purine nucleoside phosphorylase	F	Nucleotide transport and metabolism ;
CL2625.Contig1_17	alr4054	204	1e-52	COG0005	Purine nucleoside phosphorylase	F	Nucleotide transport and metabolism ;
CL2625.Contig1_17	PAE3338	204	2e-52	COG0005	Purine nucleoside phosphorylase	F	Nucleotide transport and metabolism ;
CL2625.Contig1_17	PH1143	185	1e-46	COG0005	Purine nucleoside phosphorylase	F	Nucleotide transport and metabolism ;
CL2625.Contig1_17	PAB1659	183	4e-46	COG0005	Purine nucleoside phosphorylase	F	Nucleotide transport and metabolism ;
CL2625.Contig1_17	SPAC16C9.02c	172	6e-43	COG0005	Purine nucleoside phosphorylase	F	Nucleotide transport and metabolism ;
CL2625.Contig1_17	aq_568	166	4e-41	COG0005	Purine nucleoside phosphorylase	F	Nucleotide transport and metabolism ;
CL2625.Contig1_17	MK0021	159	5e-39	COG0005	Purine nucleoside phosphorylase	F	Nucleotide transport and metabolism ;
CL2625.Contig1_17	MT0559	157	3e-38	COG0005	Purine nucleoside phosphorylase	F	Nucleotide transport and metabolism ;
CL2625.Contig1_17	Rv0535	157	3e-38	COG0005	Purine nucleoside phosphorylase	F	Nucleotide transport and metabolism ;
CL2625.Contig1_17	MJ0060	151	1e-36	COG0005	Purine nucleoside phosphorylase	F	Nucleotide transport and metabolism ;
CL2625.Contig1_17	VNG0335a	145	9e-35	COG0005	Purine nucleoside phosphorylase	F	Nucleotide transport and metabolism ;
CL2625.Contig1_17	YLR017w	142	5e-34	COG0005	Purine nucleoside phosphorylase	F	Nucleotide transport and metabolism ;
CL2625.Contig1_17	MTH1596	137	2e-32	COG0005	Purine nucleoside phosphorylase	F	Nucleotide transport and metabolism ;
Unigene6459_17	SPBC21H7.02	79.7	1e-15	COG5162	Transcription initiation factor TFIID, subunit TAF10 (also component of histone acetyltransferase SAGA)	K	Transcription ;
Unigene6459_17	YDR167w	67.8	4e-12	COG5162	Transcription initiation factor TFIID, subunit TAF10 (also component of histone acetyltransferase SAGA)	K	Transcription ;
Unigene6459_17	ECU11g0830	61.6	3e-10	COG5162	Transcription initiation factor TFIID, subunit TAF10 (also component of histone acetyltransferase SAGA)	K	Transcription ;
Unigene14408_17	SPAC3A12.14	101	4e-22	COG5126	Ca2+-binding protein (EF-Hand superfamily)	TZDR	Signal transduction mechanisms ; Cytoskeleton ; Cell cycle control, cell division, chromosome partitioning ; General function prediction only ;
Unigene14408_17	YBR109c	97.8	7e-21	COG5126	Ca2+-binding protein (EF-Hand superfamily)	TZDR	Signal transduction mechanisms ; Cytoskeleton ; Cell cycle control, cell division, chromosome partitioning ; General function prediction only ;
Unigene14408_17	SPCC1682.04	69.7	2e-12	COG5126	Ca2+-binding protein (EF-Hand superfamily)	TZDR	Signal transduction mechanisms ; Cytoskeleton ; Cell cycle control, cell division, chromosome partitioning ; General function prediction only ;
Unigene14408_17	YOR257w	65.9	3e-11	COG5126	Ca2+-binding protein (EF-Hand superfamily)	TZDR	Signal transduction mechanisms ; Cytoskeleton ; Cell cycle control, cell division, chromosome partitioning ; General function prediction only ;
Unigene14408_17	SPAC29A4.05	64.3	7e-11	COG5126	Ca2+-binding protein (EF-Hand superfamily)	TZDR	Signal transduction mechanisms ; Cytoskeleton ; Cell cycle control, cell division, chromosome partitioning ; General function prediction only ;
Unigene14408_17	YKL190w	58.9	3e-09	COG5126	Ca2+-binding protein (EF-Hand superfamily)	TZDR	Signal transduction mechanisms ; Cytoskeleton ; Cell cycle control, cell division, chromosome partitioning ; General function prediction only ;
Unigene14408_17	SPAP8A3.08	56.6	1e-08	COG5126	Ca2+-binding protein (EF-Hand superfamily)	TZDR	Signal transduction mechanisms ; Cytoskeleton ; Cell cycle control, cell division, chromosome partitioning ; General function prediction only ;
Unigene14408_17	ECU09g1220	52	4e-07	COG5126	Ca2+-binding protein (EF-Hand superfamily)	TZDR	Signal transduction mechanisms ; Cytoskeleton ; Cell cycle control, cell division, chromosome partitioning ; General function prediction only ;
Unigene14408_17	YGL106w	50.4	1e-06	COG5126	Ca2+-binding protein (EF-Hand superfamily)	TZDR	Signal transduction mechanisms ; Cytoskeleton ; Cell cycle control, cell division, chromosome partitioning ; General function prediction only ;
Unigene14645_17	YLR304c	1058	0	COG1048	Aconitase A	C	Energy production and conversion ;
Unigene14645_17	SPAC24C9.06c	1045	0	COG1048	Aconitase A	C	Energy production and conversion ;
Unigene14645_17	YJL200c	832	0	COG1048	Aconitase A	C	Energy production and conversion ;
Unigene14645_17	SPBP4H10.15	821	0	COG1048	Aconitase A	C	Energy production and conversion ;
Unigene14645_17	aq_1784	364	3e-100	COG1048	Aconitase A	C	Energy production and conversion ;
Unigene14645_17	CAC0971	336	8e-92	COG1048	Aconitase A	C	Energy production and conversion ;
Unigene14645_17	VNG2574G	278	2e-74	COG1048	Aconitase A	C	Energy production and conversion ;
Unigene14645_17	SSO1095	252	1e-66	COG1048	Aconitase A	C	Energy production and conversion ;
Unigene14645_17	RP799	236	8e-62	COG1048	Aconitase A	C	Energy production and conversion ;
Unigene14645_17	RC1233	228	4e-59	COG1048	Aconitase A	C	Energy production and conversion ;
Unigene14645_17	APE1618	221	3e-57	COG1048	Aconitase A	C	Energy production and conversion ;
Unigene14645_17	YPO2221	213	1e-54	COG1048	Aconitase A	C	Energy production and conversion ;
Unigene14645_17	Ta0112	213	1e-54	COG1048	Aconitase A	C	Energy production and conversion ;
Unigene14645_17	BS_citB	209	1e-53	COG1048	Aconitase A	C	Energy production and conversion ;
Unigene14645_17	TVN0189	204	6e-52	COG1048	Aconitase A	C	Energy production and conversion ;
Unigene14645_17	CC3667	203	8e-52	COG1048	Aconitase A	C	Energy production and conversion ;
Unigene14645_17	lin1682	199	2e-50	COG1048	Aconitase A	C	Energy production and conversion ;
Unigene14645_17	RSp0330	198	3e-50	COG1048	Aconitase A	C	Energy production and conversion ;
Unigene14645_17	DR1720	196	1e-49	COG1048	Aconitase A	C	Energy production and conversion ;
Unigene14645_17	L68478	196	2e-49	COG1048	Aconitase A	C	Energy production and conversion ;
Unigene6375_17	VC1649	85.9	1e-16	COG5640	Secreted trypsin-like serine protease	O	Posttranslational modification, protein turnover, chaperones ;
Unigene6375_17	VC1200	81.3	3e-15	COG5640	Secreted trypsin-like serine protease	O	Posttranslational modification, protein turnover, chaperones ;
Unigene6375_17	mlr3307	74.3	4e-13	COG5640	Secreted trypsin-like serine protease	O	Posttranslational modification, protein turnover, chaperones ;
Unigene6375_17	VCA0803	65.9	1e-10	COG5640	Secreted trypsin-like serine protease	O	Posttranslational modification, protein turnover, chaperones ;
Unigene35119_17	SPBC776.13	52	6e-07	COG5098	Chromosome condensation complex Condensin, subunit D2	BD	Chromatin structure and dynamics ; Cell cycle control, cell division, chromosome partitioning ;
Unigene32485_17	SPBC16A3.09c	207	2e-53	COG5140	Ubiquitin fusion-degradation protein	O	Posttranslational modification, protein turnover, chaperones ;
Unigene32485_17	YGR048w	193	3e-49	COG5140	Ubiquitin fusion-degradation protein	O	Posttranslational modification, protein turnover, chaperones ;
Unigene32485_17	ECU10g1180	108	1e-23	COG5140	Ubiquitin fusion-degradation protein	O	Posttranslational modification, protein turnover, chaperones ;
Unigene15693_17	all1361	100	6e-21	COG2124	Cytochrome P450	Q	Secondary metabolites biosynthesis, transport and catabolism ;
Unigene15693_17	alr4766	90.5	6e-18	COG2124	Cytochrome P450	Q	Secondary metabolites biosynthesis, transport and catabolism ;
Unigene15693_17	BH0579	90.1	9e-18	COG2124	Cytochrome P450	Q	Secondary metabolites biosynthesis, transport and catabolism ;
Unigene15693_17	all3746	87.4	5e-17	COG2124	Cytochrome P450	Q	Secondary metabolites biosynthesis, transport and catabolism ;
Unigene15693_17	VNG0422G	86.7	9e-17	COG2124	Cytochrome P450	Q	Secondary metabolites biosynthesis, transport and catabolism ;
Unigene15693_17	alr4833	82.8	1e-15	COG2124	Cytochrome P450	Q	Secondary metabolites biosynthesis, transport and catabolism ;
Unigene15693_17	alr1450	81.3	4e-15	COG2124	Cytochrome P450	Q	Secondary metabolites biosynthesis, transport and catabolism ;
Unigene15693_17	YHR007c	79	2e-14	COG2124	Cytochrome P450	Q	Secondary metabolites biosynthesis, transport and catabolism ;
Unigene15693_17	SMc02579	76.6	9e-14	COG2124	Cytochrome P450	Q	Secondary metabolites biosynthesis, transport and catabolism ;
Unigene15693_17	Rv0764c	76.6	9e-14	COG2124	Cytochrome P450	Q	Secondary metabolites biosynthesis, transport and catabolism ;
Unigene15693_17	MT0788	76.6	9e-14	COG2124	Cytochrome P450	Q	Secondary metabolites biosynthesis, transport and catabolism ;
Unigene15693_17	slr0574	74.3	5e-13	COG2124	Cytochrome P450	Q	Secondary metabolites biosynthesis, transport and catabolism ;
Unigene15693_17	mlr5192	72.4	2e-12	COG2124	Cytochrome P450	Q	Secondary metabolites biosynthesis, transport and catabolism ;
Unigene15693_17	BS_yetO_1	71.6	4e-12	COG2124	Cytochrome P450	Q	Secondary metabolites biosynthesis, transport and catabolism ;
Unigene15693_17	SPAC13A11.02c	70.9	6e-12	COG2124	Cytochrome P450	Q	Secondary metabolites biosynthesis, transport and catabolism ;
Unigene15693_17	Cj1411c	70.1	8e-12	COG2124	Cytochrome P450	Q	Secondary metabolites biosynthesis, transport and catabolism ;
Unigene15693_17	alr4686	70.1	8e-12	COG2124	Cytochrome P450	Q	Secondary metabolites biosynthesis, transport and catabolism ;
Unigene15693_17	Rv0327c	68.6	3e-11	COG2124	Cytochrome P450	Q	Secondary metabolites biosynthesis, transport and catabolism ;
Unigene15693_17	MT0342	68.6	3e-11	COG2124	Cytochrome P450	Q	Secondary metabolites biosynthesis, transport and catabolism ;
Unigene15693_17	PA3679	65.9	2e-10	COG2124	Cytochrome P450	Q	Secondary metabolites biosynthesis, transport and catabolism ;
Unigene15134_17	lin0837	132	2e-31	COG0251	Putative translation initiation inhibitor, yjgF family	J	Translation, ribosomal structure and biogenesis ;
Unigene15134_17	BH0063	122	2e-28	COG0251	Putative translation initiation inhibitor, yjgF family	J	Translation, ribosomal structure and biogenesis ;
Unigene15134_17	slr0709	108	2e-24	COG0251	Putative translation initiation inhibitor, yjgF family	J	Translation, ribosomal structure and biogenesis ;
Unigene15134_17	BS_yabJ	108	3e-24	COG0251	Putative translation initiation inhibitor, yjgF family	J	Translation, ribosomal structure and biogenesis ;
Unigene15134_17	PAB0825	107	4e-24	COG0251	Putative translation initiation inhibitor, yjgF family	J	Translation, ribosomal structure and biogenesis ;
Unigene15134_17	SP1567	105	3e-23	COG0251	Putative translation initiation inhibitor, yjgF family	J	Translation, ribosomal structure and biogenesis ;
Unigene15134_17	PH0854	104	5e-23	COG0251	Putative translation initiation inhibitor, yjgF family	J	Translation, ribosomal structure and biogenesis ;
Unigene15134_17	CAC1265	103	6e-23	COG0251	Putative translation initiation inhibitor, yjgF family	J	Translation, ribosomal structure and biogenesis ;
Unigene15134_17	SA0455	103	6e-23	COG0251	Putative translation initiation inhibitor, yjgF family	J	Translation, ribosomal structure and biogenesis ;
Unigene15134_17	DR2512	102	2e-22	COG0251	Putative translation initiation inhibitor, yjgF family	J	Translation, ribosomal structure and biogenesis ;
Unigene15134_17	FN1973	102	2e-22	COG0251	Putative translation initiation inhibitor, yjgF family	J	Translation, ribosomal structure and biogenesis ;
Unigene15134_17	PM1466	100	5e-22	COG0251	Putative translation initiation inhibitor, yjgF family	J	Translation, ribosomal structure and biogenesis ;
Unigene15134_17	HP0944	100	7e-22	COG0251	Putative translation initiation inhibitor, yjgF family	J	Translation, ribosomal structure and biogenesis ;
Unigene15134_17	YPO1669	99.4	2e-21	COG0251	Putative translation initiation inhibitor, yjgF family	J	Translation, ribosomal structure and biogenesis ;
Unigene15134_17	jhp0879	99.4	2e-21	COG0251	Putative translation initiation inhibitor, yjgF family	J	Translation, ribosomal structure and biogenesis ;
Unigene15134_17	ZyjgF	99	2e-21	COG0251	Putative translation initiation inhibitor, yjgF family	J	Translation, ribosomal structure and biogenesis ;
Unigene15134_17	yjgF	98.6	3e-21	COG0251	Putative translation initiation inhibitor, yjgF family	J	Translation, ribosomal structure and biogenesis ;
Unigene15134_17	ECs5220	98.6	3e-21	COG0251	Putative translation initiation inhibitor, yjgF family	J	Translation, ribosomal structure and biogenesis ;
Unigene15134_17	ZyhaR	98.2	3e-21	COG0251	Putative translation initiation inhibitor, yjgF family	J	Translation, ribosomal structure and biogenesis ;
Unigene15134_17	ECs3993	98.2	3e-21	COG0251	Putative translation initiation inhibitor, yjgF family	J	Translation, ribosomal structure and biogenesis ;
Unigene15746_17	YKL080w	228	1e-59	COG5127	Vacuolar H+-ATPase V1 sector, subunit C	C	Energy production and conversion ;
Unigene15746_17	SPAPB2B4.05	206	6e-53	COG5127	Vacuolar H+-ATPase V1 sector, subunit C	C	Energy production and conversion ;
Unigene15746_17	ECU03g0500	69.3	1e-11	COG5127	Vacuolar H+-ATPase V1 sector, subunit C	C	Energy production and conversion ;
CL2324.Contig1_17	AF1946_2	86.3	1e-16	COG4870	Cysteine protease	O	Posttranslational modification, protein turnover, chaperones ;
CL2324.Contig1_17	MA1513_1	70.9	6e-12	COG4870	Cysteine protease	O	Posttranslational modification, protein turnover, chaperones ;
CL2324.Contig1_17	MA3430_1	64.7	4e-10	COG4870	Cysteine protease	O	Posttranslational modification, protein turnover, chaperones ;
CL2324.Contig1_17	MA2507_1	58.5	3e-08	COG4870	Cysteine protease	O	Posttranslational modification, protein turnover, chaperones ;
CL1287.Contig2_17	SPCC962.06c_1	98.6	1e-20	COG5176	Splicing factor (branch point binding protein)	A	RNA processing and modification ;
CL1287.Contig2_17	YLR116w_1	98.2	2e-20	COG5176	Splicing factor (branch point binding protein)	A	RNA processing and modification ;
CL1287.Contig2_17	ECU02g1160	59.7	7e-09	COG5176	Splicing factor (branch point binding protein)	A	RNA processing and modification ;
Unigene14529_17	PM0416	717	0	COG0166	Glucose-6-phosphate isomerase	G	Carbohydrate transport and metabolism ;
Unigene14529_17	YPO3718	713	0	COG0166	Glucose-6-phosphate isomerase	G	Carbohydrate transport and metabolism ;
Unigene14529_17	pgi	710	0	COG0166	Glucose-6-phosphate isomerase	G	Carbohydrate transport and metabolism ;
Unigene14529_17	Zpgi	710	0	COG0166	Glucose-6-phosphate isomerase	G	Carbohydrate transport and metabolism ;
Unigene14529_17	ECs5008	710	0	COG0166	Glucose-6-phosphate isomerase	G	Carbohydrate transport and metabolism ;
Unigene14529_17	HI1576	706	0	COG0166	Glucose-6-phosphate isomerase	G	Carbohydrate transport and metabolism ;
Unigene14529_17	STM4221	703	0	COG0166	Glucose-6-phosphate isomerase	G	Carbohydrate transport and metabolism ;
Unigene14529_17	VC0374	699	0	COG0166	Glucose-6-phosphate isomerase	G	Carbohydrate transport and metabolism ;
Unigene14529_17	SPBC1604.05	664	0	COG0166	Glucose-6-phosphate isomerase	G	Carbohydrate transport and metabolism ;
Unigene14529_17	YBR196c	657	0	COG0166	Glucose-6-phosphate isomerase	G	Carbohydrate transport and metabolism ;
Unigene14529_17	BU573	624	1e-178	COG0166	Glucose-6-phosphate isomerase	G	Carbohydrate transport and metabolism ;
Unigene14529_17	NMB1388	611	9e-175	COG0166	Glucose-6-phosphate isomerase	G	Carbohydrate transport and metabolism ;
Unigene14529_17	NMA1604	611	1e-174	COG0166	Glucose-6-phosphate isomerase	G	Carbohydrate transport and metabolism ;
Unigene14529_17	DR1742	588	6e-168	COG0166	Glucose-6-phosphate isomerase	G	Carbohydrate transport and metabolism ;
Unigene14529_17	SMc02163	563	3e-160	COG0166	Glucose-6-phosphate isomerase	G	Carbohydrate transport and metabolism ;
Unigene14529_17	AGc711	563	4e-160	COG0166	Glucose-6-phosphate isomerase	G	Carbohydrate transport and metabolism ;
Unigene14529_17	jhp1093	558	1e-158	COG0166	Glucose-6-phosphate isomerase	G	Carbohydrate transport and metabolism ;
Unigene14529_17	HP1166	552	7e-157	COG0166	Glucose-6-phosphate isomerase	G	Carbohydrate transport and metabolism ;
Unigene14529_17	PA4732	551	2e-156	COG0166	Glucose-6-phosphate isomerase	G	Carbohydrate transport and metabolism ;
Unigene14529_17	BMEI1636	538	1e-152	COG0166	Glucose-6-phosphate isomerase	G	Carbohydrate transport and metabolism ;
Unigene15464_17	YDR092w	226	2e-59	COG5078	Ubiquitin-protein ligase	O	Posttranslational modification, protein turnover, chaperones ;
Unigene15464_17	SPAC11E3.04c	214	4e-56	COG5078	Ubiquitin-protein ligase	O	Posttranslational modification, protein turnover, chaperones ;
Unigene15464_17	YDR059c	153	9e-38	COG5078	Ubiquitin-protein ligase	O	Posttranslational modification, protein turnover, chaperones ;
Unigene15464_17	YBR082c	148	3e-36	COG5078	Ubiquitin-protein ligase	O	Posttranslational modification, protein turnover, chaperones ;
Unigene15464_17	SPBC119.02	148	4e-36	COG5078	Ubiquitin-protein ligase	O	Posttranslational modification, protein turnover, chaperones ;
Unigene15464_17	SPAC18B11.07c	120	9e-28	COG5078	Ubiquitin-protein ligase	O	Posttranslational modification, protein turnover, chaperones ;
Unigene15464_17	YDR177w	114	4e-26	COG5078	Ubiquitin-protein ligase	O	Posttranslational modification, protein turnover, chaperones ;
Unigene15464_17	ECU10g1310i	113	1e-25	COG5078	Ubiquitin-protein ligase	O	Posttranslational modification, protein turnover, chaperones ;
Unigene15464_17	SPAC1250.03	108	3e-24	COG5078	Ubiquitin-protein ligase	O	Posttranslational modification, protein turnover, chaperones ;
Unigene15464_17	ECU10g0940	108	4e-24	COG5078	Ubiquitin-protein ligase	O	Posttranslational modification, protein turnover, chaperones ;
Unigene15464_17	YEL012w	100	6e-22	COG5078	Ubiquitin-protein ligase	O	Posttranslational modification, protein turnover, chaperones ;
Unigene15464_17	ECU01g0940	94	8e-20	COG5078	Ubiquitin-protein ligase	O	Posttranslational modification, protein turnover, chaperones ;
Unigene15464_17	ECU08g0860	92.8	2e-19	COG5078	Ubiquitin-protein ligase	O	Posttranslational modification, protein turnover, chaperones ;
Unigene15464_17	ECU04g0630	92	3e-19	COG5078	Ubiquitin-protein ligase	O	Posttranslational modification, protein turnover, chaperones ;
Unigene15464_17	SPBC1105.09	85.5	3e-17	COG5078	Ubiquitin-protein ligase	O	Posttranslational modification, protein turnover, chaperones ;
Unigene15464_17	SPAC30D11.13	83.6	1e-16	COG5078	Ubiquitin-protein ligase	O	Posttranslational modification, protein turnover, chaperones ;
Unigene15464_17	YDR054c	79.7	2e-15	COG5078	Ubiquitin-protein ligase	O	Posttranslational modification, protein turnover, chaperones ;
Unigene15464_17	ECU01g1010	77.8	6e-15	COG5078	Ubiquitin-protein ligase	O	Posttranslational modification, protein turnover, chaperones ;
Unigene15464_17	YDL064w	75.1	4e-14	COG5078	Ubiquitin-protein ligase	O	Posttranslational modification, protein turnover, chaperones ;
Unigene15464_17	SPAC10F6.05c	71.2	6e-13	COG5078	Ubiquitin-protein ligase	O	Posttranslational modification, protein turnover, chaperones ;
CL2259.Contig1_17	SPBC15D4.15	135	9e-32	COG0647	Predicted sugar phosphatases of the HAD superfamily	G	Carbohydrate transport and metabolism ;
CL2259.Contig1_17	YDL236w	95.9	8e-20	COG0647	Predicted sugar phosphatases of the HAD superfamily	G	Carbohydrate transport and metabolism ;
CL2259.Contig1_17	FN1255	85.1	1e-16	COG0647	Predicted sugar phosphatases of the HAD superfamily	G	Carbohydrate transport and metabolism ;
CL2259.Contig1_17	AF0374	76.3	6e-14	COG0647	Predicted sugar phosphatases of the HAD superfamily	G	Carbohydrate transport and metabolism ;
CL2259.Contig1_17	VNG0719G	75.1	2e-13	COG0647	Predicted sugar phosphatases of the HAD superfamily	G	Carbohydrate transport and metabolism ;
CL2259.Contig1_17	PH1952	74.7	2e-13	COG0647	Predicted sugar phosphatases of the HAD superfamily	G	Carbohydrate transport and metabolism ;
CL2259.Contig1_17	PAB1056	74.3	2e-13	COG0647	Predicted sugar phosphatases of the HAD superfamily	G	Carbohydrate transport and metabolism ;
CL2259.Contig1_17	SSO2355	67.8	2e-11	COG0647	Predicted sugar phosphatases of the HAD superfamily	G	Carbohydrate transport and metabolism ;
CL2259.Contig1_17	VNG0882Gm	67	3e-11	COG0647	Predicted sugar phosphatases of the HAD superfamily	G	Carbohydrate transport and metabolism ;
CL2259.Contig1_17	TM1742	66.6	5e-11	COG0647	Predicted sugar phosphatases of the HAD superfamily	G	Carbohydrate transport and metabolism ;
CL2259.Contig1_17	APE1605	65.5	1e-10	COG0647	Predicted sugar phosphatases of the HAD superfamily	G	Carbohydrate transport and metabolism ;
CL2259.Contig1_17	lin2500	63.2	6e-10	COG0647	Predicted sugar phosphatases of the HAD superfamily	G	Carbohydrate transport and metabolism ;
CL2259.Contig1_17	BH3428	62.4	9e-10	COG0647	Predicted sugar phosphatases of the HAD superfamily	G	Carbohydrate transport and metabolism ;
CL2259.Contig1_17	SA0790	60.1	4e-09	COG0647	Predicted sugar phosphatases of the HAD superfamily	G	Carbohydrate transport and metabolism ;
CL2259.Contig1_17	BS_yutF	60.1	5e-09	COG0647	Predicted sugar phosphatases of the HAD superfamily	G	Carbohydrate transport and metabolism ;
[truncated: 11,053 more rows]
