# Supplementary material for: Changes in Energy Metabolism Trigger Pupal Diapause Transition of Bactrocera minax After 20-Hydroxyecdysone Application
Source: Front Physiol. 2019 Oct 30;10:1288. doi: 10.3389/fphys.2019.01288 (PMC6831740; doi:10.3389/fphys.2019.01288)
Supplement: Supplementary Table S4 — The intersection and union of differentially expressed proteins across different time points. [file Table_4.XLSX]

## Sheet: Intersection
Gene	1d-VS-ck	2d-VS-ck	5d-VS-ck
CL942.Contig1_17	0.72334	0.237564	0.299245	Inositol monophosphatase 1
CL1982.Contig2_17	0.348232	0.314407	0.777367	Calpain-A
Unigene6884_17	0.392867	0.312665	1.1147	Peritrophin-1
CL2849.Contig2_17	0.664938	1.49723	0.842778	Maltase A3
Unigene32267_17	0.728574	1.1606	0.802814	Venom dipeptidyl peptidase 4
CL291.Contig1_17	0.314407	0.311503	0.499782	Larval cuticle protein 5
CL3335.Contig1_17	0.222186	0.24123	0.422233	Probable 4-coumarate--CoA ligase 1
Unigene13239_17	2.1107	2.57725	3.32193	--
Unigene30004_17	0.80488	0.97306	1.14861	--
Unigene15899_17	0.233888	0.377957	0.377957	Mucin-4
CL3537.Contig3_17	3.01703	3.32193	2.62632	Proton-coupled amino acid transporter 4
Unigene15505_17	0.252173	0.205393	0.244278	Phosphoglycerate kinase
Unigene34340_17	3.32193	2.95103	3.32193	Heat shock protein HSP 90-alpha
Unigene31414_17	0.233888	0.250962	0.273814	Short/branched chain specific acyl-CoA dehydrogenase
Unigene14641_17	0.469886	0.209765	0.397803	Tissue factor pathway inhibitor 2
Unigene29284_17	0.558757	0.312084	0.673556	Larval cuticle protein 9
Unigene15378_17	0.207268	1.12499	0.297485	Ras-related protein Rab-1A
Unigene14561_17	0.306262	-0.210062	0.58111	Ornithine aminotransferase
Unigene15481_17	0.449429	-0.29956	0.40163	Mesencephalic astrocyte-derived neurotrophic factor homolog
Unigene15501_17	0.290424	-0.631511	0.294547	--
CL2697.Contig2_17	-1.1976	0.938474	-0.195946	Basement membrane-specific heparan sulfate proteoglycan core protein
Unigene24357_17	-0.447131	0.492622	-0.614845	Cytochrome c oxidase subunit 5A
CL853.Contig1_17	-0.344648	1.40136	0.605968	Calcium-transporting ATPase sarcoplasmic/endoplasmic reticulum type
Unigene14535_17	-0.298673	1.01328	0.508429	Glutathione S-transferase 1
CL371.Contig3_17	-0.26708	1.5008	0.709732	Myosin heavy chain
Unigene14813_17	-0.496142	3.10459	1.08984	Tropomyosin-1
CL1803.Contig2_17	-0.258425	1.12862	0.760008	Annexin-B9
Unigene15417_17	-0.254117	1.14796	0.813935	Larval serum protein 2
Unigene15867_17	-0.288065	1.3488	0.93885	Titin
Unigene15461_17	-0.340075	1.27143	0.766807	General odorant-binding protein 99a
Unigene14799_17	-0.296899	0.737254	0.317304	60S ribosomal protein L27a
CL889.Contig1_17	-0.83908	1.63668	0.681674	Histone H2B 8
Unigene14636_17	-0.368663	0.784504	0.345964	Coactosin-like protein
Unigene15912_17	-0.450084	1.04159	0.364012	Caldesmon
CL3283.Contig2_17	-0.291592	0.660837	0.396159	Tropomyosin-2
Unigene15564_17	-0.596187	1.45812	0.767655	--
Unigene14543_17	-0.409278	0.716771	0.501312	Chitinase-like protein DS47
Unigene7640_17	-0.261881	0.517528	0.377401	26S protease regulatory subunit 6B
Unigene14631_17	-0.443203	0.321351	0.335712	26S proteasome non-ATPase regulatory subunit 4
Unigene14996_17	-0.367732	0.325962	0.267236	Heterogeneous nuclear ribonucleoprotein A1
CL3425.Contig1_17	-0.64273	0.633199	0.398898	Profilin
Unigene15821_17	-0.68966	0.706641	0.340847	--
CL3804.Contig1_17	-0.379883	0.214747	0.428142	Papilin
CL86.Contig2_17	-0.511485	0.296311	0.474047	Sarcalumenin
Unigene15388_17	-0.512514	0.353888	0.514501	Eukaryotic translation initiation factor 3 subunit I
Unigene7347_17	-0.508403	0.187134	0.38405	Coproporphyrinogen-III oxidase
Unigene7428_17	-0.49716	0.191563	0.39835	Probable elongation factor 1-delta
CL523.Contig1_17	-0.239566	0.443076	0.735955	Phenoloxidase subunit A3
Unigene15490_17	-0.239566	0.301588	0.646624	Aldose reductase
Unigene15200_17	-0.43733	0.268434	0.712816	Glutathione S-transferase 1-1
Unigene14836_17	-0.281912	0.857185	0.868292	Gelsolin
CL880.Contig2_17	-0.272297	0.745452	0.58111	Titin
CL2107.Contig1_17	-0.294243	0.603597	0.544485	Tubulin beta-1 chain
CL1646.Contig2_17	-0.200084	0.42707	0.352194	Pyruvate kinase
Unigene6126_17	-0.25068	0.562181	0.435095	Probable nuclear transport factor 2
Unigene15524_17	-0.347399	0.802814	0.824157	60S ribosomal protein L24
Unigene14982_17	-0.381761	0.719841	0.744161	Laminin subunit gamma-1
Unigene7617_17	-0.253257	0.450485	0.496207	Proteasome subunit alpha type-6
CL672.Contig1_17	-0.261016	0.343124	0.376846	Muscle M-line assembly protein unc-89
CL799.Contig4_17	-0.373327	0.512985	0.510962	Filamin-A
Unigene14605_17	-0.43733	0.658554	0.654436	Alpha,alpha-trehalose-phosphate synthase [UDP-forming] B
Unigene15401_17	-0.349235	0.396708	0.453122	Cofilin/actin-depolymerizing factor homolog
CL2697.Contig1_17	-0.802135	1.12829	0.960512	Basement membrane-specific heparan sulfate proteoglycan core protein
Unigene7222_17	-0.72977	1.07895	0.888305	Tropomyosin
Unigene15453_17	-0.236164	0.331132	0.228357	Centromere-associated protein E
Unigene15383_17	-0.54372	0.621524	0.48388	--
Unigene36853_17	-0.303116	0.346531	0.305679	ATP synthase subunit beta, mitochondrial
Unigene15678_17	-0.459973	0.40163	0.476641	Aldose reductase
Unigene7298_17	-0.602745	0.532566	0.637378	Alpha-2-macroglobulin receptor-associated protein
Unigene988_17	-0.359379	0.380175	0.387914	--
Unigene15023_17	-0.226004	0.276794	0.399991	DnaJ homolog subfamily A member 1
Unigene14817_17	-0.460965	0.517024	0.725523	Heat shock 70 kDa protein cognate 2
Unigene6051_17	-0.32283	0.35558	0.505383	CD109 antigen
Unigene7038_17	-0.210897	0.270828	0.438293	Seryl-tRNA synthetase, cytoplasmic
Unigene15104_17	-0.236164	-0.261881	0.289834	Gram-negative bacteria-binding protein 3
Unigene15446_17	-0.581001	-0.33825	0.629473	Lysozyme P
Unigene29278_17	-0.542668	-0.19512	1.15866	--
Unigene32094_17	-0.83779	-1.12501	0.215989	Retinoid-inducible serine carboxypeptidase
CL102.Contig3_17	0.166073	0.424922	-0.544771	Ankyrin
CL2782.Contig2_17	0.458907	1.39451	-1.62371	Cecropin-2
CL707.Contig1_17	0.327687	0.921436	-1.31294	Sapecin
CL718.Contig1_17	0.236952	0.876959	-1.22095	Diptericin
Unigene14272_17	0.275603	0.597412	-0.99137	Protein CREG1
Unigene7240_17	0.354452	1.07416	-1.98564	Phormicin
Unigene15833_17	1.04089	0.943734	-1.41696	Attacin-C
Unigene1932_17	1.10802	1.28481	-1.92687	Probable G-protein coupled receptor Mth-like 14
Unigene15032_17	0.292193	0.678973	-2.87303	Attacin-B
Unigene14810_17	0.690194	0.498251	-2.26534	Attacin-B
Unigene15835_17	0.454702	0.27023	-1.79837	Sarcotoxin-2A
Unigene11269_17	0.453122	1.56608	-0.90644	Heat shock-like 85 kDa protein
Unigene15291_17	0.207268	1.1564	-0.297786	lymphocyte antigen 6 complex
CL3647.Contig2_17	0.424385	0.569491	-0.239566	Larval cuticle protein 2
Unigene29399_17	0.54893	0.764686	-0.336428	--
Unigene15702_17	0.67717	1.35021	-0.68966	--
Unigene15876_17	0.469886	0.763412	-0.386468	Cecropin-1
Unigene15364_17	0.408712	0.548437	-0.427595	Death-associated protein 1
Unigene15759_17	0.844386	1.43216	-1.1078	Cecropin-2
CL2299.Contig1_17	-0.341903	-0.595097	-0.312939	Fatty acid synthase
CL990.Contig2_17	-0.31563	-0.555333	-0.227692	Dopamine N-acetyltransferase
CL1969.Contig3_17	-0.293359	-0.430509	-0.228537	WW domain-binding protein 2
Unigene14580_17	-0.667722	-0.95316	-0.512514	Poly(U)-specific endoribonuclease homolog
CL440.Contig4_17	-0.395929	-0.544771	-0.404496	Heat shock protein 23
Unigene14263_17	-0.265345	-0.347399	-0.223475	Ubiquitin-conjugating enzyme E2 variant 2
Unigene14316_17	-0.524915	-0.670015	-0.444184	Protein takeout
CL963.Contig1_17	-0.430509	-0.575615	-0.231075	Probable salivary secreted peptide
Unigene14795_17	-0.29956	-0.350155	-0.429537	--
CL1406.Contig3_17	-0.395929	-0.554273	-0.650635	ATP-dependent Clp protease proteolytic subunit 1
Unigene23630_17	-0.381761	-0.53952	-0.596187	Pheromone-binding protein-related protein 4
Unigene6412_17	-0.246395	-0.341903	-0.432455	Thioredoxin domain-containing protein 17
CL2258.Contig2_17	-0.442222	-0.72142	-0.578844	--
Unigene32276_17	-0.298673	-0.442222	-0.378944	--
Unigene6871_17	-0.236164	-0.444184	-0.312044	Frataxin homolog, mitochondrial
CL1581.Contig1_17	-0.790859	-0.709576	-0.804652	--
Unigene15431_17	-2.32193	-2.21424	-2.12343	Heat shock protein 70
Unigene692_17	-0.72142	-0.588574	-0.557455	Heat shock protein 68
Unigene15111_17	-0.265345	-0.33825	-0.305788	--
Unigene30769_17	-0.574541	-0.686174	-0.584241	Serine/threonine-protein kinase hippo
Unigene443_17	-0.68966	-0.75877	-0.698998	Poly(U)-specific endoribonuclease homolog
CL1251.Contig1_17	-0.280159	-0.633748	-0.372393	Protein ETHE1, mitochondrial
Unigene32561_17	-0.262746	-0.683854	-0.370527	Leukocyte elastase inhibitor
Unigene14311_17	-0.177882	-0.911858	-0.560643	Acyl-CoA-binding protein
Unigene33473_17	-0.317427	-1.25326	-1.05289	Serine proteinase stubble
Unigene15433_17	-0.202572	-0.386468	-0.584241	Cytochrome c oxidase subunit 5B, mitochondrial
Unigene15658_17	-0.199255	-0.401635	-0.556393	Helicase SRCAP
Unigene15029_17	-0.309359	-0.609332	-0.780909	Neurofilament heavy polypeptide
Unigene6687_17	-0.391191	-0.774725	-0.922757	--
Unigene27331_17	-0.196773	-0.577767	-0.647241	Zyxin
Unigene15369_17	-0.274913	-0.422752	-0.720232	--
Unigene31505_17	-0.221791	-0.246395	-0.524915	Cuticle protein
Unigene15206_17	-0.696658	-0.31563	-0.265345	60S ribosomal protein L38
Unigene15068_17	-0.249822	-0.168933	-0.762436	Adult cuticle protein 1
Unigene30490_17	0.180784	-0.971431	-2.50226	Cathepsin D
CL1287.Contig2_17	0.496718	-0.22516	-0.295128	Protein held out wings
Unigene15169_17	0.537048	-0.373327	-0.427595	--
Unigene7463_17	0.424922	-0.301337	-0.288065	Neurogenic locus notch homolog protein 1
CL440.Contig1_17	0.62293	-0.957356	-1.01596	23 kDa heat shock protein beta
Unigene14889_17	0.191563	-0.358454	-0.391191	Heat shock protein 27
Unigene14891_17	0.266637	-0.558517	-0.639355	Heat shock protein 23
Unigene14615_17	0.182057	-0.281036	-0.414076	--
Unigene17211_17	0.353323	-0.597278	-0.797112	Heat shock protein 27
Unigene14405_17	0.317883	-0.237864	-0.671164	GATA zinc finger domain-containing protein 14
Unigene15576_17	0.53456	-0.99137	-2.24127	--
Unigene29869_17	0.287472	-0.379883	-0.810966	--
Unigene15148_17	0.360083	-0.252398	-0.403542	Acidic mammalian chitinase
Unigene6321_17	0.337426	-0.304006	-0.518701	--
Unigene15110_17	0.219711	-0.27666	-0.251539	Calexcitin-1
Unigene14784_17	0.29337	-0.380822	-0.2567	Transforming growth factor beta-1-induced transcript 1 protein
Unigene15360_17	0.285698	-0.395929	-0.207561	Pterin-4-alpha-carbinolamine dehydratase
Unigene15487_17	0.313246	-0.64273	-0.275786	--
Unigene7524_17	0.247928	-0.432455	-0.242123	Succinate-semialdehyde dehydrogenase
Unigene6618_17	0.204767	-0.755113	-0.555333	Keratin, type I cytoskeletal 10

## Sheet: Union
Gene	1d-VS-ck	2d-VS-ck	5d-VS-ck	Function
CL1389.Contig2_17	-0.0174171	0.535058	0.323082	Myosin heavy chain
CL889.Contig1_17	-0.83908	1.63668	0.681674	Histone H2B 8
Unigene14535_17	-0.298673	1.01328	0.508429	Glutathione S-transferase 1
CL514.Contig1_17	-0.046176	0.840765	0.502331	40S ribosomal protein S23
Unigene14452_17	-0.288065	0.0503276	-0.0785637	Methenyltetrahydrofolate synthase domain-containing protein
Unigene14636_17	-0.368663	0.784504	0.345964	Coactosin-like protein
Unigene32686_17	-0.0671829	0.459956	0.259423	Voltage-gated potassium channel subunit beta-3
Unigene14624_17	-0.116379	1.39039	0.822118	Signal peptidase complex catalytic subunit SEC11A
Unigene15859_17	-0.433428	1.23327	0.610228	60S ribosomal protein L17
CL1822.Contig1_17	-0.202572	0.834711	0.462576	cAMP-dependent protein kinase type I regulatory subunit
CL432.Contig1_17	-0.681539	0.305095	-0.046921	Amphiphysin
CL1030.Contig12_17	-0.107803	0.834711	0.493135	Twitchin
Unigene15077_17	0.0607392	0.257614	0.186501	Transketolase-like protein 2
Unigene15532_17	-0.395929	0.484396	0.166073	Proteasome subunit alpha type-1
CL452.Contig1_17	-0.168933	1.44175	0.861558	110 kDa antigen (Fragment)
Unigene15313_17	-0.0101344	0.411426	0.259423	3-hydroxyacyl-CoA dehydrogenase type-2
CL2584.Contig2_17	-0.146403	1.34682	0.792022	Nuclease-sensitive element-binding protein 1
CL763.Contig1_17	-0.309359	0.24184	0.0384362	Mitochondrial fission 1 protein
Unigene26490_17	0.16221	1.44626	0.971222	Putative deoxyribose-phosphate aldolase
Unigene14978_17	-0.11951	0.998557	0.589284	D-beta-hydroxybutyrate dehydrogenase
Unigene15654_17	0.00216242	0.218471	0.139469	Nucleoside diphosphate kinase
Unigene6400_17	-0.246395	0.578214	0.27739	Dihydropteridine reductase
Unigene14529_17	0.0854247	0.24245	0.191563	Glucose-6-phosphate isomerase
CL1157.Contig1_17	-0.134477	0.45628	0.263034	V-type proton ATPase subunit B
Unigene15915_17	-0.0679388	0.387914	0.239398	Eukaryotic translation initiation factor 4B
CL2339.Contig1_17	-0.431481	1.99964	1.1564	60S ribosomal protein L13
CL1669.Contig1_17	-0.127368	0.879314	0.537545	Alpha-actinin, sarcomeric
Unigene14593_17	-0.491064	0.0840643	-0.110916	40S ribosomal protein S8
Unigene30215_17	-0.1976	0.115033	0.00934717	Pyridoxine-5'-phosphate oxidase
Unigene15564_17	-0.596187	1.45812	0.767655	--
Unigene15917_17	-0.172994	0.8746	0.526069	Glycogen phosphorylase
CL1394.Contig1_17	-0.323733	0.843582	0.505891	Bleomycin hydrolase OS=Homo sapiens GN=BLMH PE=1 SV=1
CL3305.Contig1_17	-0.229382	0.762136	0.472488	Sorbitol dehydrogenase
Unigene14352_17	-0.25068	0.91533	0.573859	Proteasomal ubiquitin recepto
Unigene15172_17	-0.104697	0.459956	0.292193	T-complex protein 1 subunit theta
Unigene32694_17	-0.242977	0.299831	0.139469	Tubulin-folding cofactor B
Unigene14344_17	-0.178698	0.403268	0.219091	T-complex protein 1 subunit epsilon
Unigene14973_17	-0.360305	1.15445	0.674913	40S ribosomal protein S24
Unigene14880_17	0.0840643	1.05624	0.750178	Probable transaldolase
Unigene14303_17	-0.0694519	0.909581	0.605494	Ficolin-1
Unigene14957_17	-0.0225369	0.862749	0.588805	40S ribosomal protein S30
Unigene15352_17	-0.281912	0.282736	0.106348	Troponin C, isoform 1
Unigene15461_17	-0.340075	1.27143	0.766807	General odorant-binding protein 99a
Unigene14471_17	-0.258425	-0.070209	-0.127368	V-type proton ATPase subunit E
Unigene15710_17	-0.182786	0.446256	0.253384	Probable serine/threonine-protein kinase
CL1520.Contig2_17	-0.208394	0.291014	0.0690147	Glutamate dehydrogenase
CL371.Contig3_17	-0.26708	1.5008	0.709732	Myosin heavy chain
Unigene14480_17	0.00144197	0.325962	0.176961	Dehydrogenase/reductase SDR family member 11
CL853.Contig1_17	-0.344648	1.40136	0.605968	Calcium-transporting ATPase sarcoplasmic/endoplasmic reticulum type
Unigene15912_17	-0.450084	1.04159	0.364012	Protein anoxia up-regulated
Unigene15105_17	-0.0581425	1.01614	0.530071	14-3-3 protein epsilon
Unigene15749_17	0.0475384	0.264236	0.166073	Dehydrogenase/reductase SDR family member 11
CL186.Contig2_17	-0.148801	0.349931	0.133564	Glycerol-3-phosphate dehydrogenase [NAD+]
CL3596.Contig2_17	-0.208394	0.653519	0.280362	Thioredoxin reductase 1
Unigene15523_17	-0.00505829	0.386811	0.217231	T-complex protein 1 subunit gamma
Unigene14944_17	-0.186065	0.77905	0.358396	40S ribosomal protein S3
Unigene14568_17	-0.149601	0.24245	0.0710762	Stress-induced-phosphoprotein 1
Unigene15707_17	-0.210062	0.318461	0.0874628	40S ribosomal protein S17
Unigene15820_17	-0.213404	0.162855	0.00288251	Very long-chain specific acyl-CoA dehydrogenase
CL1008.Contig1_17	-0.518701	-0.0977334	-0.265345	General transcriptional corepressor trfA
Unigene14446_17	-0.21927	0.922959	0.45628	Apolipophorins
Unigene14607_17	-0.301337	0.78785	0.341986	40S ribosomal protein S4
CL2166.Contig1_17	-0.121863	1.35614	0.754032	14-3-3 protein zeta
Unigene14799_17	-0.296899	0.737254	0.317304	60S ribosomal protein L27a
Unigene15351_17	-0.00361125	0.614003	0.363451	Adenosylhomocysteinase
CL286.Contig4_17	-0.231075	0.46048	0.181421	Sorbin and SH3 domain-containing protein 1
Unigene15391_17	0.0614306	0.502331	0.324235	Trifunctional purine biosynthetic protein adenosine-3
Unigene15358_17	-0.227692	0.984042	0.477677	ATP synthase subunit b
Unigene15185_17	-0.15441	1.20006	0.640158	Dehydrogenase/reductase SDR family member 11
Unigene6961_17	0.184598	0.940355	0.62714	Peroxiredoxin-4
Unigene14488_17	-0.0671829	0.664483	0.305679	Probable saccharopine dehydrogenase
Unigene14767_17	-0.254117	-0.111695	-0.180332	ATP synthase subunit O
Unigene14964_17	0.0475384	0.65306	0.361768	NADP-dependent malic enzyme
Unigene15372_17	0.0271541	0.764261	0.410341	Phosphate carrier protein
Unigene14696_17	-0.216753	1.24154	0.490057	Paramyosin
Unigene14658_17	-0.261881	0.306846	0.0200577	Angiotensin-converting enzyme
Unigene15027_17	0.0982848	0.725959	0.409255	Serine hydroxymethyltransferase
Unigene14924_17	0.057277	0.684819	0.36793	40S ribosomal protein S7
Unigene31763_17	-0.183605	0.553361	0.180784	Probable L-xylulose reductase
CL488.Contig2_17	-0.296013	0.253384	0.102994	Delta-1-pyrroline-5-carboxylate dehydrogenase
Unigene14723_17	-0.0977334	0.578214	0.395063	NIF3-like protein 1
CL264.Contig2_17	-0.127368	1.10668	0.759156	V-type proton ATPase subunit H
CL899.Contig5_17	0.0250288	0.223423	0.168	Hepatoma-derived growth factor-related protein 2
CL2107.Contig3_17	-0.16004	0.332278	0.195977	Tubulin beta-1 chain
CL3283.Contig2_17	-0.291592	0.660837	0.396159	Tropomyosin-2
Unigene7025_17	-0.663145	-0.231075	-0.350155	N-acetylmuramoyl-L-alanine amidase
CL2109.Contig2_17	-0.28279	-0.0491584	-0.111695	KH domain-containing, RNA-binding, signal transduction-associated protein 2
Unigene14771_17	-0.181968	0.608336	0.396708	Clathrin heavy chain
CL1803.Contig2_17	-0.258425	1.12862	0.760008	Annexin-B9
Unigene15782_17	-0.370527	0.418999	0.210389	Protein takeout
Unigene15793_17	-0.153607	0.508936	0.335712	Proteasome subunit beta type-7
Unigene15821_17	-0.68966	0.706641	0.340847	--
CL2057.Contig1_17	-0.56811	-0.125793	-0.221791	Box A-binding factor
Unigene14967_17	-0.19512	1.02892	0.760008	Eukaryotic initiation factor 4A
CL2136.Contig1_17	-0.0506518	0.564134	0.421156	Nesprin-1
Unigene15605_17	-0.234465	0.943359	0.668573	Tubulin alpha-1 chain
Unigene14380_17	-0.372393	0.0731347	-0.0291463	Probable isocitrate dehydrogenase [NAD] subunit alpha
Unigene15225_17	0.0114956	0.253989	0.198494	ATP synthase subunit alpha
CL143.Contig4_17	-0.109359	1.12068	0.82171	Myosin-2 heavy chain
Unigene14484_17	-0.103147	0.408168	0.283922	Cuticular protein 47Eg
Unigene15187_17	0.109026	0.459432	0.374066	RNA-binding protein cabeza
Unigene15417_17	-0.254117	1.14796	0.813935	Larval serum protein 2
CL539.Contig3_17	-0.0558912	0.485427	0.345964	Nesprin-1
Unigene15057_17	-0.145605	0.373509	0.24123	Proteasome subunit beta type-3
Unigene29891_17	-0.932361	-0.753896	-0.799621	Mannose receptor, C type
Unigene15164_17	-0.30668	0.718964	0.463622	L-lactate dehydrogenase
CL3431.Contig1_17	0.0641931	1.15672	0.882447	ATP synthase subunit f
Unigene15867_17	-0.288065	1.3488	0.93885	Titin
Unigene6435_17	-0.215915	0.484396	0.309176	Lamin Dm0
CL2639.Contig1_17	0.0655723	0.246712	0.211635	Hypoxia up-regulated protein 1
Unigene14543_17	-0.409278	0.716771	0.501312	Chitinase-like protein DS47
CL3813.Contig2_17	0.0697022	0.322505	0.27262	Elongation factor 2
CL167.Contig1_17	-0.123434	0.911116	0.704429	Actin-2, muscle-specific
Unigene15763_17	0.0655723	0.475604	0.393965	Heat shock 70 kDa protein cognate 4
CL3472.Contig1_17	-0.375197	0.282736	0.148609	Integrin alpha-PS2
Unigene15036_17	-0.356606	0.0524159	-0.0313562	Protein l(2)37Cc
Unigene14273_17	-0.0424568	0.941482	0.737254	Transferrin
Unigene15584_17	-0.227692	0.882447	0.652601	Angiotensin-converting enzyme-related protein
Unigene15559_17	0.0193461	0.265437	0.214125	Collagen alpha-1(IV) chain
CL117.Contig2_17	-0.176251	0.503349	0.388465	Titin
CL2691.Contig1_17	-0.26708	0.252779	0.16221	ADP,ATP carrier protein
CL2837.Contig3_17	-0.172994	0.602647	0.468844	CD109 antigen
CL1947.Contig2_17	-0.0931094	0.591679	0.464145	THO complex subunit 4
CL3425.Contig1_17	-0.64273	0.633199	0.398898	Profilin
Unigene7554_17	-0.171368	0.327112	0.235727	--
Unigene15453_17	-0.236164	0.331132	0.228357	Centromere-associated protein E
Unigene6600_17	-0.739372	0.37128	0.170566	Histone H2A.v
Unigene15150_17	-0.137648	0.285106	0.209141	NADH dehydrogenase [ubiquinone] 1 beta subcomplex subunit 7
Unigene7640_17	-0.261881	0.517528	0.377401	26S protease regulatory subunit 6B
CL125.Contig2_17	-0.461959	0.169925	0.0669502	SH3 domain-binding glutamic acid-rich protein homolog
CL880.Contig2_17	-0.272297	0.745452	0.58111	Titin
Unigene32834_17	-0.353837	0.0122111	-0.046176	Guanylate kinase
CL1531.Contig1_17	0.0179219	0.775261	0.660837	26S protease regulatory subunit 7
Unigene7518_17	-0.0328314	0.711054	0.597889	Zinc carboxypeptidase A 1
Unigene6126_17	-0.25068	0.562181	0.435095	Probable nuclear transport factor 2
Unigene32827_17	-0.393084	0.298072	0.197865	Protein lin-7 homolog C
CL3094.Contig1_17	-0.0298826	0.601697	0.24306	Aspartate aminotransferase, cytoplasmic
CL1898.Contig1_17	-0.180332	1.07485	0.358959	Protein late bloomer
CL94.Contig1_17	-0.0992781	0.435095	0.130931	Telomerase-binding protein EST1A
Unigene526_17	-0.177066	0.894527	0.275007	Troponin I
Unigene14813_17	-0.496142	3.10459	1.08984	Tropomyosin-1, isoforms 33/34
CL2697.Contig2_17	-1.1976	0.938474	-0.195946	Basement membrane-specific heparan sulfate proteoglycan core protein
Unigene14493_17	-0.320126	-0.0985055	-0.217591	Organic cation transporter protein
Unigene14645_17	-0.215077	0.31034	0.0299829	Probable aconitate hydratase, mitochondrial
Unigene15819_17	-0.00433459	0.255199	0.116365	6-phosphogluconate dehydrogenase, decarboxylating
Unigene15143_17	-0.231075	1.34056	0.477677	Reticulon-1
Unigene7464_17	-0.42082	0.389016	-0.0499049	Probable L-xylulose reductase
CL1844.Contig1_17	-0.285425	0.950842	0.223423	Troponin I
CL1656.Contig2_17	0.149259	0.265437	0.194717	Neurotrypsin
Unigene15864_17	-0.0573917	0.969749	0.345396	40S ribosomal protein S15
Unigene15317_17	-0.440263	-0.0558912	-0.287184	Cytochrome b-c1 complex subunit 7
Unigene15347_17	-0.110137	0.458382	0.116365	Heat shock protein 83
Unigene6812_17	0.129613	0.648926	0.335712	Enoyl-CoA hydratase domain-containing protein 3, mitochondrial
CL3829.Contig2_17	-0.161653	0.413052	0.041243	Lamin-C
CL190.Contig1_17	0.0717627	0.75446	0.314986	Elongation factor 1-alpha 1
Unigene15600_17	-0.0900349	0.408168	0.0874628	40S ribosomal protein S2
Unigene14532_17	0.0071955	0.331132	0.12499	Laminin subunit beta-1
CL2226.Contig4_17	-0.334607	0.333996	-0.111695	Uncharacterized protein DDB_G0271670
Unigene7136_17	0.0908534	0.513491	0.232047	Ubiquitin carboxyl-terminal hydrolase isozyme L5
Unigene15396_17	-0.103147	0.655352	0.151859	Apolipophorins
Unigene30334_17	-0.235314	0.786178	0.117695	Venom carboxylesterase-6
Unigene15178_17	-0.0101344	0.809826	0.228357	40S ribosomal protein S14
CL852.Contig1_17	-0.000721528	0.645241	0.201634	Soma ferritin
Unigene15311_17	-0.0923402	0.614945	0.128293	40S ribosomal protein S3a
Unigene2294_17	0.534062	1.94617	0.982948	--
CL1117.Contig1_17	0.22033	1.56218	0.626673	40S ribosomal protein S19
Unigene7006_17	-0.285425	0.234501	-0.128945	Transcription elongation factor B polypeptide 1
Unigene70_17	0.11836	1.1306	0.42707	Ras-related protein Rab-5C
CL2049.Contig2_17	-0.181149	-0.127368	-0.19347	Hepatitis B virus X-interacting protein homolog
CL1581.Contig1_17	-0.790859	-0.709576	-0.804652	--
Unigene24357_17	-0.447131	0.492622	-0.614845	Cytochrome c oxidase subunit 5A
Unigene15362_17	0.233888	0.511974	0.180148	Fructose-1,6-bisphosphatase isozyme 2
Unigene29290_17	-0.392137	-0.0946491	-0.448115	--
Unigene36084_17	-0.013043	0.734655	-0.110137	Collagen alpha-2(I) chain
Unigene10227_17	0.193456	0.967538	0.121015	--
Unigene14447_17	0.0538064	0.390117	0.0236102	Importin-5
Unigene15796_17	0.181421	0.549423	0.161565	205 kDa microtubule-associated protein
Unigene29565_17	-0.013043	0.807767	-0.0566412	Ras-related protein Rab-35
Unigene6808_17	0.110363	0.651224	0.0779266	Pyridoxal kinase
CL37.Contig1_17	0.0517201	0.358959	0.0683269	Trifunctional enzyme subunit alpha
Unigene14901_17	0.14991	0.740712	0.191563	Larval cuticle protein LCP-17
Unigene15378_17	0.207268	1.12499	0.297485	Ras-related protein Rab-1A
Unigene7088_17	-0.00216567	0.579663	0.0475384	--
Unigene14330_17	0.202261	0.624335	0.21661	Ras-like GTP-binding protein Rho1
Unigene15422_17	-0.086967	0.590722	-0.0611497	Guanine nucleotide-binding protein subunit beta-like protein
Unigene14457_17	-0.272297	-0.114816	-0.267948	Fibrinogen C domain-containing protein 1
Unigene37867_17	-0.221791	3.32193	-0.127368	Transcription initiation factor TFIID subunit 4
Unigene6766_17	-0.284546	0.14991	-0.271426	Uncharacterized protein DDB_G0271670
Unigene37664_17	-3.32193	-1.58208	-3.32193	--
Unigene6148_17	-0.150401	0.282736	-0.160847	Ras-like protein 1
Unigene7377_17	0.284514	1.92903	0.249142	Acetylcholinesterase
CL3183.Contig2_17	0.14991	0.746313	0.306262	Myosin heavy chain, muscle
Unigene15234_17	0.146003	0.426533	0.220949	Probable cytochrome P450 304a1
CL223.Contig1_17	-0.120294	0.872238	0.121015	26S proteasome non-ATPase regulatory subunit 7
Unigene6382_17	-0.347399	0.510962	-0.136854	Larval cuticle protein LCP-17
Unigene15615_17	0.128293	0.41738	0.195977	Translocon-associated protein subunit delta
Unigene15040_17	-0.341903	-0.159235	-0.304006	Chitinase-like protein Idgf2
Unigene14934_17	0.0648829	0.525067	0.157691	Ras-related protein Rab-11A
Unigene17558_17	0.103665	0.381283	0.159629	Cadherin-87A
CL2849.Contig2_17	0.664938	1.49723	0.842778	Maltase A3
Unigene15613_17	0.105008	0.498761	0.192194	Ras-related protein Rab-7a
Unigene7019_17	0.0243197	0.76086	0.187768	Nesprin-1
Unigene14895_17	0.0628125	0.571434	0.121679	60S ribosomal protein L4
Unigene14721_17	0.38405	1.03703	0.475085	--
Unigene29365_17	-0.201742	-0.00795672	-0.176251	Acetyl-CoA acetyltransferase A, mitochondrial
Unigene15314_17	-0.0992781	0.479748	-0.0210722	26S proteasome non-ATPase regulatory subunit 1
Unigene18934_17	-1.78836	-1.30223	-1.72261	--
Unigene7639_17	0.0545012	0.305095	0.0881416	--
Unigene14776_17	-0.0908029	0.581592	0.0299829	Muscle M-line assembly protein unc-89
Unigene94_17	-0.109359	0.415759	-0.00940813	Ejaculatory bulb-specific protein 3
Unigene15025_17	-0.0417141	0.345964	0.0214797	Transmembrane protease serine 6
Unigene32267_17	0.728574	1.1606	0.802814	Venom dipeptidyl peptidase 4
Unigene522_17	0.08882	0.588805	0.173767	Titin
Unigene29641_17	0.0179219	0.478195	0.0881416	DNA-directed RNA polymerase II subunit RPB1 (Fragment)
CL2467.Contig1_17	0.0524159	0.111699	0.209765	Serine/threonine-protein phosphatase 4 regulatory subunit 2
Unigene13239_17	2.1107	2.57725	3.32193	--
Unigene14431_17	-0.281036	-0.188529	-0.046921	Troponin C
Unigene6552_17	-0.231075	0.0356239	0.429214	Alpha,alpha-trehalose-phosphate synthase [UDP-forming] B
CL1541.Contig1_17	-0.275786	-0.0762803	0.280362	Alpha-N-acetylgalactosaminidase
Unigene14911_17	-0.384584	-0.170556	0.222805	Probable ATP-dependent RNA helicase DDX17
Unigene30245_17	-0.536378	-0.00795672	0.957543	Tyrosine-protein phosphatase non-receptor type 4
CL2787.Contig2_17	-0.60165	-0.39973	-0.121079	--
Unigene14702_17	-0.24127	-0.0254707	0.269632	60 kDa heat shock protein
Unigene15868_17	-0.304006	0.0200577	0.457332	Glycogenin-1
Unigene31414_17	0.233888	0.250962	0.273814	Short/branched chain specific acyl-CoA dehydrogenase
Unigene6075_17	-0.0387471	0.08882	0.249142	Methionine aminopeptidase 2
CL3681.Contig1_17	0.0377336	0.136191	0.360645	Dehydrogenase/reductase SDR family member 11
Unigene15051_17	0.0955869	0.202261	0.440421	Transitional endoplasmic reticulum ATPase TER94
Unigene15757_17	-0.492079	-0.301337	0.103665	--
Unigene436_17	-0.302226	-0.217591	0.0122111	PDZ domain-containing protein GIPC1
CL1455.Contig6_17	-0.379883	-0.171368	-0.0885002	Protein TsetseEP
CL2210.Contig1_17	-0.676918	-0.0854355	0.15056	Peroxiredoxin 1
CL520.Contig2_17	1.16672	1.87794	2.15769	Bromodomain adjacent to zinc finger domain protein 2B
Unigene15403_17	-0.339163	0.0391384	0.186501	Proteasome subunit alpha type-3
CL1303.Contig1_17	-0.452057	-0.0793256	0.0969365	Bifunctional methylenetetrahydrofolate dehydrogenase/cyclohydrolase
CL2787.Contig3_17	-0.579922	-0.0581425	0.194717	--
Unigene14903_17	-0.177066	0.197865	0.382944	Uncharacterized family 31 glucosidase KIAA1161
Unigene30595_17	-0.364942	0.102994	0.333996	Delta(3,5)-Delta(2,4)-dienoyl-CoA isomerase
Unigene14575_17	0.0524159	0.304511	0.41846	Elongation factor 1-gamma
CL532.Contig1_17	-0.173807	0.266037	0.466236	Aldehyde dehydrogenase X
Unigene15764_17	0.16221	0.448901	0.579663	Bifunctional purine biosynthesis protein PURH
CL523.Contig1_17	-0.239566	0.443076	0.735955	Phenoloxidase subunit A3
Unigene14604_17	-0.077041	0.37629	0.568032	Malate dehydrogenase
Unigene29563_17	-0.482976	0.0236102	0.237564	Protein NASP homolog
CL1719.Contig1_17	-0.395929	0.00288251	0.24123	Voltage-dependent anion-selective channel
CL493.Contig2_17	-0.252398	0.201634	0.480265	Heat shock 70 kDa protein cognate 4
Unigene14559_17	-0.15682	0.378512	0.707083	Protein disulfide-isomerase
Unigene31530_17	-0.484994	-0.00578235	0.290424	Integrin-linked protein kinase
Unigene14372_17	-0.435378	0.22404	0.648465	--
Unigene15490_17	-0.239566	0.301588	0.646624	Aldose reductase
Unigene15200_17	-0.43733	0.268434	0.712816	Glutathione S-transferase 1-1
Unigene15612_17	-0.321027	-0.0506518	0.119024	Heat shock 70 kDa protein cognate 3
Unigene7209_17	-0.253257	0.493647	0.962364	Proteasome subunit alpha type-4
CL710.Contig1_17	-0.520769	0.0531113	0.36793	Triosephosphate isomerase
Unigene14541_17	0.0758749	0.24123	0.333424	Ubiquitin-like modifier-activating enzyme 1
Unigene15730_17	-0.0387471	0.361768	0.585924	--
Unigene15776_17	-0.159235	0.0717627	0.201006	Heterogeneous nuclear ribonucleoprotein 87F
Unigene15350_17	-0.116379	0.109026	0.23634	Trichohyalin
Unigene7465_17	-0.21927	0.191563	0.425996	Glucosidase 2 subunit beta
CL2793.Contig1_17	-0.531156	0.0962619	0.429214	Glutathione S-transferase 1-1
Unigene15102_17	-0.188529	0.0545012	0.182692	Protein CutA homolog
Unigene32071_17	-0.360305	0.0593553	0.285106	Probable prefoldin subunit 3
Unigene6066_17	-0.178698	0.382391	0.683023	Papilin
Unigene29640_17	0.143393	0.784923	1.11703	Peroxisome biogenesis factor 1
CL964.Contig5_17	-0.690824	0.124328	0.762136	Signal transducer and transcription activator
Unigene14867_17	-0.118727	0.172488	0.402722	DnaJ homolog subfamily A member 1
CL1952.Contig1_17	-0.456999	0.146655	0.647545	Proteasome subunit alpha type-5
Unigene14793_17	0.0426443	0.673104	1.18237	Ficolin-2
Unigene15292_17	-0.0816138	0.153157	0.341986	Endoplasmin
Unigene15519_17	0.0405418	0.155102	0.248535	Methylglutaconyl-CoA hydratase
CL1420.Contig1_17	-0.298673	0.0840643	0.410341	RNA-binding protein squid
CL253.Contig2_17	-0.421786	-0.14401	0.0935602	Eukaryotic translation initiation factor 4E
Unigene15900_17	-0.198427	-0.103147	-0.0210722	NADH-ubiquinone oxidoreductase 75 kDa subunit
Unigene15431_17	-2.32193	-2.21424	-2.12343	Heat shock protein 70
Unigene7360_17	-0.0566412	0.0779266	0.191563	Glutathione S-transferase 1
Unigene32341_17	-0.29956	0.0641931	0.393965	Cytochrome c-type heme lyase
CL644.Contig1_17	-0.314733	0.100305	0.416299	Heat shock 70 kDa protein cognate 1
Unigene15428_17	0.238787	0.388465	0.498251	60S ribosomal protein L10a-2
Unigene7517_17	-0.0724828	0.209141	0.419539	Protein canopy homolog 2
Unigene15407_17	0.130931	1.08916	1.77653	D-3-phosphoglycerate dehydrogenase
Unigene15708_17	-0.489038	0.210389	0.697774	Aldose reductase
Unigene6116_17	-0.507378	0.227741	0.729879	rRNA 2'-O-methyltransferase fibrillarin
CL160.Contig1_17	-0.981366	-0.873027	-0.759991	Myosin light chain kinase
Unigene30004_17	0.80488	0.97306	1.14861	--
CL649.Contig1_17	-0.284546	-0.00650678	0.275007	Phenoloxidase subunit A3
Unigene15437_17	-0.519735	-0.235314	0.0503276	Serpin B4
Unigene14400_17	-0.19512	0.0426443	0.285106	Probable elongation factor 1-beta
Unigene15890_17	-0.212568	-0.125006	-0.0357862	26S proteasome non-ATPase regulatory subunit 14
Unigene15879_17	-0.482976	-0.145605	0.200379	Succinyl-CoA ligase [ADP/GDP-forming] subunit alpha
Unigene15705_17	-0.347399	-0.16246	0.0193461	Peptidyl-prolyl cis-trans isomerase
Unigene15738_17	0.0468403	0.476122	0.898789	Glutathione S-transferase 1-1
Unigene30427_17	-0.217591	0.00288251	0.222186	GrpE protein homolog, mitochondrial
Unigene15614_17	-0.163268	0.0758749	0.303342	Heat shock 70 kDa protein cognate 5
Unigene7441_17	-0.304006	-0.121863	0.0538064	Palmitoyl-protein thioesterase 1
Unigene31514_17	-0.248108	0.112367	0.508429	Prefoldin subunit 1
Unigene7492_17	-0.226004	0.0391384	0.332278	Peritrophin-1
CL2013.Contig1_17	-0.243831	0.409798	0.510962	Regucalcin
CL683.Contig1_17	-0.330973	0.111699	0.178874	Drebrin-like protein
Unigene14646_17	-0.0417141	0.539531	0.622462	60S acidic ribosomal protein P1
CL3098.Contig2_17	-0.183605	0.252173	0.322505	UBX domain-containing protein 1-A
CL1100.Contig2_17	-0.258425	0.233888	0.315566	ATP synthase subunit beta, mitochondrial
Unigene14622_17	-0.0793256	1.15737	1.36429	Calreticulin
CL115.Contig2_17	-0.0740006	0.277985	0.337426	Protein hu-li tai shao
Unigene15732_17	-0.191821	-0.00940813	0.0214797	40S ribosomal protein SA
CL1602.Contig1_17	-0.269686	0.108357	0.173127	Methylthioribose-1-phosphate isomerase
Unigene17522_17	-0.352916	0.189666	0.282143	Immunoglobulin-binding protein 1
CL278.Contig1_17	-1.13606	0.092884	0.315566	Peroxisome proliferator-activated receptor gamma coactivator-related protein 1
CL875.Contig1_17	-0.348317	-0.0634092	-0.011588	OTU domain-containing protein 6B
Unigene15388_17	-0.512514	0.353888	0.514501	Eukaryotic translation initiation factor 3 subunit I
Unigene29840_17	-0.696658	-0.404496	-0.350155	Peptidyl-prolyl cis-trans isomerase
CL2656.Contig1_17	-0.388355	0.176323	0.289244	Protein NASP homolog
Unigene6880_17	-0.381761	0.000721167	0.077243	Peptidyl-prolyl cis-trans isomerase FKBP2
Unigene26236_17	-0.1976	0.495695	0.631803	Papilin
Unigene15206_17	-0.696658	-0.31563	-0.265345	60S ribosomal protein L38
Unigene14579_17	-0.517668	0.178237	0.352194	Aldehyde dehydrogenase
Unigene15023_17	-0.226004	0.276794	0.399991	DnaJ homolog subfamily A member 1
CL1273.Contig1_17	-0.395929	0.134221	0.260026	Lipid storage droplets surface-binding protein 2
Unigene6136_17	-0.0476664	0.194087	0.251568	Glutaredoxin 3
Unigene15557_17	-0.19512	0.325386	0.447844	Lysosomal aspartic protease
Unigene692_17	-0.72142	-0.588574	-0.557455	Heat shock protein 68
Unigene7537_17	-0.19347	0.792855	1.02041	Flexible cuticle protein 12
Unigene14817_17	-0.460965	0.517024	0.725523	Heat shock 70 kDa protein cognate 2
Unigene15640_17	-0.186065	0.355016	0.469886	Enolase
Unigene31529_17	-0.393084	0.194717	0.317883	Integrin alpha-PS2
CL86.Contig2_17	-0.511485	0.296311	0.474047	Sarcalumenin
Unigene6051_17	-0.32283	0.35558	0.505383	CD109 antigen
Unigene32117_17	-0.37707	0.128293	0.24123	Ribulose-phosphate 3-epimerase
CL3884.Contig2_17	0.00216242	2.45654	3.23718	Nucleosome assembly protein 1-like 1
Unigene14870_17	0.0447438	0.437228	0.561204	Cytochrome b-c1 complex subunit 2
Unigene14742_17	-0.149601	-0.0694519	-0.0431999	High mobility group protein DSP1
Unigene15753_17	0.217851	1.07587	1.35558	Regucalcin
Unigene32485_17	-0.383642	-0.107803	-0.0152284	Ubiquitin fusion degradation protein 1 homolog
CL3804.Contig1_17	-0.379883	0.214747	0.428142	Papilin
CL891.Contig2_17	-0.421786	-0.236164	-0.169745	E3 ubiquitin-protein ligase RNF13
Unigene325_17	0.128293	0.615416	0.781989	Alcohol dehydrogenase 1
Unigene7038_17	-0.210897	0.270828	0.438293	Seryl-tRNA synthetase
Unigene14868_17	-0.345564	0.12499	0.251568	Mitochondrial-processing peptidase subunit beta
Unigene14925_17	-0.107026	0.246104	0.339137	Gelsolin
Unigene15026_17	-0.361231	0.0779266	0.192194	Enoyl-CoA hydratase
CL665.Contig1_17	-0.27666	0.735089	1.04439	Tropomodulin
Unigene7428_17	-0.49716	0.191563	0.39835	Probable elongation factor 1-delta
Unigene15903_17	-0.49716	-0.0611497	0.0655723	NADH dehydrogenase [ubiquinone] 1 beta subcomplex subunit 10
Unigene15780_17	-0.313836	0.148609	0.285106	Translationally-controlled tumor protein homolog
Unigene7567_17	-0.323733	0.182692	0.331132	Probable histone-binding protein Caf1
Unigene7347_17	-0.508403	0.187134	0.38405	Coproporphyrinogen-III oxidase
CL235.Contig4_17	-0.0831412	0.873026	0.752749	Spectrin alpha chain
CL3713.Contig2_17	-0.122648	0.404358	0.333996	Titin
CL1646.Contig2_17	-0.200084	0.42707	0.352194	Pyruvate kinase
Unigene15383_17	-0.54372	0.621524	0.48388	Tropomyosin 1
Unigene25850_17	-0.384584	-0.00144342	-0.0454314	--
CL1632.Contig1_17	-0.182786	0.710173	0.617769	Leucine-rich repeat flightless-interacting protein 2
Unigene14663_17	-0.309359	0.273814	0.214125	Probable pseudouridine-5'-monophosphatase
Unigene15335_17	-0.323733	1.06178	0.913799	Eukaryotic translation initiation factor 3 subunit G-1
CL2520.Contig1_17	-0.155213	0.503858	0.434562	V-type proton ATPase catalytic subunit A isoform 2
Unigene7222_17	-0.72977	1.07895	0.888305	Tropomyosin OS=Locusta migratoria PE=3 SV=1
Unigene7154_17	-0.701342	0.0122111	-0.0581425	H/ACA ribonucleoprotein complex subunit 2-like protein
CL2697.Contig1_17	-0.802135	1.12829	0.960512	Basement membrane-specific heparan sulfate proteoglycan core protein
CL3684.Contig2_17	-0.185245	0.389016	0.338567	Synaptobrevin
Unigene14996_17	-0.367732	0.325962	0.267236	Heterogeneous nuclear ribonucleoprotein A1
Unigene14417_17	-0.294243	0.586885	0.518031	Glyoxalase domain-containing protein 4
Unigene14385_17	-0.173807	0.202888	0.173127	Ferritin subunit
Unigene14966_17	-0.465938	0.133564	0.0861044	Aldose reductase
CL2482.Contig1_17	-0.175436	1.11836	1.02538	Larval serum protein 1 beta chain
Unigene15339_17	-0.247251	0.932439	0.848798	6-phosphofructokinase
CL2107.Contig1_17	-0.294243	0.603597	0.544485	Tubulin beta-1 chain
Unigene14600_17	-0.272297	0.0503276	0.0292762	Pyruvate dehydrogenase E1 component subunit beta
Unigene31464_17	-0.337339	0.195977	0.160275	Probable trans-2-enoyl-CoA reductase
Unigene36853_17	-0.303116	0.346531	0.305679	ATP synthase subunit beta
Unigene6434_17	-0.164076	0.861558	0.797013	Larval serum protein 1 beta chain
Unigene14362_17	-0.489038	0.0697022	0.08882	Protein anoxia up-regulated
CL1775.Contig1_17	-1.3827	-0.979942	-0.964376	Lectizyme
Unigene29252_17	-0.640479	0.147958	0.180784	Probable salivary secreted peptide
Unigene14256_17	-0.365871	0.0908534	0.114367	Probable adenylate kinase isoenzyme F38B2.4
Unigene115_17	-0.0915713	0.323082	0.343124	Golgin subfamily A member 4
Unigene6169_17	-0.176251	0.858777	0.910349	Protein yellow
Unigene30104_17	-0.00940813	0.406537	0.425996	Single-stranded DNA-binding protein
Unigene7137_17	-0.274913	0.524565	0.560715	Actin-interacting protein 1
CL672.Contig1_17	-0.261016	0.343124	0.376846	Muscle M-line assembly protein unc-89
Unigene17625_17	-0.396878	-0.00650678	0.015783	mRNA export factor
Unigene14257_17	-0.58316	0.204767	0.251568	60S ribosomal protein L23
Unigene32181_17	0.15056	0.930548	0.976364	Bis(5'-nucleosyl)-tetraphosphatase [asymmetrical]
CL409.Contig1_17	0.0172093	0.675816	0.719841	Glutathione S-transferase S1
Unigene15756_17	0.045443	0.382944	0.404903	Transitional endoplasmic reticulum ATPase TER94
Unigene7617_17	-0.253257	0.450485	0.496207	Proteasome subunit alpha type-6
Unigene14806_17	-0.450084	0.0628125	0.105678	60S ribosomal protein L14
CL523.Contig2_17	-0.011588	0.324235	0.351628	Phenoloxidase subunit A3
Unigene6428_17	-0.258425	0.206643	0.244887	Probable methylmalonate-semialdehyde dehydrogenase [acylating]
Unigene15678_17	-0.459973	0.40163	0.476641	Aldose reductase
Unigene15401_17	-0.349235	0.396708	0.453122	Cofilin/actin-depolymerizing factor homolog
Unigene15425_17	-0.122648	0.546956	0.599318	Laminin subunit alpha
Unigene15910_17	-0.141621	0.54498	0.615887	3-ketoacyl-CoA thiolase
Unigene15170_17	-0.190997	0.251568	0.292782	Hemocytin
Unigene7298_17	-0.602745	0.532566	0.637378	Alpha-2-macroglobulin receptor-associated protein
Unigene14605_17	-0.43733	0.658554	0.654436	Alpha,alpha-trehalose-phosphate synthase [UDP-forming] B
CL799.Contig4_17	-0.373327	0.512985	0.510962	Filamin-A
Unigene15534_17	-0.37146	0.0982848	0.0969365	Fructose-bisphosphate aldolase
CL1312.Contig2_17	0.123004	0.629939	0.630871	Translocon-associated protein subunit alpha
Unigene6733_17	-0.62371	0.190299	0.192194	--
Unigene17327_17	-0.332789	0.132906	0.134221	Protein dodo
Unigene15899_17	0.233888	0.377957	0.377957	Mucin-4
CL3049.Contig1_17	-0.360305	0.0962619	0.100305	Estradiol 17-beta-dehydrogenase 8
CL605.Contig1_17	-0.3893	-0.0596453	-0.0566412	Adrenodoxin-like protein
Unigene14836_17	-0.281912	0.857185	0.868292	Gelsolin
Unigene988_17	-0.359379	0.380175	0.387914	--
CL1384.Contig1_17	-0.000721528	1.51046	1.53431	Larval cuticle protein 8
Unigene29982_17	-0.21843	0.291604	0.299245	Phenoloxidase subunit A3
Unigene14631_17	-0.443203	0.321351	0.335712	26S proteasome non-ATPase regulatory subunit 4
Unigene15524_17	-0.347399	0.802814	0.824157	60S ribosomal protein L24
Unigene6710_17	-0.217591	0.158983	0.16543	Kinesin light chain
Unigene14982_17	-0.381761	0.719841	0.744161	Laminin subunit gamma-1
Unigene15689_17	-0.640479	-0.00868224	0.00504062	Thioredoxin-2
Unigene15596_17	-0.207561	0.70044	0.72465	Probable fatty acid-binding protein
CL3253.Contig2_17	-0.370527	-0.100051	-0.103147	Probable pyruvate dehydrogenase E1 component subunit alpha
Unigene7001_17	-0.448115	-0.0641631	-0.0694519	Uroporphyrinogen-III synthase
CL3522.Contig2_17	-0.0306192	0.280362	0.275007	Kinectin
Unigene7569_17	-0.373327	0.204767	0.194087	Electron transfer flavoprotein subunit alpha
Unigene384_17	0.244887	0.349931	0.347099	Annexin-B10
Unigene7261_17	-0.181968	0.768078	0.744592	26S protease regulatory subunit 6A
Unigene14744_17	-0.259288	1.02184	0.97306	40S ribosomal protein S21
Unigene15202_17	-0.300448	0.300417	0.276794	Vigilin
Unigene17224_17	-0.261881	0.190299	0.173767	Vitellogenin-3
Unigene7658_17	-0.0619024	1.03316	0.984407	Vacuolar protein sorting-associated protein 37B
Unigene31770_17	-0.269686	0.518535	0.478195	Myosin heavy chain kinase B
Unigene7481_17	-0.355682	0.136191	0.110363	Myelin expression factor 2
Unigene7246_17	-0.330973	-0.103922	-0.116379	Arylalkylamine N-acetyltransferase
CL1302.Contig1_17	-0.506353	-0.666576	-0.262746	Glutathione S-transferase 1
CL963.Contig1_17	-0.430509	-0.575615	-0.231075	Probable salivary secreted peptide
Unigene27410_17	-0.109359	-0.323733	0.166073	Copper chaperone for superoxide dismutase
CL3105.Contig2_17	-0.046176	-0.384584	0.309176	Crystallin, alpha B
CL402.Contig1_17	-0.183605	-0.408321	0.0586628	Probable elongation factor 1-delta
Unigene14913_17	-0.346481	-0.671164	-0.0225369	Phosphatidylethanolamine-binding protein homolog F40A3.3
CL3339.Contig1_17	-0.450084	-0.962969	0.015783	Pupal cuticle protein 20
CL2204.Contig1_17	-0.173807	-0.317427	-0.0543923	Acetyl-CoA hydrolase
Unigene14589_17	-0.164076	-0.212568	-0.123434	60S acidic ribosomal protein P2
CL1241.Contig3_17	-0.304006	-0.639355	-0.0144996	Alpha,alpha-trehalose-phosphate synthase [UDP-forming] B
Unigene6917_17	0.195348	0.155749	0.229588	Phosphoglucomutase
Unigene6773_17	0.368489	-0.188529	0.85997	--
CL850.Contig1_17	0.190931	-0.370527	0.399991	ADP-ribosylation factor 1
CL990.Contig2_17	-0.31563	-0.555333	-0.227692	Arylalkylamine N-acetyltransferase
Unigene15094_17	0.178237	-0.359379	0.375178	Chondroitin proteoglycan 2
CL885.Contig2_17	-0.262746	-1.01159	-0.018878	Probable gustatory receptor 64e
CL440.Contig6_17	0.569977	0.0724489	0.736821	--
Unigene12821_17	0.130931	0	0.175045	--
Unigene30404_17	-0.105473	-0.281036	-0.0446872	Beta-lactamase-like protein 2 homolog
Unigene27272_17	0.48388	0.331705	0.52707	C2 domain-containing protein 3
Unigene14263_17	-0.265345	-0.347399	-0.223475	Ubiquitin-conjugating enzyme E2 variant 2
CL3371.Contig2_17	-0.254978	-0.323733	-0.215915	--
Unigene14316_17	-0.524915	-0.670015	-0.444184	Protein takeout
Unigene14580_17	-0.667722	-0.95316	-0.512514	Poly(U)-specific endoribonuclease homolog
Unigene14561_17	0.306262	-0.210062	0.58111	Ornithine aminotransferase
Unigene14805_17	-0.300448	-0.673463	-0.100051	Acyl-CoA-binding protein homolog
Unigene14253_17	-0.30668	-0.550043	-0.195946	DnaJ protein homolog 1
CL1969.Contig3_17	-0.293359	-0.430509	-0.228537	WW domain-binding protein 2
Unigene6794_17	-0.243831	-0.435378	-0.152805	Probable alpha-aspartyl dipeptidase
Unigene29284_17	0.558757	0.312084	0.673556	Larval cuticle protein 9
Unigene15357_17	-0.010861	-0.407364	0.163499	Leucine-rich repeat-containing protein 20
Unigene32764_17	-0.210062	-0.607133	-0.0402298	Arginase-1
Unigene14628_17	-0.21843	-0.229382	-0.211732	Ras GTPase-activating protein-binding protein 2
Unigene15701_17	-0.133685	-0.295128	-0.0328314	General odorant-binding protein 99a
Unigene6244_17	-0.101598	-0.32916	0.0551957	Protein LSM14 homolog A
CL3194.Contig1_17	-0.291592	-0.232769	0.116365	Nuclear pore complex protein Nup50
CL550.Contig1_17	-0.203402	-0.180332	-0.0343081	Ferrochelatase
Unigene14271_17	-0.403542	-0.311148	0.203514	Glutamine synthetase 1
CL906.Contig2_17	-0.288946	-0.257563	-0.0931094	Myophilin
Unigene14475_17	0.209765	0.228973	0.332278	Protein CTLA-2-alpha
CL421.Contig3_17	-0.185245	-0.139236	0.283329	Microtubule-associated protein RP/EB family member 1
CL3335.Contig1_17	0.222186	0.24123	0.422233	Probable 4-coumarate--CoA ligase 1
Unigene15929_17	-0.0846703	-0.0446872	0.335712	Myosin regulatory light chain sqh
CL2189.Contig1_17	-0.242977	-0.198427	-0.0476664	Troponin C, isoform 2
CL2846.Contig2_17	0.140124	0.173767	0.29337	Nucleosome assembly protein 1-like 1
CL1756.Contig2_17	-0.382702	-0.283668	0.149259	1,2-dihydroxy-3-keto-5-methylthiopentene dioxygenase
Unigene14761_17	-0.231075	-0.113255	0.365693	Proteoglycan 4
Unigene15446_17	-0.581001	-0.33825	0.629473	Lysozyme P
Unigene29278_17	-0.542668	-0.19512	1.15866	--
CL291.Contig1_17	0.314407	0.311503	0.499782	Larval cuticle protein 5
CL3666.Contig2_17	-0.336428	-0.343732	-0.188529	Mitochondrial import inner membrane translocase subunit Tim13
Unigene15104_17	-0.236164	-0.261881	0.289834	Gram-negative bacteria-binding protein 3
Unigene14485_17	-0.21843	-0.226848	0.0565835	ATPase inhibitor mai-2
Unigene15085_17	-0.128945	-0.142417	0.311503	Plasminogen activator inhibitor 1 RNA-binding protein
Unigene14946_17	-0.29956	-0.301337	-0.254117	Membrane-bound alkaline phosphatase
CL2149.Contig1_17	0.16221	0.147958	0.323658	Calnexin
Unigene14678_17	-0.0357862	-0.0732415	0.36793	Lysozyme P
CL1982.Contig2_17	0.348232	0.314407	0.777367	Calpain-A
Unigene6662_17	-0.3893	-0.415037	-0.00868224	U6 snRNA-associated Sm-like protein LSm3
CL649.Contig2_17	0.0724489	0.0356239	0.387363	Phenoloxidase subunit A3
Unigene6884_17	0.392867	0.312665	1.1147	Peritrophin-1
Unigene29530_17	0.42707	0.275603	1.54893	Mitogen-activated protein kinase kinase kinase 15
Unigene15895_17	0.207893	0.212881	0.477159	205 kDa microtubule-associated protein
Unigene32522_17	-0.370527	-0.366801	-0.093879	Acetyl-CoA acetyltransferase
Unigene7389_17	-0.0166871	-0.0159576	0.284514	Proprotein convertase subtilisin/kexin type 5
Unigene30148_17	0.0229004	0.0641931	0.988412	WD40 repeat-containing protein SMU1
Unigene6375_17	0.0186342	0.0328061	0.331705	Serine protease easter
Unigene32736_17	0.114367	0.12499	0.302173	Protein lava lamp
Unigene14495_17	-0.298673	-0.346481	-0.211732	Antichymotrypsin-2
Unigene14534_17	0.0391384	-0.117161	0.406537	--
Unigene14842_17	-0.354759	-0.515604	0.000721167	Glutathione S-transferase 1
Unigene30023_17	-0.0992781	-0.281036	0.356707	Endophilin-B1
Unigene14661_17	-0.242977	-0.300448	-0.0159576	Arginine kinase
Unigene32094_17	-0.83779	-1.12501	0.215989	Retinoid-inducible serine carboxypeptidase
Unigene15074_17	-0.147202	-0.272297	0.239398	Translation initiation factor 4G
Unigene29401_17	-0.31563	-0.464942	0.162855	Heterogeneous nuclear ribonucleoprotein H3
Unigene32160_17	-0.295128	-0.419855	0.0745054	Protein canopy homolog 4
Unigene14931_17	0.122341	0.0738202	0.391768	Glyceraldehyde-3-phosphate dehydrogenase
Unigene7533_17	0.0482362	0.0221902	0.183328	Sorting nexin-12
CL2114.Contig1_17	0.333996	0.159629	0.239398	Protein lethal(2)essential for life
Unigene14261_17	0.163499	-0.535332	-0.208394	--
CL3459.Contig1_17	0.0738202	-0.369595	-0.152805	Mucin-5AC (Fragments)
Unigene14511_17	0.0482362	-0.332789	-0.145605	Eukaryotic translation initiation factor 5A
CL185.Contig2_17	0.205393	-0.670015	-0.247251	Muscle LIM protein 1
Unigene14311_17	-0.177882	-0.911858	-0.560643	Acyl-CoA-binding protein
Unigene15345_17	-0.123434	-0.358454	-0.24554	NADH dehydrogenase [ubiquinone] flavoprotein 2
Unigene14348_17	0.321928	-0.442222	-0.0417141	Glycine cleavage system H protein
CL2258.Contig2_17	-0.442222	-0.72142	-0.578844	--
Unigene15028_17	0.312084	0.077243	0.197865	Development-specific 25 kDa protein
Unigene31934_17	0.0447438	-0.588574	-0.269686	Vacuolar protein-sorting-associated protein 25
Unigene32971_17	-0.148001	-0.402588	-0.274041	Pupal cuticle protein Edg-78E
Unigene14392_17	0.310922	-0.848141	-0.206728	General odorant-binding protein 99b
Unigene30343_17	0.0820213	-0.213404	-0.0499049	Epidermal growth factor-like protein 8
Unigene15376_17	0.229588	-0.0664274	0.0962619	Cytoplasmic aconitate hydratase
CL1964.Contig1_17	0.26123	-0.482976	-0.0785637	Probable aminopeptidase NPEPL1
Unigene6457_17	0.120352	-0.243831	-0.0491584	6-pyruvoyl tetrahydrobiopterin synthase
Unigene6617_17	-0.196773	-0.715486	-0.436354	Acyl-CoA-binding protein homolog
CL1702.Contig2_17	-0.223475	-0.542668	-0.360305	Troponin C-akin-1 protein
CL440.Contig3_17	0.192825	-0.547932	-0.127368	Heat shock protein 23
Unigene17524_17	-0.0174171	-0.421786	-0.191821	Probable U2 small nuclear ribonucleoprotein A'
Unigene6334_17	-0.155213	-0.396878	-0.259288	Coatomer subunit beta'
Unigene7255_17	-0.0181473	-0.696658	-0.312939	Larval cuticle protein 8
Unigene17905_17	-0.027675	-0.633748	-0.284546	UPF0587 protein GA18326
Unigene6568_17	-0.0611497	-0.328254	-0.174621	Probable prefoldin subunit 2
Unigene32194_17	-0.0387471	-0.363085	-0.173807	--
Unigene14258_17	-0.0365259	-0.592919	-0.249822	Lactoylglutathione lyase
Unigene15011_17	-0.0476664	-0.326444	-0.156016	Cathepsin B
Unigene15397_17	0.163499	-0.556393	-0.12422	--
CL2411.Contig1_17	0.137504	-0.589659	-0.117944	Mitochondrial intermembrane space import and assembly protein 40-B
Unigene14756_17	0.250962	0.147307	0.214125	Multifunctional protein ADE2
Unigene15252_17	0.0328061	-0.673463	-0.228537	Globin CTT-VI
Unigene15123_17	-0.175436	-1.0145	-0.489038	Probable cytochrome c oxidase subunit 7A
Unigene15848_17	0.450485	0.0150693	0.288063	Fat-body protein 1
Unigene17154_17	-0.010861	-0.545824	-0.205896	N(4)-(Beta-N-acetylglucosaminyl)-L-asparaginase (Fragment)
Unigene6871_17	-0.236164	-0.444184	-0.312044	Frataxin homolog, mitochondrial
Unigene14337_17	-0.0823773	-0.662004	-0.279284	10 kDa heat shock protein
Unigene14781_17	-0.175436	-1.05889	-0.47694	--
Unigene7394_17	0.015783	-0.401635	-0.121079	Probable prefoldin subunit 5
CL1971.Contig1_17	0.166715	-0.325539	0.015783	--
Unigene6218_17	0.0962619	-0.557455	-0.107026	Phospholipase A2 isozyme PA4
Unigene6516_17	0.377401	-0.789611	0.0164963	Peritrophin-1
CL541.Contig3_17	0.434028	-0.288946	0.276794	--
Unigene14408_17	-0.0291463	-0.258425	-0.0793256	Troponin C, isoform 3
Unigene31823_17	0.0243197	-0.607133	-0.102372	EF-hand domain-containing protein CG10641
Unigene14445_17	0.0949116	-0.453044	-0.0603973	Phosphatidylethanolamine-binding protein homolog F40A3.3
Unigene14641_17	0.469886	0.209765	0.397803	Tissue factor pathway inhibitor 2
Unigene15297_17	-0.0417141	-0.262746	-0.102372	Cytoglobin-1
Unigene31644_17	0.647545	-0.328254	0.379621	Transmembrane protein 223
CL1251.Contig1_17	-0.280159	-0.633748	-0.372393	Protein ETHE1, mitochondrial
Unigene30750_17	0.0792928	-0.474933	-0.0634092	Mitochondrial import inner membrane translocase subunit Tim9
Unigene32561_17	-0.262746	-0.683854	-0.370527	Leukocyte elastase inhibitor
Unigene6921_17	0.109695	-0.427595	-0.027675	NEDD8-conjugating enzyme Ubc12
CL3637.Contig1_17	2.52231	2.13652	2.42975	Zinc finger protein Elbow
Unigene31921_17	0.0881416	-0.318326	-0.0101344	Stromal cell-derived factor 2
Unigene7469_17	-0.0350469	-0.672313	-0.19347	Defense protein l(2)34Fc
CL53.Contig1_17	0.204141	0.0731347	0.217231	Sorbitol dehydrogenase
CL2299.Contig1_17	-0.341903	-0.595097	-0.312939	Fatty acid synthase
CL835.Contig3_17	-0.0513992	-0.269686	-0.0254707	--
Unigene30219_17	0.299245	-0.024003	0.334568	Cuticle protein CP14.6
CL1272.Contig1_17	-0.540568	-0.630394	-0.523878	Ecdysteroid-regulated 16 kDa protein
Unigene15888_17	-0.26708	-0.507378	-0.229382	Papilin
Unigene34061_17	-0.0977334	-0.895663	0.0299829	Isovaleryl-CoA dehydrogenase
Unigene32175_17	-0.243831	-0.458981	-0.21424	Low molecular weight phosphotyrosine protein phosphatase 1
Unigene14260_17	-0.103922	-0.386468	-0.093879	Serine/threonine-protein phosphatase alpha-1 isoform
Unigene15703_17	0.180784	-0.30668	0.195348	Peroxiredoxin-6
Unigene6563_17	0.138814	-0.330066	0.159629	Ornithine aminotransferase
CL3597.Contig1_17	0.383497	-0.21424	0.380175	Peritrophin-1
Unigene14567_17	0.126973	-0.22516	0.129613	SPARC
Unigene7215_17	0.277985	0.0758749	0.280362	Serine protease easter
Unigene15501_17	0.290424	-0.631511	0.294547	--
Unigene31703_17	-0.136854	-0.400682	-0.136062	NECAP-like protein CG9132
Unigene34340_17	3.32193	2.95103	3.32193	Heat shock protein HSP 90-alpha
CL967.Contig1_17	0.123004	-0.521805	0.077243	Valyl-tRNA synthetase
CL440.Contig4_17	-0.395929	-0.544771	-0.404496	Heat shock protein 23
Unigene15481_17	0.449429	-0.29956	0.40163	Mesencephalic astrocyte-derived neurotrophic factor homolog
CL3562.Contig1_17	0.175045	-0.428566	0.123666	Probable 3-hydroxyisobutyrate dehydrogenase
Unigene30769_17	-0.574541	-0.686174	-0.584241	Serine/threonine-protein kinase hippo
Unigene6055_17	-0.117944	-0.387412	-0.143213	E3 ubiquitin ligase RNF4
Unigene15513_17	-0.108581	-0.396878	-0.141621	Uroporphyrinogen decarboxylase
Unigene14898_17	0.0299829	-0.442222	-0.0543923	Peptidyl-prolyl cis-trans isomerase 5
CL3570.Contig1_17	0.0100637	-0.401635	-0.0603973	Furin-like protease 2
Unigene15775_17	-0.16246	-0.262746	-0.179515	Cleavage and polyadenylation specificity factor subunit 5
Unigene15505_17	0.252173	0.205393	0.244278	Phosphoglycerate kinase
Unigene32009_17	0.0236102	-0.391191	-0.0446872	Phospholipase DDHD2
Unigene15452_17	0.0724489	-0.283668	0.0186342	Inositol oxygenase
Unigene15653_17	-0.000721528	-0.311148	-0.0491584	--
Unigene443_17	-0.68966	-0.75877	-0.698998	Poly(U)-specific endoribonuclease homolog
Unigene6190_17	0.0164963	-0.316528	-0.0306192	Regucalcin
CL1577.Contig1_17	0.384602	-0.0431999	-0.122648	Acyl-CoA-binding protein homolog
CL2779.Contig1_17	0.0292762	-0.231075	-0.279284	Mucin-17
CL257.Contig1_17	0.100978	-0.226004	-0.286304	Transcription factor BTF3 homolog 4
CL32.Contig1_17	-1.00868	-1.37333	-1.44026	Fatty-acid amide hydrolase 2
Unigene27331_17	-0.196773	-0.577767	-0.647241	Zyxin
CL2867.Contig1_17	0.161565	-0.146403	-0.200913	Xaa-Pro aminopeptidase 1
CL455.Contig1_17	0.459956	0.198494	0.151859	E3 ubiquitin-protein ligase CG7694
Unigene14863_17	0.0114956	-0.386468	-0.45799	rRNA 2'-O-methyltransferase fibrillarin
CL2261.Contig1_17	0.0179219	-0.260152	-0.305788	Far upstream element-binding protein 2
Unigene14651_17	0.374622	0.102322	0.0565835	Iron-sulfur cluster assembly enzyme ISCU
Unigene15471_17	0.208517	-0.0908029	-0.138442	NADH dehydrogenase [ubiquinone] iron-sulfur protein 4
CL1072.Contig1_17	0.0717627	-0.215077	-0.270556	--
CL3568.Contig1_17	0.593115	0.195348	0.11836	Probable maltase H
CL289.Contig2_17	0.11703	-0.254978	-0.32916	BAG domain-containing protein Samui
Unigene7638_17	0.0641931	-0.148001	-0.190174	--
Unigene15843_17	0.0949116	-0.358454	-0.450084	PDZ and LIM domain protein Zasp
Unigene159_17	-0.00216567	-0.768568	-0.922757	Kunitz-type proteinase inhibitor kalicludin-3
Unigene15279_17	0.124328	-0.327348	-0.419855	--
Unigene6530_17	-0.0174171	-0.294243	-0.351074	KH domain-containing, RNA-binding, signal transduction-associated protein 3
Unigene17211_17	0.353323	-0.597278	-0.797112	Heat shock protein 27
CL2783.Contig1_17	-0.179515	-0.215077	-0.22011	Ragulator complex protein LAMTOR1
CL404.Contig2_17	-0.168123	-0.482976	-0.528032	--
Unigene2782_17	0.0738202	-0.382702	-0.444184	--
Unigene36262_17	0.369048	-0.0923402	-0.156016	Delta-like protein C
Unigene15387_17	-0.0664274	-0.336428	-0.37707	Cuticle protein 19.8
Unigene14489_17	0.760008	-0.0350469	-0.155213	Peptidoglycan-recognition protein SC2
Unigene535_17	0.00791308	-0.422752	-0.488026	Zinc transporter ZIP10
Unigene15233_17	0.287472	-0.128156	-0.190174	Uncharacterized protein DDB_G0283357
Unigene6597_17	0.27739	-0.203402	-0.274913	Cleavage stimulation factor subunit 2
CL2460.Contig3_17	0.00216242	-0.310254	-0.403542	Microtubule-associated protein Jupiter
Unigene15476_17	0.0243197	-0.181149	-0.242123	--
CL1282.Contig1_17	-0.013043	-0.182786	-0.231922	Acidic mammalian chitinase
Unigene15826_17	0.0475384	-0.366801	-0.487015	Basic proline-rich protein
Unigene14615_17	0.182057	-0.281036	-0.414076	--
CL1937.Contig2_17	0.295723	0.181421	0.14991	Alpha-amylase A
Unigene18066_17	-0.161653	-0.394032	-0.45799	Peptidyl-prolyl cis-trans isomerase NIMA-interacting 4
Unigene6612_17	2.09592	-0.210062	-0.859876	Calphotin
Unigene6180_17	0.227741	0.0214797	-0.0431999	Ubiquitin-conjugating enzyme E2 G2
CL1439.Contig1_17	0.0468403	-0.240418	-0.316528	Heat shock protein 67B2
Unigene15141_17	0.307429	-0.194295	-0.326444	General odorant-binding protein 56d
Unigene6231_17	-0.0839056	-0.133685	-0.146403	UV excision repair protein RAD23 homolog B
Unigene7620_17	0.120352	-0.254978	-0.351995	Charged multivesicular body protein 5
Unigene15148_17	0.360083	-0.252398	-0.403542	Acidic mammalian chitinase
Unigene31592_17	-0.0372659	-0.202572	-0.243831	Pupal cuticle protein
CL777.Contig2_17	0.454702	-0.0484122	-0.018878	Methionine-R-sulfoxide reductase B1
CL3314.Contig1_17	0.0697022	-0.367732	-0.340989	PDZ and LIM domain protein Zasp
Unigene14734_17	0.0901759	-0.303116	-0.278409	12 kDa FK506-binding protein
Unigene15110_17	0.219711	-0.27666	-0.251539	Calexcitin-1
Unigene15641_17	0.0655723	-0.398779	-0.376133	ATP synthase subunit d
CL1255.Contig2_17	0.214125	-0.0506518	-0.0269398	ATP-citrate synthase
CL298.Contig1_17	0.192825	-0.416	-0.362158	Loricrin
Unigene14704_17	0.168642	-0.260152	-0.223475	Protease inhibitor
CL2178.Contig1_17	0.0164963	-0.387412	-0.356606	Pyrroline-5-carboxylate reductase 1
Unigene14399_17	0.128293	-0.303116	-0.269686	Cytochrome c oxidase subunit 6B2
Unigene6181_17	-0.0159576	-0.421786	-0.390245	26S proteasome non-ATPase regulatory subunit 12
Unigene14715_17	0.0250288	-0.26708	-0.24554	NSFL1 cofactor p47
Unigene7454_17	0.114367	-0.364942	-0.330066	Ubiquitin-conjugating enzyme E2 L3
Unigene15137_17	0.0799754	-0.595097	-0.521805	ATP synthase-coupling factor 6
Unigene26303_17	-0.215915	-0.679227	-0.632629	DNA ligase 1
Unigene15047_17	0.466758	-0.0931094	-0.0747601	--
CL756.Contig1_17	-0.024003	-0.590745	-0.57025	LIM domain-containing protein E
Unigene7280_17	-0.227692	-0.823677	-0.802135	--
Unigene15666_17	-0.00723157	-0.356606	-0.346481	U6 snRNA-associated Sm-like protein LSm4
Unigene15190_17	-0.0543923	-0.486004	-0.474933	Dihydrolipoyl dehydrogenase
Unigene30582_17	0.195348	-0.310254	-0.298673	YjeF N-terminal domain-containing protein GI11178
Unigene15478_17	0.162855	-0.354759	-0.344648	Proactivator polypeptide
Unigene17359_17	0.0779266	-0.332789	-0.324636	Proteoglycan 4
Unigene7463_17	0.424922	-0.301337	-0.288065	Neurogenic locus notch homolog protein 1
Unigene14510_17	0.0648829	-0.478949	-0.475936	Heat shock protein 26
Unigene31436_17	0.143393	-0.21927	-0.217591	Nuclear pore complex protein Nup98-Nup96
CL845.Contig1_17	0.111031	-0.292475	-0.292475	Alpha-endosulfine
Unigene7466_17	1.1564	0.0143553	0.0164963	--
Unigene32066_17	-0.16246	-0.892982	-0.895663	Alanine--glyoxylate aminotransferase 2-like
Unigene6481_17	-0.00868224	-0.387412	-0.383642	--
CL1754.Contig4_17	0.387914	-0.186886	-0.236164	Paxillin
Unigene15686_17	0.169284	-0.226004	-0.261881	Thymosin beta-12
CL1287.Contig2_17	0.496718	-0.22516	-0.295128	Protein held out wings
Unigene14891_17	0.266637	-0.558517	-0.639355	Heat shock protein 23
Unigene32196_17	0.257011	-0.205896	-0.249822	Cyclin-dependent kinase inhibitor 1C
Unigene18846_17	0.52657	-0.31563	-0.403542	Kip1 ubiquitination-promoting complex protein 1
Unigene21787_17	0.498251	0.0690147	0.0207689	Neurogenic locus Notch protein
Unigene80_17	0.442015	0.141433	0.107688	Tyrosine-protein phosphatase non-receptor type 23 (Fragment)
Unigene15462_17	-0.0619024	-0.369595	-0.393084	--
Unigene15253_17	0.295723	-0.211732	-0.246395	Catalase
Unigene14889_17	0.191563	-0.358454	-0.391191	Heat shock protein 27
Unigene15169_17	0.537048	-0.373327	-0.427595	--
Unigene7290_17	0.915712	-0.304897	-0.382702	Gamma-glutamylcyclotransferase
CL128.Contig2_17	0.280956	0.112367	0.103665	Pyruvate carboxylase
Unigene32054_17	0.206018	-0.295128	-0.321928	Ubiquitin-fold modifier 1
Unigene7616_17	0.343692	-0.0985055	-0.122648	Synaptosomal-associated protein 29
Unigene15725_17	-0.00795672	-0.430509	-0.450084	NADH dehydrogenase [ubiquinone] 1 alpha subcomplex subunit 2
Unigene14558_17	0.22404	-0.370527	-0.381761	RAD54-like protein 2
Unigene15445_17	0.176961	-0.320126	-0.32916	Histidine triad nucleotide-binding protein 1
Unigene328_17	0.246712	-0.320126	-0.332789	--
Unigene284_17	0.00432161	-0.397828	-0.403542	NADPH--cytochrome P450 reductase
CL440.Contig1_17	0.62293	-0.957356	-1.01596	--
Unigene5678_17	-0.233617	-0.58316	-0.596187	Dishevelled associated activator of morphogenesis
Unigene6163_17	-0.00144342	-0.429537	-0.445166	Glutaredoxin-related protein 5
CL1986.Contig1_17	0.117695	-0.447131	-0.316528	Peptidyl-prolyl cis-trans isomerase FKBP14
CL2427.Contig2_17	0.285106	-0.344648	-0.200913	General odorant-binding protein 19a
Unigene7503_17	0.0989585	-0.57025	-0.410237	Calcium-binding protein E63-1
CL185.Contig1_17	0.569491	0.132906	0.247928	Muscle LIM protein Mlp84B
Unigene15626_17	0.100978	-0.613741	-0.425656	General odorant-binding protein 99b
Unigene15591_17	0.0143553	-0.388355	-0.28279	MD-2-related lipid-recognition protein
CL1919.Contig3_17	0.0150693	-0.614845	-0.459973	--
Unigene31960_17	0.43189	-0.0581425	0.0648829	Low-density lipoprotein receptor-related protein 2
CL942.Contig1_17	0.72334	0.237564	0.299245	Inositol monophosphatase 1
CL3630.Contig2_17	2.97865	0.790355	1.0993	--
CL1462.Contig1_17	0.0976108	-0.47293	-0.391191	Integral membrane protein 2B
Unigene14574_17	0.0628125	-0.33825	-0.281036	Myosin-2 essential light chain
Unigene14854_17	0.291014	0.0738202	0.102994	--
Unigene22912_17	2.28629	-1.12029	-0.650635	--
Unigene6138_17	0.375178	-0.093879	-0.0291463	Malate/L-lactate dehydrogenases
Unigene18658_17	0.0503276	-0.47694	-0.395929	Glucose dehydrogenase [acceptor]
CL2625.Contig1_17	0.538041	-0.0181473	0.0935602	S-methyl-5'-thioadenosine phosphorylase
Unigene14594_17	0.0745054	-0.207561	-0.150401	Vesicle-associated membrane protein/synaptobrevin-binding protein
Unigene6088_17	0.105678	-0.313836	-0.231075	Protein DJ-1
CL2314.Contig1_17	0.134878	-0.258425	-0.174621	Leucine-rich repeat-containing G-protein coupled receptor 5
Unigene15525_17	-0.0372659	-0.349235	-0.28279	Barrier-to-autointegration factor
Unigene33473_17	-0.317427	-1.25326	-1.05289	Serine proteinase stubble
CL638.Contig1_17	-0.128945	-0.388355	-0.334607	Cathepsin F
Unigene6618_17	0.204767	-0.755113	-0.555333	Keratin, type I cytoskeletal 10
Unigene14680_17	0.239398	-0.347399	-0.24554	Clathrin light chain
Unigene15573_17	0.0955869	-0.388355	-0.303116	Peroxiredoxin-5
Unigene15602_17	1.81885	-0.926865	-0.416	--
Unigene14784_17	0.29337	-0.380822	-0.2567	Transforming growth factor beta-1-induced transcript 1 protein
Unigene15825_17	0.290424	-0.269686	-0.167312	--
Unigene6701_17	0.467279	0.0669502	0.140124	--
Unigene14733_17	-0.0320936	-0.304006	-0.252398	Actin-binding LIM protein 1
Unigene14928_17	-0.0424568	-0.531156	-0.438307	Ubiquitin-conjugating enzyme E2-17 kDa
Unigene6567_17	0.0221902	-0.410237	-0.328254	Peroxiredoxin-6
Unigene6628_17	0.0799754	-0.200084	-0.147202	Iron/zinc purple acid phosphatase-like protein
CL1636.Contig1_17	0.0731347	-0.56811	-0.289827	Programmed cell death protein 6
CL624.Contig1_17	0.286881	-0.334607	-0.0641631	Chondroitin proteoglycan-2
Unigene6468_17	-0.0543923	-0.508403	-0.312044	Circumsporozoite protein
Unigene15370_17	0.48388	-0.0816138	0.158337	Chondroitin proteoglycan-2
Unigene14762_17	0.173767	-0.422752	-0.168123	V-type proton ATPase subunit F 1
Unigene31467_17	-0.0454314	-0.360305	-0.22516	Deoxyuridine 5'-triphosphate nucleotidohydrolase
Unigene14738_17	0.348799	0.128293	0.227125	Glutamine synthetase 2 cytoplasmic
Unigene15111_17	-0.265345	-0.33825	-0.305788	--
Unigene14295_17	-0.0573917	-0.769797	-0.456009	Succinate dehydrogenase [ubiquinone] iron-sulfur subunit
Unigene32276_17	-0.298673	-0.442222	-0.378944	--
Unigene14463_17	0.115699	-0.333698	-0.152003	Superoxide dismutase [Mn]
Unigene15210_17	-0.204233	-0.522841	-0.39498	Cytochrome c-2
CL1244.Contig1_17	0.306846	-0.594008	-0.221791	--
Unigene15891_17	0.233275	0.00360224	0.0989585	Acyl-CoA-binding protein
Unigene15371_17	0.37629	-0.296899	-0.0203404	Peritrophin-44
Unigene31391_17	-0.0446872	-0.270556	-0.177882	Calcium-binding protein p22
Unigene30214_17	0.0867838	-0.747827	-0.398779	Serine protease inhibitor A3N
Unigene15487_17	0.313246	-0.64273	-0.275786	--
Unigene15644_17	0.843582	0.140779	0.411969	Male accessory gland serine protease inhibitor
Unigene29938_17	0.0122111	-0.288946	-0.170556	UMP-CMP kinase
CL368.Contig2_17	0.236952	0.104337	0.145351	ADP-ribosylation factor 2
Unigene15715_17	0.212881	-0.122648	-0.019609	Heat shock protein 67B3
CL1550.Contig2_17	0.194087	-0.121863	-0.019609	Fumarate hydratase
Unigene14549_17	0.274411	-0.280159	-0.100824	Muscle-specific protein 20
Unigene12776_17	-0.0335695	-1.06643	-0.734563	Choline dehydrogenase
Unigene14815_17	0.326537	-0.308466	-0.106249	--
Unigene7169_17	0.451013	-0.50943	-0.204233	15 kDa selenoprotein
Unigene33189_17	0.134221	-0.564905	-0.343732	--
Unigene6286_17	-0.19512	-0.453044	-0.37146	Interferon regulatory factor 2-binding protein-like
Unigene18131_17	-0.170556	-0.810966	-0.600555	Mediator of RNA polymerase II transcription subunit 15
Unigene6053_17	-0.0558912	-0.49716	-0.350155	NEDD8
Unigene6384_17	0.0229004	-0.372393	-0.24127	Aminoacyl tRNA synthase complex-interacting multifunctional protein 1
Unigene15360_17	0.285698	-0.395929	-0.207561	Pterin-4-alpha-carbinolamine dehydratase
Unigene7524_17	0.247928	-0.432455	-0.242123	Succinate-semialdehyde dehydrogenase
Unigene32180_17	1.00684	0.292193	0.502331	Sushi, von Willebrand factor type A, EGF and pentraxin domain-containing protein 1
Unigene32740_17	0.455755	-0.409278	-0.160847	Mucin-2
Unigene6453_17	0.299245	-0.22516	-0.0732415	--
Unigene14610_17	-0.174621	-0.494109	-0.376133	Collagen alpha-1(IV) chain
Unigene29416_17	0.290424	-0.26708	-0.0626556	Serine protease persephone
Unigene6089_17	0.0731347	-0.328254	-0.181149	Mitochondrial import inner membrane translocase subunit Tim8
Unigene14487_17	0.163499	-0.297786	-0.139236	Thioredoxin domain-containing protein 17
Unigene33896_17	0.111699	-0.392137	-0.215915	Zinc finger FYVE domain-containing protein 19
Unigene6531_17	0.253989	-0.211732	-0.0454314	Trifunctional enzyme subunit beta, mitochondrial
CL718.Contig1_17	0.236952	0.876959	-1.22095	Diptericin
CL2258.Contig1_17	-0.15682	-0.0877334	-0.308466	--
Unigene15598_17	0.282143	1.17632	-1.6827	Cecropin-2
CL2782.Contig2_17	0.458907	1.39451	-1.62371	Cecropin-2
Unigene17001_17	-0.0831412	0.525568	-1.45008	--
CL102.Contig3_17	0.166073	0.424922	-0.544771	Protein anoxia up-regulated
CL707.Contig1_17	0.327687	0.921436	-1.31294	Sapecin
Unigene15876_17	0.469886	0.763412	-0.386468	Cecropin-1
CL3008.Contig1_17	-0.304006	-0.0656722	-0.89835	Zinc finger protein 678
Unigene14962_17	0.10165	0.322505	-0.434403	Ubiquitin-60S ribosomal protein L40
Unigene31822_17	-0.213404	-0.0626556	-0.606035	Peroxidasin
CL2050.Contig1_17	-0.00361125	0.0558898	-0.187707	Ankyrin repeat domain-containing protein 39
CL2377.Contig2_17	-0.0923402	-0.00216567	-0.37146	Fibroin heavy chain
CL1277.Contig2_17	-0.200084	-0.0785637	-0.595097	Synaptosomal-associated protein 25
Unigene7240_17	0.354452	1.07416	-1.98564	Phormicin
Unigene15759_17	0.844386	1.43216	-1.1078	Cecropin-2
Unigene14272_17	0.275603	0.597412	-0.99137	Protein CREG1
Unigene29399_17	0.54893	0.764686	-0.336428	--
Unigene15316_17	0.308011	0.37629	0.0545012	--
Unigene14319_17	0.207268	1.07142	-1.22095	Histidine-rich glycoprotein
Unigene14298_17	0.0342157	0.324811	-0.481969	--
Unigene14364_17	0.0607392	0.358959	-0.473931	--
Unigene14378_17	-0.412155	-0.24554	-0.697827	--
Unigene14713_17	0.388465	0.729879	-0.200913	Myb-like protein X
CL3795.Contig1_17	-0.159235	-0.113255	-0.243831	Serine proteinase stubble
Unigene29349_17	-0.188529	-0.14003	-0.280159	Coiled-coil domain-containing protein 124
Unigene14846_17	-0.0603973	0.0496308	-0.275786	--
Unigene15810_17	-0.132894	0.0285692	-0.447131	Protein takeout
Unigene15702_17	0.67717	1.35021	-0.68966	--
CL1369.Contig1_17	-0.384584	-0.287184	-0.496142	CTL-like protein 2
Unigene14569_17	-0.288065	0.0614306	-0.680382	Myb-like protein X
Unigene14420_17	0.125651	1.4098	-1.3827	--
Unigene14664_17	0.348232	1.13159	-0.56918	Larval cuticle protein 8
Unigene11269_17	0.453122	1.56608	-0.90644	Heat shock-like 85 kDa protein
CL3537.Contig3_17	3.01703	3.32193	2.62632	Proton-coupled amino acid transporter 4
Unigene15456_17	0.0982848	0.312084	-0.174621	Mucin-2
Unigene14470_17	-0.366801	-0.0343081	-0.800877	Histone-lysine N-methyltransferase MLL4
Unigene30756_17	0.0867838	0.406537	-0.327348	Serine protease easter
Unigene1893_17	-0.244685	-0.0808506	-0.462952	Larval cuticle protein 5
CL1749.Contig1_17	0.201634	0.295723	0.0697022	Peroxisomal multifunctional enzyme type 2
Unigene26288_17	0.300417	1.08338	-0.817308	Protein suppressor of hairy wing
CL765.Contig1_17	-0.277534	-0.163268	-0.458981	Phosphotriesterase-related protein
Unigene14667_17	0.123666	0.464145	-0.400682	Larval cuticle protein LCP-17
Unigene32804_17	0.255803	0.530071	-0.152805	Calpain-B
CL597.Contig2_17	0.310922	0.477159	0.131589	Chitinase-like protein Idgf3
Unigene27277_17	-0.00723157	0.267835	-0.297786	--
CL782.Contig1_17	0.0405418	0.543991	-0.479955	Fatty aldehyde dehydrogenase
Unigene32323_17	-0.15682	-0.046921	-0.267948	--
CL1891.Contig1_17	0.0969365	0.374622	-0.15682	Mucin-2
Unigene15273_17	0.200379	0.303342	0.106348	MOSC domain-containing protein 1
CL2589.Contig2_17	-0.0671829	0.429214	-0.548987	Mucin-19
Unigene15434_17	0.231432	0.362891	0.105678	Peroxisomal multifunctional enzyme type 2
Unigene6937_17	0.151859	0.380729	-0.0649175	Peroxisomal biogenesis factor 19
Unigene7020_17	0.329985	0.675816	0.00360224	Ras-like protein 2
Unigene6185_17	0.119688	0.394514	-0.0931094	Larval cuticle protein 5
CL3399.Contig2_17	-0.261881	-0.201742	-0.279284	Collagen alpha-1(XI) chain
CL3631.Contig2_17	-0.228537	0.0461418	-0.310254	Alaserpin
Unigene15244_17	-0.0225369	0.359521	-0.135269	Trichohyalin
Unigene30807_17	0.335712	1.82599	-0.0724828	--
CL1690.Contig2_17	0.168642	0.43189	0.0874628	Protein 4.1 homolog
Unigene15470_17	0.0271541	0.493135	-0.120294	40S ribosomal protein S18
Unigene15690_17	0.203514	0.436162	0.130272	Calmodulin
Unigene7549_17	0.0901759	0.492622	-0.0417141	Small glutamine-rich tetratricopeptide repeat-containing protein beta
Unigene14328_17	-0.0521469	0.693766	-0.323733	--
Unigene15706_17	-0.0291463	0.77104	-0.323733	Larval cuticle protein 5
Unigene14985_17	-0.226004	-0.00433459	-0.323733	Serpin B8
Unigene17032_17	0.364012	1.8528	-0.298673	--
Unigene14512_17	0.209765	0.649386	0.0243197	60S ribosomal protein L3
Unigene7162_17	-0.160847	0.0874628	-0.265345	--
Unigene14923_17	-0.0254707	0.690641	-0.503282	Peptidoglycan-recognition protein SB1
Unigene15916_17	0.194717	0.533065	-0.00795672	Outer dense fiber protein 3
Unigene31554_17	0.277985	0.364572	0.226509	ADP-ribosylation factor GTPase-activating protein 2
Unigene6459_17	-0.680382	-0.463947	-0.816037	Transcription initiation factor TFIID subunit 10
Unigene15291_17	0.207268	1.1564	-0.297786	Lymphocyte antigen 6 complex
Unigene7017_17	-0.304006	-0.12658	-0.398779	Protein psiQ
CL1698.Contig2_17	0.649845	0.266037	-0.600555	Leucine-rich repeat-containing protein 33
Unigene14852_17	0.298658	0.275603	0.225275	Cytochrome b-c1 complex subunit 6
Unigene15007_17	-0.127368	-0.236164	-0.469929	Keratin-associated protein 17-1
Unigene11606_17	0.109026	-0.0823773	-0.425656	Sarcosine dehydrogenase
Unigene14650_17	0.0405418	-0.242977	-0.751465	Protein FAM71B
Unigene14505_17	0.347666	0.215989	-0.0247367	Protein bangles and beads
Unigene6971_17	0.234501	-0.0513992	-0.533242	Carbonic anhydrase
Unigene15553_17	0.0690147	-0.0506518	-0.281036	Ubiquitin carboxyl-terminal hydrolase
Unigene17272_17	0.316725	0.153157	-0.157625	Protein croquemort
Unigene15369_17	-0.274913	-0.422752	-0.720232	--
Unigene31755_17	-0.0218044	-0.59837	-1.74904	--
CL2528.Contig2_17	0.0503276	-0.0152284	-0.312939	Filaggrin-2
Unigene14905_17	-0.0417141	-0.140826	-0.590745	Cuticle protein 6
Unigene14718_17	0.00934717	-0.0915713	-0.540568	Cuticle protein
Unigene32789_17	0.0377336	-0.14003	-0.895663	E1A/CREB-binding protein
Unigene14801_17	0.0579701	-0.0181473	-0.503282	Cuticle protein 19.8
CL2924.Contig2_17	-0.00795672	-0.105473	-0.780909	Cuticle protein 19.8
Unigene15568_17	0.137504	0.0697022	-0.401635	Proteasome inhibitor PI31 subunit
Unigene3144_17	0.622462	0.132248	-3.32193	Insulin-like growth factor-binding protein complex acid labile subunit
Unigene14363_17	-0.105473	-0.15682	-0.435378	Protein anoxia up-regulated
Unigene26382_17	-0.140826	-0.25068	-0.874349	--
CL1860.Contig2_17	0.0292762	-0.158429	-0.655172	--
CL2946.Contig1_17	-0.0808506	-0.143213	-0.305788	Integrin alpha-PS2
CL3201.Contig1_17	-0.11951	-0.181149	-0.339163	Eukaryotic translation initiation factor 4E-binding protein 1
Unigene30469_17	1.35614	1.08134	0.386811	Inducible metalloproteinase inhibitor protein
Unigene14660_17	0.183328	0.0820213	-0.194295	Lysosomal alpha-mannosidase
Unigene32471_17	0.314407	0.0614306	-0.652901	--
Unigene747_17	0.264837	0.15056	-0.170556	Protein phosphatase inhibitor 2
CL3413.Contig1_17	0.0306892	-0.0431999	-0.265345	Src substrate protein p85
Unigene11104_17	0.440421	0.365133	0.129613	N-sulphoglucosamine sulphohydrolase
Unigene7593_17	0.00575927	-0.187707	-0.795859	Pupal cuticle protein G1A
Unigene15078_17	0.171847	0.116365	-0.0626556	NADH dehydrogenase [ubiquinone] iron-sulfur protein 6
CL721.Contig1_17	-0.227692	-0.25068	-0.326444	Glutathione S-transferase omega-1
Unigene2575_17	0.654436	0.057277	-1.9105	Vacuolar protein sorting-associated protein 45
Unigene26868_17	-0.123434	-0.270556	-0.755113	--
Unigene15812_17	0.409255	0.349365	0.152508	Dehydrogenase/reductase SDR family member 11
Unigene15724_17	0.37128	0.24245	-0.222633	--
Unigene31682_17	0.134221	0.0236102	-0.382702	Probable small nuclear ribonucleoprotein Sm D2
Unigene26960_17	-0.123434	-0.147202	-0.230228	--
Unigene14442_17	0.174406	0.156397	-1.04097	--
CL2591.Contig2_17	0.264236	0.262433	-0.0969617	Probable aminopeptidase NPEPL1
Unigene30154_17	0.00144197	0.000721167	-0.516636	--
CL700.Contig2_17	-0.16246	-0.157625	-0.508403	Transforming growth factor-beta-induced protein ig-h3
CL3555.Contig1_17	-0.0247367	-0.0225369	-0.284546	Dorsal-ventral patterning protein tolloid
Unigene6626_17	-0.129734	-0.128945	-0.264478	Complement component 1 Q subcomponent-binding protein
CL2145.Contig2_17	-1.39593	-1.40545	-1.71549	Protein msta, isoform B
CL3781.Contig1_17	-0.0724828	-0.086967	-0.445166	Cytochrome P450 6g1
Unigene15833_17	1.04089	0.943734	-1.41696	Attacin-C
Unigene15221_17	0.344828	0.336855	0.130272	Heat shock protein beta-1
Unigene7365_17	-0.456009	-0.465938	-0.744197	--
Unigene14810_17	0.690194	0.498251	-2.26534	Attacin-B
Unigene1988_17	-0.138442	-0.157625	-0.410237	Endocuticle structural glycoprotein SgAbd-9
Unigene6599_17	1.56267	1.2228	-3.07704	Multidrug resistance protein homolog 49
Unigene15835_17	0.454702	0.27023	-1.79837	Sarcotoxin-2A
Unigene31505_17	-0.221791	-0.246395	-0.524915	Cuticle protein
Unigene32878_17	-0.134477	-0.171368	-0.520769	Type-2 histone deacetylase 1
CL3647.Contig2_17	0.424385	0.569491	-0.239566	Larval cuticle protein 2
Unigene14960_17	0.440421	0.52306	-0.00361125	Probable ATP-dependent RNA helicase ddx17
Unigene11050_17	-0.174621	-0.161653	-0.254978	Larval cuticle protein 8
Unigene15068_17	-0.249822	-0.168933	-0.762436	Adult cuticle protein 1
Unigene15364_17	0.408712	0.548437	-0.427595	Death-associated protein 1
CL343.Contig1_17	-0.155213	-0.128945	-0.342817	Endothelial differentiation-related factor 1 homolog
Unigene15039_17	0.476641	0.616358	-0.45502	--
Unigene7243_17	-0.164884	-0.0946491	-0.637109	--
Unigene15032_17	0.292193	0.678973	-2.87303	Attacin-B
Unigene15240_17	0.0538064	0.100305	-0.368663	Mucin-21
Unigene15585_17	0.109026	0.155749	-0.302226	--
CL675.Contig1_17	0.439889	0.491597	-0.108581	Fibroin heavy chain
Unigene18752_17	1.18365	1.36233	-0.795859	Probable malate dehydrogenase
Unigene7398_17	-0.111695	-0.0724828	-0.49716	Serpin B3
CL3790.Contig2_17	-0.163268	-0.146403	-0.552156	Zinc finger protein hangover
Unigene7477_17	0.077243	0.0915306	-0.330066	Cuticular protein 47Eg
Unigene29204_17	0.100305	0.134221	-0.403542	Larval cuticle protein 1
Unigene1932_17	1.10802	1.28481	-1.92687	Probable G-protein coupled receptor Mth-like 14
Unigene641_17	0.126312	0.168	-0.60165	Mucin-19
Unigene14795_17	-0.29956	-0.350155	-0.429537	--
CL2777.Contig2_17	0	-0.406407	-1.00144	Pupal cuticle protein C1B
Unigene15095_17	-0.077041	-0.175436	-0.323733	Cytochrome c oxidase subunit 5A
Unigene17286_17	-0.205064	-0.447131	-0.807175	Calbindin-32
CL3561.Contig1_17	-0.172181	-0.30668	-0.483985	NADH dehydrogenase [ubiquinone] 1 alpha subcomplex subunit 4
Unigene14596_17	0.27262	0.0881416	-0.155213	GILT-like protein C02D5.2
Unigene16853_17	-0.100824	-0.294243	-0.548987	N-acetylglucosamine-6-sulfatase
Unigene15134_17	0.157691	-0.07552	-0.385526	Ribonuclease UK114
Unigene30490_17	0.180784	-0.971431	-2.50226	Cathepsin D
Unigene44_17	-0.292475	-0.466935	-0.707218	Cold shock domain-containing protein CG9705
CL1949.Contig1_17	0.153805	0.0635029	-0.0166871	Fat-body protein 1
Unigene6403_17	0.445727	0.0840643	-0.242977	D-aspartate oxidase
CL31.Contig1_17	0.706641	0.0628125	-0.588574	Sialidase
Unigene32265_17	0.848398	0.0545012	-0.756331	--
Unigene14798_17	0.333996	0.182692	0.0313952	Serine proteinase stubble
Unigene32874_17	0.703544	0.190299	-0.320126	Adenylate cyclase, terminal-differentiation specific
Unigene15474_17	-0.0816138	-0.226004	-0.364013	Small ubiquitin-related modifier 3
Unigene6412_17	-0.246395	-0.341903	-0.432455	Thioredoxin domain-containing protein 17
CL34.Contig1_17	0.0579701	-0.380822	-0.901042	Cuticle protein 18.6, isoform A
Unigene36402_17	0.219711	-0.45799	-1.25154	--
Unigene27276_17	-0.135269	-0.204233	-0.287184	--
Unigene15433_17	-0.202572	-0.386468	-0.584241	Cytochrome c oxidase subunit 5B
Unigene15758_17	0.0503276	-0.31563	-0.72142	Cuticle protein 16.5, isoform A
Unigene14958_17	0.351628	-0.093879	-0.597278	Serine protease inhibitor Kazal-type 2
Unigene6694_17	-0.14003	-0.368663	-0.631511	Cuticle protein 19
CL1406.Contig3_17	-0.395929	-0.554273	-0.650635	ATP-dependent Clp protease proteolytic subunit 1
CL2221.Contig1_17	0.0447438	-0.415037	-0.696658	Ran-binding proteins 9/10 homolog
CL1860.Contig1_17	0.0214797	-0.433428	-0.706041	--
Unigene15608_17	-0.105473	-0.353837	-0.501239	Protein OPI10 homolog
Unigene6949_17	0.629473	0.533065	0.475604	Uncharacterized protein R102.4
Unigene29955_17	-0.137648	-0.349235	-0.473931	LIM and SH3 domain protein Lasp
CL254.Contig8_17	0.265437	-0.131313	-0.351995	Adenylate cyclase, terminal-differentiation specific
Unigene15029_17	-0.309359	-0.609332	-0.780909	Neurofilament heavy polypeptide
Unigene31372_17	-0.0679388	-0.617056	-0.933739	Pericentrin
Unigene14682_17	-0.16004	-0.728574	-1.10005	Heat shock protein 23
Unigene29869_17	0.287472	-0.379883	-0.810966	--
CL1136.Contig1_17	0.164143	-0.303116	-0.62371	--
Unigene6668_17	0.217231	-0.137648	-0.382702	--
CL3485.Contig1_17	0.0628125	-0.22516	-0.419855	Protein 5NUC
Unigene15450_17	-0.00361125	-0.242977	-0.406407	Dihydrolipoyllysine-residue succinyltransferase component of 2-oxoglutarate dehydrogenase complex
Unigene7205_17	0.40163	0.24184	0.132906	Scavenger receptor class B member 1
Unigene32161_17	0.00504062	-0.482976	-0.814768	Larval cuticle protein A2B
CL1949.Contig2_17	0.178237	-0.188529	-0.50226	Fat-body protein 1
Unigene9639_17	0.472488	0.29337	0.14274	Stabilin-1
Unigene15576_17	0.53456	-0.99137	-2.24127	--
Unigene488_17	0.475604	0.183328	-0.0513992	LIM domain-containing protein A
Unigene14405_17	0.317883	-0.237864	-0.671164	GATA zinc finger domain-containing protein 14
Unigene15770_17	-0.128945	-0.447131	-0.696658	Probable cytochrome P450 6a21
Unigene6318_17	0.0468403	-0.279284	-0.537424	Angiopoietin-4
Unigene15658_17	-0.199255	-0.401635	-0.556393	Helicase SRCAP
Unigene32466_17	1.12664	-0.0476664	-0.948976	Mucin-17
Unigene29710_17	-0.414076	-1.63487	-2.5649	Cyclin-L1
Unigene15031_17	-0.0328314	-0.373327	-0.520769	--
CL832.Contig1_17	0.0243197	-0.221791	-0.344648	Basic proline-rich protein
Unigene14340_17	-0.12658	-0.254978	-0.320126	Ejaculatory bulb-specific protein 3
CL721.Contig3_17	0.0377336	-0.319226	-0.493093	Glutathione S-transferase omega-1
Unigene31800_17	0.117695	-0.187707	-0.336428	--
Unigene6071_17	0.238175	0.00216242	-0.111695	Hydroxysteroid dehydrogenase-like protein 2
Unigene6550_17	0.468844	-0.292475	-0.660863	--
Unigene27295_17	1.45286	-0.0499049	-0.759991	Coiled-coil domain-containing protein 12
Unigene14876_17	0.65306	-0.117161	-0.475936	--
Unigene34409_17	0.401084	0.116365	-0.0144996	Neurogenic locus notch homolog protein 3
Unigene6144_17	0.8024	-0.0816138	-0.489038	Peritrophin-1
Unigene7499_17	0.0278618	-0.30668	-0.460965	Calcineurin subunit B type 1
Unigene6432_17	-0.131313	-0.406407	-0.552156	NHP2-like protein 1 homolog
Unigene14748_17	0.249749	-0.0954196	-0.215077	--
Unigene6321_17	0.337426	-0.304006	-0.518701	--
Unigene23630_17	-0.381761	-0.53952	-0.596187	Pheromone-binding protein-related protein 4
CL1461.Contig2_17	0.0306892	-0.153607	-0.226848	Endocuticle structural glycoprotein SgAbd-9
Unigene15781_17	-0.0671829	-0.335517	-0.443203	Probable L-asparaginase CG7860
Unigene511_17	0.24306	-0.267948	-0.458981	PDZ and LIM domain protein 4
Unigene6674_17	0.0820213	-0.207561	-0.319226	C-Myc-binding protein homolog
Unigene6687_17	-0.391191	-0.774725	-0.922757	--
