# Supplementary material for: Changes in Energy Metabolism Trigger Pupal Diapause Transition of Bactrocera minax After 20-Hydroxyecdysone Application
Source: Front Physiol. 2019 Oct 30;10:1288. doi: 10.3389/fphys.2019.01288 (PMC6831740; doi:10.3389/fphys.2019.01288)
Supplement: Supplementary Table S5 — Kyoto Encyclopedia of Genes and Genomes (KEGG) pathway enrichment for all differentially expressed proteins. [file Table_5.XLSX]

## Sheet: 1d vs ck
#	Pathway	Diff Proteins with pathway annotation (317)	All Proteins with pathway annotation (1666)	Pvalue	Pathway ID
1	Prion diseases	10 (3.15%)	18 (1.08%)	0.000557475	ko05020
2	Metabolic pathways	95 (29.97%)	394 (23.65%)	0.00240969	ko01100
3	Glycerolipid metabolism	7 (2.21%)	14 (0.84%)	0.00851013	ko00561
4	Fructose and mannose metabolism	7 (2.21%)	14 (0.84%)	0.00851013	ko00051
5	Dilated cardiomyopathy	22 (6.94%)	71 (4.26%)	0.00927006	ko05414
6	Hypertrophic cardiomyopathy (HCM)	23 (7.26%)	76 (4.56%)	0.0107188	ko05410
7	PPAR signaling pathway	10 (3.15%)	25 (1.5%)	0.0117015	ko03320
8	Amino sugar and nucleotide sugar metabolism	11 (3.47%)	29 (1.74%)	0.0130013	ko00520
9	Toxoplasmosis	20 (6.31%)	67 (4.02%)	0.0197003	ko05145
10	Measles	6 (1.89%)	13 (0.78%)	0.0233559	ko05162
11	Galactose metabolism	8 (2.52%)	20 (1.2%)	0.0235991	ko00052
12	Glyoxylate and dicarboxylate metabolism	8 (2.52%)	20 (1.2%)	0.0235991	ko00630
13	Calcium signaling pathway	9 (2.84%)	24 (1.44%)	0.0259686	ko04020
14	Fatty acid metabolism	9 (2.84%)	25 (1.5%)	0.0339938	ko01212
15	cGMP-PKG signaling pathway	10 (3.15%)	29 (1.74%)	0.03502	ko04022
16	Tryptophan metabolism	7 (2.21%)	18 (1.08%)	0.0394217	ko00380
17	Fat digestion and absorption	7 (2.21%)	18 (1.08%)	0.0394217	ko04975
18	Pentose and glucuronate interconversions	8 (2.52%)	22 (1.32%)	0.0422195	ko00040
19	Cardiac muscle contraction	10 (3.15%)	30 (1.8%)	0.0439646	ko04260
20	Adrenergic signaling in cardiomyocytes	10 (3.15%)	30 (1.8%)	0.0439646	ko04261
21	Estrogen signaling pathway	10 (3.15%)	30 (1.8%)	0.0439646	ko04915
22	Protein processing in endoplasmic reticulum	22 (6.94%)	82 (4.92%)	0.0484705	ko04141
23	Citrate cycle (TCA cycle)	9 (2.84%)	27 (1.62%)	0.0548274	ko00020
24	Porphyrin and chlorophyll metabolism	5 (1.58%)	12 (0.72%)	0.0596579	ko00860
25	Riboflavin metabolism	5 (1.58%)	12 (0.72%)	0.0596579	ko00740
26	Regulation of actin cytoskeleton	22 (6.94%)	84 (5.04%)	0.0616001	ko04810
27	Starch and sucrose metabolism	7 (2.21%)	20 (1.2%)	0.0681698	ko00500
28	Fatty acid elongation	4 (1.26%)	9 (0.54%)	0.0728045	ko00062
29	MAPK signaling pathway	11 (3.47%)	37 (2.22%)	0.0764283	ko04010
30	Bacterial invasion of epithelial cells	18 (5.68%)	68 (4.08%)	0.0788187	ko05100
31	Butanoate metabolism	5 (1.58%)	13 (0.78%)	0.0823466	ko00650
32	Alanine, aspartate and glutamate metabolism	5 (1.58%)	13 (0.78%)	0.0823466	ko00250
33	Fatty acid degradation	8 (2.52%)	25 (1.5%)	0.0849058	ko00071
34	Nitrogen metabolism	3 (0.95%)	6 (0.36%)	0.0869334	ko00910
35	Notch signaling pathway	3 (0.95%)	6 (0.36%)	0.0869334	ko04330
36	Synthesis and degradation of ketone bodies	3 (0.95%)	6 (0.36%)	0.0869334	ko00072
37	Glycosphingolipid biosynthesis - globo series	2 (0.63%)	3 (0.18%)	0.094665	ko00603
38	Pyruvate metabolism	9 (2.84%)	30 (1.8%)	0.0991012	ko00620
39	Melanogenesis	8 (2.52%)	26 (1.56%)	0.103273	ko04916
40	Valine, leucine and isoleucine degradation	8 (2.52%)	26 (1.56%)	0.103273	ko00280
41	Legionellosis	8 (2.52%)	26 (1.56%)	0.103273	ko05134
42	Dorso-ventral axis formation	4 (1.26%)	10 (0.6%)	0.103743	ko04320
43	Pertussis	17 (5.36%)	66 (3.96%)	0.106145	ko05133
44	Insulin resistance	5 (1.58%)	14 (0.84%)	0.108933	ko04931
45	Antigen processing and presentation	9 (2.84%)	31 (1.86%)	0.117411	ko04612
46	Spliceosome	11 (3.47%)	40 (2.4%)	0.121535	ko03040
47	Carbon metabolism	18 (5.68%)	72 (4.32%)	0.123309	ko01200
48	Metabolism of xenobiotics by cytochrome P450	7 (2.21%)	23 (1.38%)	0.129739	ko00980
49	Prostate cancer	7 (2.21%)	23 (1.38%)	0.129739	ko05215
50	Glutamatergic synapse	3 (0.95%)	7 (0.42%)	0.131296	ko04724
51	Tyrosine metabolism	6 (1.89%)	19 (1.14%)	0.135184	ko00350
52	Glycolysis / Gluconeogenesis	9 (2.84%)	32 (1.92%)	0.13744	ko00010
53	Pathways in cancer	22 (6.94%)	92 (5.52%)	0.138242	ko05200
54	Fc gamma R-mediated phagocytosis	5 (1.58%)	15 (0.9%)	0.139125	ko04666
55	Systemic lupus erythematosus	4 (1.26%)	11 (0.66%)	0.139588	ko05322
56	Shigellosis	15 (4.73%)	60 (3.6%)	0.150899	ko05131
57	Influenza A	9 (2.84%)	33 (1.98%)	0.159111	ko05164
58	Drug metabolism - cytochrome P450	6 (1.89%)	20 (1.2%)	0.163904	ko00982
59	HIF-1 signaling pathway	6 (1.89%)	20 (1.2%)	0.163904	ko04066
60	Autoimmune thyroid disease	2 (0.63%)	4 (0.24%)	0.165858	ko05320
61	Allograft rejection	2 (0.63%)	4 (0.24%)	0.165858	ko05330
62	Asthma	2 (0.63%)	4 (0.24%)	0.165858	ko05310
63	GABAergic synapse	2 (0.63%)	4 (0.24%)	0.165858	ko04727
64	Intestinal immune network for IgA production	2 (0.63%)	4 (0.24%)	0.165858	ko04672
65	Propanoate metabolism	5 (1.58%)	16 (0.96%)	0.172516	ko00640
66	Proteoglycans in cancer	21 (6.62%)	90 (5.4%)	0.174662	ko05205
67	Biosynthesis of amino acids	11 (3.47%)	43 (2.58%)	0.178717	ko01230
68	Arrhythmogenic right ventricular cardiomyopathy (ARVC)	14 (4.42%)	57 (3.42%)	0.17932	ko05412
69	Glutathione metabolism	7 (2.21%)	25 (1.5%)	0.182131	ko00480
70	Glycosphingolipid biosynthesis - lacto and neolacto series	1 (0.32%)	1 (0.06%)	0.190276	ko00601
71	Type I diabetes mellitus	1 (0.32%)	1 (0.06%)	0.190276	ko04940
72	Axon guidance	15 (4.73%)	63 (3.78%)	0.20251	ko04360
73	Aminoacyl-tRNA biosynthesis	5 (1.58%)	17 (1.02%)	0.208618	ko00970
74	ECM-receptor interaction	13 (4.1%)	54 (3.24%)	0.212543	ko04512
75	Focal adhesion	19 (5.99%)	83 (4.98%)	0.21555	ko04510
76	T cell receptor signaling pathway	4 (1.26%)	13 (0.78%)	0.222756	ko04660
77	Viral myocarditis	9 (2.84%)	36 (2.16%)	0.23284	ko05416
78	Ribosome biogenesis in eukaryotes	3 (0.95%)	9 (0.54%)	0.236071	ko03008
79	Inositol phosphate metabolism	3 (0.95%)	9 (0.54%)	0.236071	ko00562
80	Terpenoid backbone biosynthesis	3 (0.95%)	9 (0.54%)	0.236071	ko00900
81	Chemical carcinogenesis	5 (1.58%)	18 (1.08%)	0.246896	ko05204
82	Aldosterone synthesis and secretion	5 (1.58%)	18 (1.08%)	0.246896	ko04925
83	Pathogenic Escherichia coli infection	14 (4.42%)	61 (3.66%)	0.258443	ko05130
84	Retinol metabolism	3 (0.95%)	10 (0.6%)	0.292783	ko00830
85	MicroRNAs in cancer	11 (3.47%)	48 (2.88%)	0.295831	ko05206
86	Phosphatidylinositol signaling system	4 (1.26%)	15 (0.9%)	0.315252	ko04070
87	Gastric acid secretion	4 (1.26%)	15 (0.9%)	0.315252	ko04971
88	Vitamin digestion and absorption	2 (0.63%)	6 (0.36%)	0.320718	ko04977
89	Primary immunodeficiency	2 (0.63%)	6 (0.36%)	0.320718	ko05340
90	Cell adhesion molecules (CAMs)	13 (4.1%)	59 (3.54%)	0.324133	ko04514
91	Parkinson's disease	14 (4.42%)	64 (3.84%)	0.324798	ko05012
92	Leukocyte transendothelial migration	15 (4.73%)	69 (4.14%)	0.325162	ko04670
93	Chemokine signaling pathway	5 (1.58%)	20 (1.2%)	0.327756	ko04062
94	cAMP signaling pathway	7 (2.21%)	30 (1.8%)	0.340375	ko04024
95	Base excision repair	1 (0.32%)	2 (0.12%)	0.34444	ko03410
96	Glycosaminoglycan biosynthesis - chondroitin sulfate / dermatan sulfate	1 (0.32%)	2 (0.12%)	0.34444	ko00532
97	Inflammatory bowel disease (IBD)	1 (0.32%)	2 (0.12%)	0.34444	ko05321
98	Small cell lung cancer	12 (3.79%)	55 (3.3%)	0.348104	ko05222
99	Phototransduction	3 (0.95%)	11 (0.66%)	0.350231	ko04744
100	VEGF signaling pathway	3 (0.95%)	11 (0.66%)	0.350231	ko04370
101	Rap1 signaling pathway	16 (5.05%)	76 (4.56%)	0.368463	ko04015
102	Salivary secretion	5 (1.58%)	21 (1.26%)	0.369254	ko04970
103	Alcoholism	5 (1.58%)	21 (1.26%)	0.369254	ko05034
104	Platelet activation	12 (3.79%)	56 (3.36%)	0.373451	ko04611
105	Leishmaniasis	11 (3.47%)	51 (3.06%)	0.374356	ko05140
106	Protein digestion and absorption	7 (2.21%)	31 (1.86%)	0.374496	ko04974
107	Progesterone-mediated oocyte maturation	2 (0.63%)	7 (0.42%)	0.396487	ko04914
108	Ovarian steroidogenesis	2 (0.63%)	7 (0.42%)	0.396487	ko04913
109	Sphingolipid signaling pathway	3 (0.95%)	12 (0.72%)	0.407124	ko04071
110	Phototransduction - fly	3 (0.95%)	12 (0.72%)	0.407124	ko04745
111	Insulin signaling pathway	7 (2.21%)	32 (1.92%)	0.408783	ko04910
112	Peroxisome	6 (1.89%)	27 (1.62%)	0.410102	ko04146
113	Glucagon signaling pathway	6 (1.89%)	27 (1.62%)	0.410102	ko04922
114	Renin secretion	5 (1.58%)	22 (1.32%)	0.410794	ko04924
115	PI3K-Akt signaling pathway	16 (5.05%)	78 (4.68%)	0.412518	ko04151
116	Alzheimer's disease	16 (5.05%)	79 (4.74%)	0.434695	ko05010
117	Thyroid hormone signaling pathway	9 (2.84%)	43 (2.58%)	0.435113	ko04919
118	Amoebiasis	7 (2.21%)	33 (1.98%)	0.442977	ko05146
119	Circadian entrainment	3 (0.95%)	13 (0.78%)	0.462435	ko04713
120	Bile secretion	3 (0.95%)	13 (0.78%)	0.462435	ko04976
121	Amyotrophic lateral sclerosis (ALS)	3 (0.95%)	13 (0.78%)	0.462435	ko05014
122	Mineral absorption	2 (0.63%)	8 (0.48%)	0.4681	ko04978
123	Choline metabolism in cancer	2 (0.63%)	8 (0.48%)	0.4681	ko05231
124	Primary bile acid biosynthesis	1 (0.32%)	3 (0.18%)	0.469327	ko00120
125	Basal transcription factors	1 (0.32%)	3 (0.18%)	0.469327	ko03022
126	Ubiquinone and other terpenoid-quinone biosynthesis	1 (0.32%)	3 (0.18%)	0.469327	ko00130
127	Vitamin B6 metabolism	1 (0.32%)	3 (0.18%)	0.469327	ko00750
128	Malaria	5 (1.58%)	24 (1.44%)	0.492269	ko05144
129	Pancreatic secretion	5 (1.58%)	24 (1.44%)	0.492269	ko04972
130	Hepatitis B	4 (1.26%)	19 (1.14%)	0.50234	ko05161
131	Inflammatory mediator regulation of TRP channels	3 (0.95%)	14 (0.84%)	0.515385	ko04750
132	Olfactory transduction	3 (0.95%)	14 (0.84%)	0.515385	ko04740
133	Phagosome	17 (5.36%)	88 (5.28%)	0.516824	ko04145
134	Neurotrophin signaling pathway	5 (1.58%)	25 (1.5%)	0.531478	ko04722
135	Renal cell carcinoma	2 (0.63%)	9 (0.54%)	0.534394	ko05211
136	NOD-like receptor signaling pathway	2 (0.63%)	9 (0.54%)	0.534394	ko04621
137	Cytokine-cytokine receptor interaction	2 (0.63%)	9 (0.54%)	0.534394	ko04060
138	Adherens junction	4 (1.26%)	20 (1.2%)	0.545986	ko04520
139	Amphetamine addiction	3 (0.95%)	15 (0.9%)	0.565418	ko05031
140	Long-term potentiation	3 (0.95%)	15 (0.9%)	0.565418	ko04720
141	Glioma	3 (0.95%)	15 (0.9%)	0.565418	ko05214
142	Salmonella infection	3 (0.95%)	15 (0.9%)	0.565418	ko05132
143	Sphingolipid metabolism	1 (0.32%)	4 (0.24%)	0.570484	ko00600
144	Acute myeloid leukemia	1 (0.32%)	4 (0.24%)	0.570484	ko05221
145	RIG-I-like receptor signaling pathway	1 (0.32%)	4 (0.24%)	0.570484	ko04622
146	Carbohydrate digestion and absorption	1 (0.32%)	4 (0.24%)	0.570484	ko04973
147	Steroid hormone biosynthesis	1 (0.32%)	4 (0.24%)	0.570484	ko00140
148	Glycosaminoglycan biosynthesis - heparan sulfate / heparin	1 (0.32%)	4 (0.24%)	0.570484	ko00534
149	Chronic myeloid leukemia	1 (0.32%)	4 (0.24%)	0.570484	ko05220
150	Lysine degradation	4 (1.26%)	21 (1.26%)	0.58757	ko00310
151	NF-kappa B signaling pathway	2 (0.63%)	10 (0.6%)	0.594797	ko04064
152	Non-alcoholic fatty liver disease (NAFLD)	9 (2.84%)	49 (2.94%)	0.606508	ko04932
153	Central carbon metabolism in cancer	3 (0.95%)	16 (0.96%)	0.612169	ko05230
154	TNF signaling pathway	3 (0.95%)	16 (0.96%)	0.612169	ko04668
155	Proteasome	6 (1.89%)	33 (1.98%)	0.620764	ko03050
156	Vascular smooth muscle contraction	4 (1.26%)	22 (1.32%)	0.626853	ko04270
157	Cysteine and methionine metabolism	4 (1.26%)	22 (1.32%)	0.626853	ko00270
158	Huntington's disease	15 (4.73%)	83 (4.98%)	0.635748	ko05016
159	Arginine biosynthesis	2 (0.63%)	11 (0.66%)	0.649145	ko00220
160	Serotonergic synapse	2 (0.63%)	11 (0.66%)	0.649145	ko04726
161	Fc epsilon RI signaling pathway	1 (0.32%)	5 (0.3%)	0.652407	ko04664
162	Prolactin signaling pathway	1 (0.32%)	5 (0.3%)	0.652407	ko04917
163	mTOR signaling pathway	1 (0.32%)	5 (0.3%)	0.652407	ko04150
164	ABC transporters	1 (0.32%)	5 (0.3%)	0.652407	ko02010
165	Other types of O-glycan biosynthesis	1 (0.32%)	5 (0.3%)	0.652407	ko00514
166	beta-Alanine metabolism	3 (0.95%)	17 (1.02%)	0.655431	ko00410
167	Hippo signaling pathway - fly	3 (0.95%)	17 (1.02%)	0.655431	ko04391
168	GnRH signaling pathway	3 (0.95%)	17 (1.02%)	0.655431	ko04912
169	Dopaminergic synapse	3 (0.95%)	17 (1.02%)	0.655431	ko04728
170	Lysosome	9 (2.84%)	51 (3.06%)	0.657745	ko04142
171	HTLV-I infection	5 (1.58%)	29 (1.74%)	0.672316	ko05166
172	Hematopoietic cell lineage	5 (1.58%)	29 (1.74%)	0.672316	ko04640
173	Viral carcinogenesis	7 (2.21%)	41 (2.46%)	0.689194	ko05203
174	Pentose phosphate pathway	3 (0.95%)	18 (1.08%)	0.695125	ko00030
175	Arginine and proline metabolism	3 (0.95%)	18 (1.08%)	0.695125	ko00330
176	Thyroid hormone synthesis	2 (0.63%)	12 (0.72%)	0.697549	ko04918
177	Neuroactive ligand-receptor interaction	2 (0.63%)	12 (0.72%)	0.697549	ko04080
178	Tuberculosis	6 (1.89%)	36 (2.16%)	0.70851	ko05152
179	Fatty acid biosynthesis	1 (0.32%)	6 (0.36%)	0.718745	ko00061
180	Degradation of aromatic compounds	1 (0.32%)	6 (0.36%)	0.718745	ko01220
181	Endometrial cancer	1 (0.32%)	6 (0.36%)	0.718745	ko05213
182	Jak-STAT signaling pathway	1 (0.32%)	6 (0.36%)	0.718745	ko04630
183	Type II diabetes mellitus	1 (0.32%)	6 (0.36%)	0.718745	ko04930
184	Phenylalanine metabolism	1 (0.32%)	6 (0.36%)	0.718745	ko00360
185	SNARE interactions in vesicular transport	1 (0.32%)	6 (0.36%)	0.718745	ko04130
186	Hepatitis C	2 (0.63%)	13 (0.78%)	0.740297	ko05160
187	Transcriptional misregulation in cancer	2 (0.63%)	13 (0.78%)	0.740297	ko05202
188	Vibrio cholerae infection	2 (0.63%)	13 (0.78%)	0.740297	ko05110
189	2-Oxocarboxylic acid metabolism	2 (0.63%)	13 (0.78%)	0.740297	ko01210
190	RNA degradation	2 (0.63%)	13 (0.78%)	0.740297	ko03018
191	Epstein-Barr virus infection	11 (3.47%)	67 (4.02%)	0.757687	ko05169
192	Oxytocin signaling pathway	4 (1.26%)	26 (1.56%)	0.758834	ko04921
193	Gap junction	1 (0.32%)	7 (0.42%)	0.772454	ko04540
194	Protein export	1 (0.32%)	7 (0.42%)	0.772454	ko03060
195	Histidine metabolism	1 (0.32%)	7 (0.42%)	0.772454	ko00340
196	Endocrine and other factor-regulated calcium reabsorption	1 (0.32%)	7 (0.42%)	0.772454	ko04961
197	B cell receptor signaling pathway	1 (0.32%)	7 (0.42%)	0.772454	ko04662
198	Arachidonic acid metabolism	1 (0.32%)	7 (0.42%)	0.772454	ko00590
199	One carbon pool by folate	1 (0.32%)	7 (0.42%)	0.772454	ko00670
200	Insect hormone biosynthesis	2 (0.63%)	14 (0.84%)	0.777782	ko00981
201	Oocyte meiosis	3 (0.95%)	21 (1.26%)	0.79337	ko04114
202	Purine metabolism	7 (2.21%)	46 (2.76%)	0.801844	ko00230
203	Synaptic vesicle cycle	2 (0.63%)	15 (0.9%)	0.810453	ko04721
204	ErbB signaling pathway	1 (0.32%)	8 (0.48%)	0.815933	ko04012
205	Toll-like receptor signaling pathway	1 (0.32%)	8 (0.48%)	0.815933	ko04620
206	Sulfur metabolism	1 (0.32%)	8 (0.48%)	0.815933	ko00920
207	Collecting duct acid secretion	1 (0.32%)	8 (0.48%)	0.815933	ko04966
208	FoxO signaling pathway	1 (0.32%)	8 (0.48%)	0.815933	ko04068
209	Other glycan degradation	1 (0.32%)	8 (0.48%)	0.815933	ko00511
210	Oxidative phosphorylation	10 (3.15%)	65 (3.9%)	0.821351	ko00190
211	Herpes simplex infection	4 (1.26%)	29 (1.74%)	0.831782	ko05168
212	Endocytosis	9 (2.84%)	61 (3.66%)	0.849967	ko04144
213	Phospholipase D signaling pathway	1 (0.32%)	9 (0.54%)	0.851126	ko04072
214	Folate biosynthesis	1 (0.32%)	9 (0.54%)	0.851126	ko00790
215	Renin-angiotensin system	1 (0.32%)	9 (0.54%)	0.851126	ko04614
216	Natural killer cell mediated cytotoxicity	1 (0.32%)	10 (0.6%)	0.879607	ko04650
217	Glycosaminoglycan degradation	1 (0.32%)	10 (0.6%)	0.879607	ko00531
218	Ascorbate and aldarate metabolism	1 (0.32%)	10 (0.6%)	0.879607	ko00053
219	Glycine, serine and threonine metabolism	2 (0.63%)	18 (1.08%)	0.884239	ko00260
220	RNA transport	6 (1.89%)	46 (2.76%)	0.897211	ko03013
221	mRNA surveillance pathway	2 (0.63%)	19 (1.14%)	0.902235	ko03015
222	Chagas disease (American trypanosomiasis)	1 (0.32%)	11 (0.66%)	0.902653	ko05142
223	Complement and coagulation cascades	1 (0.32%)	11 (0.66%)	0.902653	ko04610
224	Tight junction	3 (0.95%)	27 (1.62%)	0.912232	ko04530
225	Ras signaling pathway	4 (1.26%)	35 (2.1%)	0.923533	ko04014
226	Ribosome	8 (2.52%)	64 (3.84%)	0.941958	ko03010
227	AMPK signaling pathway	1 (0.32%)	14 (0.84%)	0.948583	ko04152
228	Hippo signaling pathway	2 (0.63%)	23 (1.38%)	0.951176	ko04390
229	Osteoclast differentiation	3 (0.95%)	33 (1.98%)	0.96549	ko04380
230	Epithelial cell signaling in Helicobacter pylori infection	1 (0.32%)	17 (1.02%)	0.972877	ko05120
231	RNA polymerase	1 (0.32%)	17 (1.02%)	0.972877	ko03020
232	Ubiquitin mediated proteolysis	2 (0.63%)	28 (1.68%)	0.980172	ko04120
233	Rheumatoid arthritis	1 (0.32%)	21 (1.26%)	0.988463	ko05323
234	Pyrimidine metabolism	1 (0.32%)	30 (1.8%)	0.998328	ko00240

## Sheet: 2d vs ck
#	Pathway	Diff Proteins with pathway annotation (481)	All Proteins with pathway annotation (1666)	Pvalue	Pathway ID
1	Pentose phosphate pathway	12 (2.49%)	18 (1.08%)	0.000921823	ko00030
2	Adrenergic signaling in cardiomyocytes	16 (3.33%)	30 (1.8%)	0.00389973	ko04261
3	Glucagon signaling pathway	14 (2.91%)	27 (1.62%)	0.00947064	ko04922
4	Vascular smooth muscle contraction	12 (2.49%)	22 (1.32%)	0.00973449	ko04270
5	Cardiac muscle contraction	15 (3.12%)	30 (1.8%)	0.0111112	ko04260
6	Prostate cancer	12 (2.49%)	23 (1.38%)	0.0151363	ko05215
7	Hypertrophic cardiomyopathy (HCM)	31 (6.44%)	76 (4.56%)	0.0151647	ko05410
8	Oxytocin signaling pathway	13 (2.7%)	26 (1.56%)	0.0177738	ko04921
9	Dilated cardiomyopathy	29 (6.03%)	71 (4.26%)	0.0181961	ko05414
10	Tight junction	13 (2.7%)	27 (1.62%)	0.0254838	ko04530
11	Pyruvate metabolism	14 (2.91%)	30 (1.8%)	0.0280492	ko00620
12	Amoebiasis	15 (3.12%)	33 (1.98%)	0.0302608	ko05146
13	Ascorbate and aldarate metabolism	6 (1.25%)	10 (0.6%)	0.0390892	ko00053
14	Long-term potentiation	8 (1.66%)	15 (0.9%)	0.0396127	ko04720
15	Melanogenesis	12 (2.49%)	26 (1.56%)	0.0447343	ko04916
16	Valine, leucine and isoleucine degradation	12 (2.49%)	26 (1.56%)	0.0447343	ko00280
17	Chemical carcinogenesis	9 (1.87%)	18 (1.08%)	0.0465919	ko05204
18	Arginine and proline metabolism	9 (1.87%)	18 (1.08%)	0.0465919	ko00330
19	cGMP-PKG signaling pathway	13 (2.7%)	29 (1.74%)	0.0477933	ko04022
20	Type II diabetes mellitus	4 (0.83%)	6 (0.36%)	0.061529	ko04930
21	Estrogen signaling pathway	13 (2.7%)	30 (1.8%)	0.0628918	ko04915
22	Regulation of actin cytoskeleton	31 (6.44%)	84 (5.04%)	0.0635625	ko04810
23	Serotonergic synapse	6 (1.25%)	11 (0.66%)	0.0654854	ko04726
24	Renin secretion	10 (2.08%)	22 (1.32%)	0.0718007	ko04924
25	Glycosaminoglycan biosynthesis - heparan sulfate / heparin	3 (0.62%)	4 (0.24%)	0.0751781	ko00534
26	Alzheimer's disease	29 (6.03%)	79 (4.74%)	0.0759469	ko05010
27	Insect hormone biosynthesis	7 (1.46%)	14 (0.84%)	0.0770501	ko00981
28	Ribosome	24 (4.99%)	64 (3.84%)	0.0810971	ko03010
29	Glycosaminoglycan biosynthesis - chondroitin sulfate / dermatan sulfate	2 (0.42%)	2 (0.12%)	0.0832333	ko00532
30	Terpenoid backbone biosynthesis	5 (1.04%)	9 (0.54%)	0.0850052	ko00900
31	Folate biosynthesis	5 (1.04%)	9 (0.54%)	0.0850052	ko00790
32	Drug metabolism - cytochrome P450	9 (1.87%)	20 (1.2%)	0.0912579	ko00982
33	Adherens junction	9 (1.87%)	20 (1.2%)	0.0912579	ko04520
34	Metabolism of xenobiotics by cytochrome P450	10 (2.08%)	23 (1.38%)	0.0954954	ko00980
35	Legionellosis	11 (2.29%)	26 (1.56%)	0.0984718	ko05134
36	Riboflavin metabolism	6 (1.25%)	12 (0.72%)	0.0999891	ko00740
37	Sphingolipid signaling pathway	6 (1.25%)	12 (0.72%)	0.0999891	ko04071
38	Phototransduction - fly	6 (1.25%)	12 (0.72%)	0.0999891	ko04745
39	Insulin signaling pathway	13 (2.7%)	32 (1.92%)	0.101779	ko04910
40	Glycolysis / Gluconeogenesis	13 (2.7%)	32 (1.92%)	0.101779	ko00010
41	Ras signaling pathway	14 (2.91%)	35 (2.1%)	0.102492	ko04014
42	Carbon metabolism	26 (5.41%)	72 (4.32%)	0.10659	ko01200
43	Synaptic vesicle cycle	7 (1.46%)	15 (0.9%)	0.109808	ko04721
44	Gastric acid secretion	7 (1.46%)	15 (0.9%)	0.109808	ko04971
45	Amphetamine addiction	7 (1.46%)	15 (0.9%)	0.109808	ko05031
46	Salmonella infection	7 (1.46%)	15 (0.9%)	0.109808	ko05132
47	Gap junction	4 (0.83%)	7 (0.42%)	0.111416	ko04540
48	Endocrine and other factor-regulated calcium reabsorption	4 (0.83%)	7 (0.42%)	0.111416	ko04961
49	Progesterone-mediated oocyte maturation	4 (0.83%)	7 (0.42%)	0.111416	ko04914
50	Protein processing in endoplasmic reticulum	29 (6.03%)	82 (4.92%)	0.115077	ko04141
51	Alcoholism	9 (1.87%)	21 (1.26%)	0.120568	ko05034
52	Oocyte meiosis	9 (1.87%)	21 (1.26%)	0.120568	ko04114
53	cAMP signaling pathway	12 (2.49%)	30 (1.8%)	0.125561	ko04024
54	Vibrio cholerae infection	6 (1.25%)	13 (0.78%)	0.142152	ko05110
55	T cell receptor signaling pathway	6 (1.25%)	13 (0.78%)	0.142152	ko04660
56	Biosynthesis of amino acids	16 (3.33%)	43 (2.58%)	0.146719	ko01230
57	Central carbon metabolism in cancer	7 (1.46%)	16 (0.96%)	0.148729	ko05230
58	MAPK signaling pathway	14 (2.91%)	37 (2.22%)	0.150763	ko04010
59	Tyrosine metabolism	8 (1.66%)	19 (1.14%)	0.152457	ko00350
60	Glutathione metabolism	10 (2.08%)	25 (1.5%)	0.154947	ko00480
61	Neurotrophin signaling pathway	10 (2.08%)	25 (1.5%)	0.154947	ko04722
62	Axon guidance	22 (4.57%)	63 (3.78%)	0.173376	ko04360
63	Mineral absorption	4 (0.83%)	8 (0.48%)	0.173618	ko04978
64	Pathways in cancer	31 (6.44%)	92 (5.52%)	0.175087	ko05200
65	Phototransduction	5 (1.04%)	11 (0.66%)	0.185451	ko04744
66	VEGF signaling pathway	5 (1.04%)	11 (0.66%)	0.185451	ko04370
67	Inflammatory mediator regulation of TRP channels	6 (1.25%)	14 (0.84%)	0.190978	ko04750
68	Epstein-Barr virus infection	23 (4.78%)	67 (4.02%)	0.191349	ko05169
69	Glyoxylate and dicarboxylate metabolism	8 (1.66%)	20 (1.2%)	0.193256	ko00630
70	Primary bile acid biosynthesis	2 (0.42%)	3 (0.18%)	0.201781	ko00120
71	Tuberculosis	13 (2.7%)	36 (2.16%)	0.213995	ko05152
72	Degradation of aromatic compounds	3 (0.62%)	6 (0.36%)	0.234778	ko01220
73	Phenylalanine metabolism	3 (0.62%)	6 (0.36%)	0.234778	ko00360
74	Thyroid hormone signaling pathway	15 (3.12%)	43 (2.58%)	0.23519	ko04919
75	Salivary secretion	8 (1.66%)	21 (1.26%)	0.237986	ko04970
76	Prion diseases	7 (1.46%)	18 (1.08%)	0.241992	ko05020
77	Phospholipase D signaling pathway	4 (0.83%)	9 (0.54%)	0.244508	ko04072
78	Fatty acid elongation	4 (0.83%)	9 (0.54%)	0.244508	ko00062
79	Phosphatidylinositol signaling system	6 (1.25%)	15 (0.9%)	0.245091	ko04070
80	Glioma	6 (1.25%)	15 (0.9%)	0.245091	ko05214
81	Pertussis	22 (4.57%)	66 (3.96%)	0.246024	ko05133
82	Rap1 signaling pathway	25 (5.2%)	76 (4.56%)	0.250879	ko04015
83	Protein digestion and absorption	11 (2.29%)	31 (1.86%)	0.262362	ko04974
84	Viral carcinogenesis	14 (2.91%)	41 (2.46%)	0.275877	ko05203
85	Glycosphingolipid biosynthesis - lacto and neolacto series	1 (0.21%)	1 (0.06%)	0.288716	ko00601
86	Mismatch repair	1 (0.21%)	1 (0.06%)	0.288716	ko03430
87	DNA replication	1 (0.21%)	1 (0.06%)	0.288716	ko03030
88	Cyanoamino acid metabolism	1 (0.21%)	1 (0.06%)	0.288716	ko00460
89	Pathogenic Escherichia coli infection	20 (4.16%)	61 (3.66%)	0.288964	ko05130
90	Oxidative phosphorylation	21 (4.37%)	65 (3.9%)	0.309415	ko00190
91	Circadian entrainment	5 (1.04%)	13 (0.78%)	0.31171	ko04713
92	Butanoate metabolism	5 (1.04%)	13 (0.78%)	0.31171	ko00650
93	Measles	5 (1.04%)	13 (0.78%)	0.31171	ko05162
94	Alanine, aspartate and glutamate metabolism	5 (1.04%)	13 (0.78%)	0.31171	ko00250
95	Amyotrophic lateral sclerosis (ALS)	5 (1.04%)	13 (0.78%)	0.31171	ko05014
96	Metabolic pathways	118 (24.53%)	394 (23.65%)	0.315541	ko01100
97	B cell receptor signaling pathway	3 (0.62%)	7 (0.42%)	0.3273	ko04662
98	Colorectal cancer	3 (0.62%)	7 (0.42%)	0.3273	ko05210
99	Vasopressin-regulated water reabsorption	3 (0.62%)	7 (0.42%)	0.3273	ko04962
100	Glutamatergic synapse	3 (0.62%)	7 (0.42%)	0.3273	ko04724
101	One carbon pool by folate	3 (0.62%)	7 (0.42%)	0.3273	ko00670
102	Platelet activation	18 (3.74%)	56 (3.36%)	0.338814	ko04611
103	Proteasome	11 (2.29%)	33 (1.98%)	0.344869	ko03050
104	Chemokine signaling pathway	7 (1.46%)	20 (1.2%)	0.348586	ko04062
105	GnRH signaling pathway	6 (1.25%)	17 (1.02%)	0.362796	ko04912
106	Dopaminergic synapse	6 (1.25%)	17 (1.02%)	0.362796	ko04728
107	Toxoplasmosis	21 (4.37%)	67 (4.02%)	0.369239	ko05145
108	Arrhythmogenic right ventricular cardiomyopathy (ARVC)	18 (3.74%)	57 (3.42%)	0.371608	ko05412
109	Insulin resistance	5 (1.04%)	14 (0.84%)	0.378783	ko04931
110	Fructose and mannose metabolism	5 (1.04%)	14 (0.84%)	0.378783	ko00051
111	Olfactory transduction	5 (1.04%)	14 (0.84%)	0.378783	ko04740
112	Calcium signaling pathway	8 (1.66%)	24 (1.44%)	0.386851	ko04020
113	PI3K-Akt signaling pathway	24 (4.99%)	78 (4.68%)	0.395128	ko04151
114	Systemic lupus erythematosus	4 (0.83%)	11 (0.66%)	0.39725	ko05322
115	Arginine biosynthesis	4 (0.83%)	11 (0.66%)	0.39725	ko00220
116	Bacterial invasion of epithelial cells	21 (4.37%)	68 (4.08%)	0.399947	ko05100
117	Small cell lung cancer	17 (3.53%)	55 (3.3%)	0.418059	ko05222
118	Sulfur metabolism	3 (0.62%)	8 (0.48%)	0.419509	ko00920
119	Collecting duct acid secretion	3 (0.62%)	8 (0.48%)	0.419509	ko04966
120	Tryptophan metabolism	6 (1.25%)	18 (1.08%)	0.423198	ko00380
121	Leukocyte transendothelial migration	21 (4.37%)	69 (4.14%)	0.430928	ko04670
122	Fatty acid degradation	8 (1.66%)	25 (1.5%)	0.438232	ko00071
123	Focal adhesion	25 (5.2%)	83 (4.98%)	0.440869	ko04510
124	Proteoglycans in cancer	27 (5.61%)	90 (5.4%)	0.445095	ko05205
125	Fc gamma R-mediated phagocytosis	5 (1.04%)	15 (0.9%)	0.445629	ko04666
126	Fc epsilon RI signaling pathway	2 (0.42%)	5 (0.3%)	0.448537	ko04664
127	Proximal tubule bicarbonate reclamation	2 (0.42%)	5 (0.3%)	0.448537	ko04964
128	Cell cycle	2 (0.42%)	5 (0.3%)	0.448537	ko04110
129	Shigellosis	18 (3.74%)	60 (3.6%)	0.471946	ko05131
130	Viral myocarditis	11 (2.29%)	36 (2.16%)	0.474174	ko05416
131	Phagosome	26 (5.41%)	88 (5.28%)	0.484933	ko04145
132	Linoleic acid metabolism	1 (0.21%)	2 (0.12%)	0.494198	ko00591
133	D-Glutamine and D-glutamate metabolism	1 (0.21%)	2 (0.12%)	0.494198	ko00471
134	Homologous recombination	1 (0.21%)	2 (0.12%)	0.494198	ko03440
135	Phenylalanine, tyrosine and tryptophan biosynthesis	1 (0.21%)	2 (0.12%)	0.494198	ko00400
136	ECM-receptor interaction	16 (3.33%)	54 (3.24%)	0.502919	ko04512
137	NOD-like receptor signaling pathway	3 (0.62%)	9 (0.54%)	0.507009	ko04621
138	Apoptosis	3 (0.62%)	9 (0.54%)	0.507009	ko04210
139	Propanoate metabolism	5 (1.04%)	16 (0.96%)	0.510503	ko00640
140	Pyrimidine metabolism	9 (1.87%)	30 (1.8%)	0.514923	ko00240
141	HIF-1 signaling pathway	6 (1.25%)	20 (1.2%)	0.540215	ko04066
142	Glycerophospholipid metabolism	4 (0.83%)	13 (0.78%)	0.544147	ko00564
143	RNA degradation	4 (0.83%)	13 (0.78%)	0.544147	ko03018
144	Cell adhesion molecules (CAMs)	17 (3.53%)	59 (3.54%)	0.554538	ko04514
145	Cholinergic synapse	2 (0.42%)	6 (0.36%)	0.555416	ko04725
146	Nitrogen metabolism	2 (0.42%)	6 (0.36%)	0.555416	ko00910
147	Synthesis and degradation of ketone bodies	2 (0.42%)	6 (0.36%)	0.555416	ko00072
148	Antigen processing and presentation	9 (1.87%)	31 (1.86%)	0.5607	ko04612
149	Pancreatic secretion	7 (1.46%)	24 (1.44%)	0.564843	ko04972
150	Hippo signaling pathway - fly	5 (1.04%)	17 (1.02%)	0.572047	ko04391
151	Natural killer cell mediated cytotoxicity	3 (0.62%)	10 (0.6%)	0.587056	ko04650
152	Purine metabolism	13 (2.7%)	46 (2.76%)	0.593412	ko00230
153	Lysine degradation	6 (1.25%)	21 (1.26%)	0.594747	ko00310
154	Parkinson's disease	18 (3.74%)	64 (3.84%)	0.601629	ko05012
155	AMPK signaling pathway	4 (0.83%)	14 (0.84%)	0.610292	ko04152
156	Glycerolipid metabolism	4 (0.83%)	14 (0.84%)	0.610292	ko00561
157	Fatty acid metabolism	7 (1.46%)	25 (1.5%)	0.61408	ko01212
158	Endocytosis	17 (3.53%)	61 (3.66%)	0.618852	ko04144
159	Aldosterone synthesis and secretion	5 (1.04%)	18 (1.08%)	0.629296	ko04925
160	Herpes simplex infection	8 (1.66%)	29 (1.74%)	0.631033	ko05168
161	Spliceosome	11 (2.29%)	40 (2.4%)	0.636351	ko03040
162	Selenocompound metabolism	1 (0.21%)	3 (0.18%)	0.640406	ko00450
163	Non-small cell lung cancer	1 (0.21%)	3 (0.18%)	0.640406	ko05223
164	p53 signaling pathway	1 (0.21%)	3 (0.18%)	0.640406	ko04115
165	Glycosphingolipid biosynthesis - globo series	1 (0.21%)	3 (0.18%)	0.640406	ko00603
166	Aldosterone-regulated sodium reabsorption	1 (0.21%)	3 (0.18%)	0.640406	ko04960
167	Ether lipid metabolism	1 (0.21%)	3 (0.18%)	0.640406	ko00565
168	Ubiquinone and other terpenoid-quinone biosynthesis	1 (0.21%)	3 (0.18%)	0.640406	ko00130
169	MAPK signaling pathway - fly	1 (0.21%)	3 (0.18%)	0.640406	ko04013
170	Vitamin B6 metabolism	1 (0.21%)	3 (0.18%)	0.640406	ko00750
171	Leishmaniasis	14 (2.91%)	51 (3.06%)	0.642709	ko05140
172	Lysosome	14 (2.91%)	51 (3.06%)	0.642709	ko04142
173	Cysteine and methionine metabolism	6 (1.25%)	22 (1.32%)	0.645653	ko00270
174	Pentose and glucuronate interconversions	6 (1.25%)	22 (1.32%)	0.645653	ko00040
175	Histidine metabolism	2 (0.42%)	7 (0.42%)	0.646662	ko00340
176	Arachidonic acid metabolism	2 (0.42%)	7 (0.42%)	0.646662	ko00590
177	Chagas disease (American trypanosomiasis)	3 (0.62%)	11 (0.66%)	0.658233	ko05142
178	Complement and coagulation cascades	3 (0.62%)	11 (0.66%)	0.658233	ko04610
179	MicroRNAs in cancer	13 (2.7%)	48 (2.88%)	0.663006	ko05206
180	Hepatitis B	5 (1.04%)	19 (1.14%)	0.681643	ko05161
181	Hippo signaling pathway	6 (1.25%)	23 (1.38%)	0.692497	ko04390
182	Non-alcoholic fatty liver disease (NAFLD)	13 (2.7%)	49 (2.94%)	0.695218	ko04932
183	Porphyrin and chlorophyll metabolism	3 (0.62%)	12 (0.72%)	0.720101	ko00860
184	Wnt signaling pathway	3 (0.62%)	12 (0.72%)	0.720101	ko04310
185	FoxO signaling pathway	2 (0.42%)	8 (0.48%)	0.72238	ko04068
186	Choline metabolism in cancer	2 (0.42%)	8 (0.48%)	0.72238	ko05231
187	TNF signaling pathway	4 (0.83%)	16 (0.96%)	0.723392	ko04668
188	Huntington's disease	22 (4.57%)	83 (4.98%)	0.72633	ko05016
189	Starch and sucrose metabolism	5 (1.04%)	20 (1.2%)	0.728785	ko00500
190	Acute myeloid leukemia	1 (0.21%)	4 (0.24%)	0.744414	ko05221
191	Nucleotide excision repair	1 (0.21%)	4 (0.24%)	0.744414	ko03420
192	Autoimmune thyroid disease	1 (0.21%)	4 (0.24%)	0.744414	ko05320
193	Allograft rejection	1 (0.21%)	4 (0.24%)	0.744414	ko05330
194	Insulin secretion	1 (0.21%)	4 (0.24%)	0.744414	ko04911
195	Asthma	1 (0.21%)	4 (0.24%)	0.744414	ko05310
196	GABAergic synapse	1 (0.21%)	4 (0.24%)	0.744414	ko04727
197	Bladder cancer	1 (0.21%)	4 (0.24%)	0.744414	ko05219
198	Long-term depression	1 (0.21%)	4 (0.24%)	0.744414	ko04730
199	Intestinal immune network for IgA production	1 (0.21%)	4 (0.24%)	0.744414	ko04672
200	Nicotinate and nicotinamide metabolism	1 (0.21%)	4 (0.24%)	0.744414	ko00760
201	Chronic myeloid leukemia	1 (0.21%)	4 (0.24%)	0.744414	ko05220
202	beta-Alanine metabolism	4 (0.83%)	17 (1.02%)	0.769959	ko00410
203	Aminoacyl-tRNA biosynthesis	4 (0.83%)	17 (1.02%)	0.769959	ko00970
204	Epithelial cell signaling in Helicobacter pylori infection	4 (0.83%)	17 (1.02%)	0.769959	ko05120
205	Transcriptional misregulation in cancer	3 (0.62%)	13 (0.78%)	0.772888	ko05202
206	PPAR signaling pathway	6 (1.25%)	25 (1.5%)	0.773249	ko03320
207	Amino sugar and nucleotide sugar metabolism	7 (1.46%)	29 (1.74%)	0.77685	ko00520
208	Hematopoietic cell lineage	7 (1.46%)	29 (1.74%)	0.77685	ko04640
209	Influenza A	8 (1.66%)	33 (1.98%)	0.781029	ko05164
210	Renal cell carcinoma	2 (0.42%)	9 (0.54%)	0.783915	ko05211
211	Inositol phosphate metabolism	2 (0.42%)	9 (0.54%)	0.783915	ko00562
212	Renin-angiotensin system	2 (0.42%)	9 (0.54%)	0.783915	ko04614
213	Glycine, serine and threonine metabolism	4 (0.83%)	18 (1.08%)	0.810149	ko00260
214	Fat digestion and absorption	4 (0.83%)	18 (1.08%)	0.810149	ko04975
215	Melanoma	1 (0.21%)	5 (0.3%)	0.818383	ko05218
216	Biosynthesis of unsaturated fatty acids	1 (0.21%)	5 (0.3%)	0.818383	ko01040
217	Thyroid cancer	1 (0.21%)	5 (0.3%)	0.818383	ko05216
218	Prolactin signaling pathway	1 (0.21%)	5 (0.3%)	0.818383	ko04917
219	mTOR signaling pathway	1 (0.21%)	5 (0.3%)	0.818383	ko04150
220	Other types of O-glycan biosynthesis	1 (0.21%)	5 (0.3%)	0.818383	ko00514
221	TGF-beta signaling pathway	1 (0.21%)	5 (0.3%)	0.818383	ko04350
222	Pancreatic cancer	1 (0.21%)	5 (0.3%)	0.818383	ko05212
223	RNA transport	11 (2.29%)	46 (2.76%)	0.819653	ko03013
224	Dorso-ventral axis formation	2 (0.42%)	10 (0.6%)	0.833129	ko04320
225	Citrate cycle (TCA cycle)	6 (1.25%)	27 (1.62%)	0.837018	ko00020
226	mRNA surveillance pathway	4 (0.83%)	19 (1.14%)	0.844417	ko03015
227	Fatty acid biosynthesis	1 (0.21%)	6 (0.36%)	0.870977	ko00061
228	Vitamin digestion and absorption	1 (0.21%)	6 (0.36%)	0.870977	ko04977
229	Primary immunodeficiency	1 (0.21%)	6 (0.36%)	0.870977	ko05340
230	Endometrial cancer	1 (0.21%)	6 (0.36%)	0.870977	ko05213
231	Signaling pathways regulating pluripotency of stem cells	1 (0.21%)	6 (0.36%)	0.870977	ko04550
232	alpha-Linolenic acid metabolism	1 (0.21%)	6 (0.36%)	0.870977	ko00592
233	Notch signaling pathway	1 (0.21%)	6 (0.36%)	0.870977	ko04330
234	SNARE interactions in vesicular transport	1 (0.21%)	6 (0.36%)	0.870977	ko04130
235	Galactose metabolism	4 (0.83%)	20 (1.2%)	0.873325	ko00052
236	Osteoclast differentiation	7 (1.46%)	33 (1.98%)	0.882555	ko04380
237	Rheumatoid arthritis	4 (0.83%)	21 (1.26%)	0.897479	ko05323
238	Neuroactive ligand-receptor interaction	2 (0.42%)	12 (0.72%)	0.902374	ko04080
239	Protein export	1 (0.21%)	7 (0.42%)	0.908362	ko03060
240	RNA polymerase	3 (0.62%)	17 (1.02%)	0.908604	ko03020
241	2-Oxocarboxylic acid metabolism	2 (0.42%)	13 (0.78%)	0.925917	ko01210
242	Peroxisome	5 (1.04%)	27 (1.62%)	0.926574	ko04146
243	ErbB signaling pathway	1 (0.21%)	8 (0.48%)	0.934931	ko04012
244	Other glycan degradation	1 (0.21%)	8 (0.48%)	0.934931	ko00511
245	HTLV-I infection	5 (1.04%)	29 (1.74%)	0.951822	ko05166
246	Ribosome biogenesis in eukaryotes	1 (0.21%)	9 (0.54%)	0.953808	ko03008
247	Cytokine-cytokine receptor interaction	1 (0.21%)	9 (0.54%)	0.953808	ko04060
248	Glycosaminoglycan degradation	1 (0.21%)	10 (0.6%)	0.967217	ko00531
249	NF-kappa B signaling pathway	1 (0.21%)	10 (0.6%)	0.967217	ko04064
250	Drug metabolism - other enzymes	2 (0.42%)	17 (1.02%)	0.976393	ko00983
251	Ubiquitin mediated proteolysis	4 (0.83%)	28 (1.68%)	0.97965	ko04120
252	Malaria	3 (0.62%)	24 (1.44%)	0.984739	ko05144
253	Hepatitis C	1 (0.21%)	13 (0.78%)	0.988298	ko05160

## Sheet: 5d vs ck
#	Pathway	Diff Proteins with pathway annotation (403)	All Proteins with pathway annotation (1666)	Pvalue	Pathway ID
1	Riboflavin metabolism	10 (2.48%)	12 (0.72%)	2.55766e-05	ko00740
2	Cardiac muscle contraction	17 (4.22%)	30 (1.8%)	0.000120346	ko04260
3	Legionellosis	15 (3.72%)	26 (1.56%)	0.000234898	ko05134
4	Tyrosine metabolism	12 (2.98%)	19 (1.14%)	0.000320658	ko00350
5	Prostate cancer	11 (2.73%)	23 (1.38%)	0.0110431	ko05215
6	Glycolysis / Gluconeogenesis	14 (3.47%)	32 (1.92%)	0.011138	ko00010
7	Dilated cardiomyopathy	26 (6.45%)	71 (4.26%)	0.0113527	ko05414
8	Protein processing in endoplasmic reticulum	29 (7.2%)	82 (4.92%)	0.0131521	ko04141
9	Chemical carcinogenesis	9 (2.23%)	18 (1.08%)	0.0151099	ko05204
10	Pentose phosphate pathway	9 (2.23%)	18 (1.08%)	0.0151099	ko00030
11	Amoebiasis	14 (3.47%)	33 (1.98%)	0.0151813	ko05146
12	Hypertrophic cardiomyopathy (HCM)	27 (6.7%)	76 (4.56%)	0.0154751	ko05410
13	Epstein-Barr virus infection	24 (5.96%)	67 (4.02%)	0.0197178	ko05169
14	Melanogenesis	11 (2.73%)	26 (1.56%)	0.0309126	ko04916
15	Glycerolipid metabolism	7 (1.74%)	14 (0.84%)	0.0317024	ko00561
16	Drug metabolism - cytochrome P450	9 (2.23%)	20 (1.2%)	0.0327113	ko00982
17	Alzheimer's disease	26 (6.45%)	79 (4.74%)	0.045881	ko05010
18	Ascorbate and aldarate metabolism	5 (1.24%)	10 (0.6%)	0.0684264	ko00053
19	Measles	6 (1.49%)	13 (0.78%)	0.0690295	ko05162
20	Biosynthesis of amino acids	15 (3.72%)	43 (2.58%)	0.0733395	ko01230
21	Metabolism of xenobiotics by cytochrome P450	9 (2.23%)	23 (1.38%)	0.079547	ko00980
22	Pyruvate metabolism	11 (2.73%)	30 (1.8%)	0.085325	ko00620
23	Galactose metabolism	8 (1.99%)	20 (1.2%)	0.0855125	ko00052
24	Tight junction	10 (2.48%)	27 (1.62%)	0.0929402	ko04530
25	Serotonergic synapse	5 (1.24%)	11 (0.66%)	0.101321	ko04726
26	Sulfur metabolism	4 (0.99%)	8 (0.48%)	0.102388	ko00920
27	Antigen processing and presentation	11 (2.73%)	31 (1.86%)	0.104768	ko04612
28	Parkinson's disease	20 (4.96%)	64 (3.84%)	0.117376	ko05012
29	Arginine and proline metabolism	7 (1.74%)	18 (1.08%)	0.119871	ko00330
30	Prion diseases	7 (1.74%)	18 (1.08%)	0.119871	ko05020
31	Thyroid hormone signaling pathway	14 (3.47%)	43 (2.58%)	0.132867	ko04919
32	Tuberculosis	12 (2.98%)	36 (2.16%)	0.136895	ko05152
33	Viral myocarditis	12 (2.98%)	36 (2.16%)	0.136895	ko05416
34	Herpes simplex infection	10 (2.48%)	29 (1.74%)	0.139285	ko05168
35	Valine, leucine and isoleucine degradation	9 (2.23%)	26 (1.56%)	0.153562	ko00280
36	Type II diabetes mellitus	3 (0.74%)	6 (0.36%)	0.156461	ko04930
37	Phenylalanine metabolism	3 (0.74%)	6 (0.36%)	0.156461	ko00360
38	Adrenergic signaling in cardiomyocytes	10 (2.48%)	30 (1.8%)	0.166264	ko04261
39	Viral carcinogenesis	13 (3.23%)	41 (2.46%)	0.16921	ko05203
40	Huntington's disease	24 (5.96%)	83 (4.98%)	0.182963	ko05016
41	Vibrio cholerae infection	5 (1.24%)	13 (0.78%)	0.185302	ko05110
42	RNA degradation	5 (1.24%)	13 (0.78%)	0.185302	ko03018
43	Protein digestion and absorption	10 (2.48%)	31 (1.86%)	0.195548	ko04974
44	Pathogenic Escherichia coli infection	18 (4.47%)	61 (3.66%)	0.19949	ko05130
45	Regulation of actin cytoskeleton	24 (5.96%)	84 (5.04%)	0.201025	ko04810
46	Purine metabolism	14 (3.47%)	46 (2.76%)	0.201133	ko00230
47	Pathways in cancer	26 (6.45%)	92 (5.52%)	0.206265	ko05200
48	Histidine metabolism	3 (0.74%)	7 (0.42%)	0.226618	ko00340
49	One carbon pool by folate	3 (0.74%)	7 (0.42%)	0.226618	ko00670
50	Insulin resistance	5 (1.24%)	14 (0.84%)	0.234344	ko04931
51	Fructose and mannose metabolism	5 (1.24%)	14 (0.84%)	0.234344	ko00051
52	Glutathione metabolism	8 (1.99%)	25 (1.5%)	0.240688	ko00480
53	Mismatch repair	1 (0.25%)	1 (0.06%)	0.241897	ko03430
54	DNA replication	1 (0.25%)	1 (0.06%)	0.241897	ko03030
55	Type I diabetes mellitus	1 (0.25%)	1 (0.06%)	0.241897	ko04940
56	Cyanoamino acid metabolism	1 (0.25%)	1 (0.06%)	0.241897	ko00460
57	Axon guidance	18 (4.47%)	63 (3.78%)	0.244892	ko04360
58	Toxoplasmosis	19 (4.71%)	67 (4.02%)	0.248177	ko05145
59	MicroRNAs in cancer	14 (3.47%)	48 (2.88%)	0.254026	ko05206
60	Proteasome	10 (2.48%)	33 (1.98%)	0.260015	ko03050
61	Pentose and glucuronate interconversions	7 (1.74%)	22 (1.32%)	0.268569	ko00040
62	Carbon metabolism	20 (4.96%)	72 (4.32%)	0.274125	ko01200
63	Synaptic vesicle cycle	5 (1.24%)	15 (0.9%)	0.286463	ko04721
64	Salmonella infection	5 (1.24%)	15 (0.9%)	0.286463	ko05132
65	Estrogen signaling pathway	9 (2.23%)	30 (1.8%)	0.287859	ko04915
66	Arrhythmogenic right ventricular cardiomyopathy (ARVC)	16 (3.97%)	57 (3.42%)	0.289006	ko05412
67	Oxidative phosphorylation	18 (4.47%)	65 (3.9%)	0.294058	ko00190
68	Hepatitis B	6 (1.49%)	19 (1.14%)	0.301281	ko05161
69	Glucagon signaling pathway	8 (1.99%)	27 (1.62%)	0.319636	ko04922
70	PI3K-Akt signaling pathway	21 (5.21%)	78 (4.68%)	0.323232	ko04151
71	Sphingolipid signaling pathway	4 (0.99%)	12 (0.72%)	0.325962	ko04071
72	Central carbon metabolism in cancer	5 (1.24%)	16 (0.96%)	0.3404	ko05230
73	Starch and sucrose metabolism	6 (1.49%)	20 (1.2%)	0.349762	ko00500
74	HIF-1 signaling pathway	6 (1.49%)	20 (1.2%)	0.349762	ko04066
75	Adherens junction	6 (1.49%)	20 (1.2%)	0.349762	ko04520
76	Cell cycle	2 (0.5%)	5 (0.3%)	0.350078	ko04110
77	Spliceosome	11 (2.73%)	40 (2.4%)	0.368679	ko03040
78	Phagosome	23 (5.71%)	88 (5.28%)	0.371511	ko04145
79	Shigellosis	16 (3.97%)	60 (3.6%)	0.372665	ko05131
80	Bacterial invasion of epithelial cells	18 (4.47%)	68 (4.08%)	0.372825	ko05100
81	NOD-like receptor signaling pathway	3 (0.74%)	9 (0.54%)	0.376563	ko04621
82	Inositol phosphate metabolism	3 (0.74%)	9 (0.54%)	0.376563	ko00562
83	Terpenoid backbone biosynthesis	3 (0.74%)	9 (0.54%)	0.376563	ko00900
84	Folate biosynthesis	3 (0.74%)	9 (0.54%)	0.376563	ko00790
85	Apoptosis	3 (0.74%)	9 (0.54%)	0.376563	ko04210
86	RNA polymerase	5 (1.24%)	17 (1.02%)	0.39497	ko03020
87	Leukocyte transendothelial migration	18 (4.47%)	69 (4.14%)	0.399905	ko04670
88	Amino sugar and nucleotide sugar metabolism	8 (1.99%)	29 (1.74%)	0.402558	ko00520
89	cGMP-PKG signaling pathway	8 (1.99%)	29 (1.74%)	0.402558	ko04022
90	Hematopoietic cell lineage	8 (1.99%)	29 (1.74%)	0.402558	ko04640
91	Non-alcoholic fatty liver disease (NAFLD)	13 (3.23%)	49 (2.94%)	0.403213	ko04932
92	MAPK signaling pathway	10 (2.48%)	37 (2.22%)	0.403704	ko04010
93	Sulfur relay system	1 (0.25%)	2 (0.12%)	0.42539	ko04122
94	Homologous recombination	1 (0.25%)	2 (0.12%)	0.42539	ko03440
95	Glycosaminoglycan biosynthesis - chondroitin sulfate / dermatan sulfate	1 (0.25%)	2 (0.12%)	0.42539	ko00532
96	Phenylalanine, tyrosine and tryptophan biosynthesis	1 (0.25%)	2 (0.12%)	0.42539	ko00400
97	Inflammatory bowel disease (IBD)	1 (0.25%)	2 (0.12%)	0.42539	ko05321
98	ECM-receptor interaction	14 (3.47%)	54 (3.24%)	0.433755	ko04512
99	Metabolic pathways	97 (24.07%)	394 (23.65%)	0.433881	ko01100
100	Pyrimidine metabolism	8 (1.99%)	30 (1.8%)	0.444267	ko00240
101	Degradation of aromatic compounds	2 (0.5%)	6 (0.36%)	0.446887	ko01220
102	Focal adhesion	21 (5.21%)	83 (4.98%)	0.447795	ko04510
103	Insect hormone biosynthesis	4 (0.99%)	14 (0.84%)	0.450132	ko00981
104	Cell adhesion molecules (CAMs)	15 (3.72%)	59 (3.54%)	0.462021	ko04514
105	Platelet activation	14 (3.47%)	56 (3.36%)	0.495566	ko04611
106	Fc gamma R-mediated phagocytosis	4 (0.99%)	15 (0.9%)	0.509648	ko04666
107	Systemic lupus erythematosus	3 (0.74%)	11 (0.66%)	0.51984	ko05322
108	VEGF signaling pathway	3 (0.74%)	11 (0.66%)	0.51984	ko04370
109	Endocytosis	15 (3.72%)	61 (3.66%)	0.52127	ko04144
110	Gap junction	2 (0.5%)	7 (0.42%)	0.534994	ko04540
111	Endocrine and other factor-regulated calcium reabsorption	2 (0.5%)	7 (0.42%)	0.534994	ko04961
112	Colorectal cancer	2 (0.5%)	7 (0.42%)	0.534994	ko05210
113	Progesterone-mediated oocyte maturation	2 (0.5%)	7 (0.42%)	0.534994	ko04914
114	Malaria	6 (1.49%)	24 (1.44%)	0.542052	ko05144
115	Pancreatic secretion	6 (1.49%)	24 (1.44%)	0.542052	ko04972
116	Pertussis	16 (3.97%)	66 (3.96%)	0.545052	ko05133
117	Chemokine signaling pathway	5 (1.24%)	20 (1.2%)	0.552615	ko04062
118	N-Glycan biosynthesis	1 (0.25%)	3 (0.18%)	0.564553	ko00510
119	Basal transcription factors	1 (0.25%)	3 (0.18%)	0.564553	ko03022
120	p53 signaling pathway	1 (0.25%)	3 (0.18%)	0.564553	ko04115
121	Glycosphingolipid biosynthesis - globo series	1 (0.25%)	3 (0.18%)	0.564553	ko00603
122	Ubiquinone and other terpenoid-quinone biosynthesis	1 (0.25%)	3 (0.18%)	0.564553	ko00130
123	Osteoclast differentiation	8 (1.99%)	33 (1.98%)	0.565198	ko04380
124	Influenza A	8 (1.99%)	33 (1.98%)	0.565198	ko05164
125	Wnt signaling pathway	3 (0.74%)	12 (0.72%)	0.584466	ko04310
126	PPAR signaling pathway	6 (1.49%)	25 (1.5%)	0.586547	ko03320
127	Small cell lung cancer	13 (3.23%)	55 (3.3%)	0.591999	ko05222
128	Leishmaniasis	12 (2.98%)	51 (3.06%)	0.59955	ko05140
129	Lysosome	12 (2.98%)	51 (3.06%)	0.59955	ko04142
130	Rheumatoid arthritis	5 (1.24%)	21 (1.26%)	0.600679	ko05323
131	Mineral absorption	2 (0.5%)	8 (0.48%)	0.61294	ko04978
132	Collecting duct acid secretion	2 (0.5%)	8 (0.48%)	0.61294	ko04966
133	beta-Alanine metabolism	4 (0.99%)	17 (1.02%)	0.618709	ko00410
134	Hippo signaling pathway - fly	4 (0.99%)	17 (1.02%)	0.618709	ko04391
135	Proteoglycans in cancer	21 (5.21%)	90 (5.4%)	0.61931	ko05205
136	Oxytocin signaling pathway	6 (1.49%)	26 (1.56%)	0.62871	ko04921
137	Transcriptional misregulation in cancer	3 (0.74%)	13 (0.78%)	0.643262	ko05202
138	T cell receptor signaling pathway	3 (0.74%)	13 (0.78%)	0.643262	ko04660
139	Amyotrophic lateral sclerosis (ALS)	3 (0.74%)	13 (0.78%)	0.643262	ko05014
140	Renin secretion	5 (1.24%)	22 (1.32%)	0.645686	ko04924
141	Tryptophan metabolism	4 (0.99%)	18 (1.08%)	0.667166	ko00380
142	Glycine, serine and threonine metabolism	4 (0.99%)	18 (1.08%)	0.667166	ko00260
143	Fat digestion and absorption	4 (0.99%)	18 (1.08%)	0.667166	ko04975
144	Sphingolipid metabolism	1 (0.25%)	4 (0.24%)	0.670076	ko00600
145	Acute myeloid leukemia	1 (0.25%)	4 (0.24%)	0.670076	ko05221
146	Autoimmune thyroid disease	1 (0.25%)	4 (0.24%)	0.670076	ko05320
147	Allograft rejection	1 (0.25%)	4 (0.24%)	0.670076	ko05330
148	Insulin secretion	1 (0.25%)	4 (0.24%)	0.670076	ko04911
149	Asthma	1 (0.25%)	4 (0.24%)	0.670076	ko05310
150	Glycosaminoglycan biosynthesis - heparan sulfate / heparin	1 (0.25%)	4 (0.24%)	0.670076	ko00534
151	Intestinal immune network for IgA production	1 (0.25%)	4 (0.24%)	0.670076	ko04672
152	Nicotinate and nicotinamide metabolism	1 (0.25%)	4 (0.24%)	0.670076	ko00760
153	Chronic myeloid leukemia	1 (0.25%)	4 (0.24%)	0.670076	ko05220
154	Staphylococcus aureus infection	1 (0.25%)	4 (0.24%)	0.670076	ko05150
155	Ribosome biogenesis in eukaryotes	2 (0.5%)	9 (0.54%)	0.680476	ko03008
156	Phospholipase D signaling pathway	2 (0.5%)	9 (0.54%)	0.680476	ko04072
157	Hippo signaling pathway	5 (1.24%)	23 (1.38%)	0.687379	ko04390
158	Rap1 signaling pathway	17 (4.22%)	76 (4.56%)	0.69153	ko04015
159	AMPK signaling pathway	3 (0.74%)	14 (0.84%)	0.695934	ko04152
160	Natural killer cell mediated cytotoxicity	2 (0.5%)	10 (0.6%)	0.738068	ko04650
161	Dorso-ventral axis formation	2 (0.5%)	10 (0.6%)	0.738068	ko04320
162	HTLV-I infection	6 (1.49%)	29 (1.74%)	0.73901	ko05166
163	Prolactin signaling pathway	1 (0.25%)	5 (0.3%)	0.750076	ko04917
164	mTOR signaling pathway	1 (0.25%)	5 (0.3%)	0.750076	ko04150
165	ABC transporters	1 (0.25%)	5 (0.3%)	0.750076	ko02010
166	Proximal tubule bicarbonate reclamation	1 (0.25%)	5 (0.3%)	0.750076	ko04964
167	TGF-beta signaling pathway	1 (0.25%)	5 (0.3%)	0.750076	ko04350
168	Glyoxylate and dicarboxylate metabolism	4 (0.99%)	20 (1.2%)	0.750892	ko00630
169	Fatty acid degradation	5 (1.24%)	25 (1.5%)	0.760391	ko00071
170	Propanoate metabolism	3 (0.74%)	16 (0.96%)	0.783223	ko00640
171	TNF signaling pathway	3 (0.74%)	16 (0.96%)	0.783223	ko04668
172	Lysine degradation	4 (0.99%)	21 (1.26%)	0.786237	ko00310
173	Oocyte meiosis	4 (0.99%)	21 (1.26%)	0.786237	ko04114
174	Chagas disease (American trypanosomiasis)	2 (0.5%)	11 (0.66%)	0.786563	ko05142
175	Complement and coagulation cascades	2 (0.5%)	11 (0.66%)	0.786563	ko04610
176	Fatty acid biosynthesis	1 (0.25%)	6 (0.36%)	0.810714	ko00061
177	Vitamin digestion and absorption	1 (0.25%)	6 (0.36%)	0.810714	ko04977
178	Primary immunodeficiency	1 (0.25%)	6 (0.36%)	0.810714	ko05340
179	Jak-STAT signaling pathway	1 (0.25%)	6 (0.36%)	0.810714	ko04630
180	Nitrogen metabolism	1 (0.25%)	6 (0.36%)	0.810714	ko00910
181	Notch signaling pathway	1 (0.25%)	6 (0.36%)	0.810714	ko04330
182	Vascular smooth muscle contraction	4 (0.99%)	22 (1.32%)	0.81747	ko04270
183	Cysteine and methionine metabolism	4 (0.99%)	22 (1.32%)	0.81747	ko00270
184	Aminoacyl-tRNA biosynthesis	3 (0.74%)	17 (1.02%)	0.818476	ko00970
185	Epithelial cell signaling in Helicobacter pylori infection	3 (0.74%)	17 (1.02%)	0.818476	ko05120
186	Citrate cycle (TCA cycle)	5 (1.24%)	27 (1.62%)	0.819804	ko00020
187	Porphyrin and chlorophyll metabolism	2 (0.5%)	12 (0.72%)	0.826982	ko00860
188	Thyroid hormone synthesis	2 (0.5%)	12 (0.72%)	0.826982	ko04918
189	Phototransduction - fly	2 (0.5%)	12 (0.72%)	0.826982	ko04745
190	Protein export	1 (0.25%)	7 (0.42%)	0.856667	ko03060
191	B cell receptor signaling pathway	1 (0.25%)	7 (0.42%)	0.856667	ko04662
192	Vasopressin-regulated water reabsorption	1 (0.25%)	7 (0.42%)	0.856667	ko04962
193	Glutamatergic synapse	1 (0.25%)	7 (0.42%)	0.856667	ko04724
194	2-Oxocarboxylic acid metabolism	2 (0.5%)	13 (0.78%)	0.860386	ko01210
195	Alanine, aspartate and glutamate metabolism	2 (0.5%)	13 (0.78%)	0.860386	ko00250
196	Calcium signaling pathway	4 (0.99%)	24 (1.44%)	0.868705	ko04020
197	Neurotrophin signaling pathway	4 (0.99%)	25 (1.5%)	0.889337	ko04722
198	ErbB signaling pathway	1 (0.25%)	8 (0.48%)	0.891485	ko04012
199	Toll-like receptor signaling pathway	1 (0.25%)	8 (0.48%)	0.891485	ko04620
200	FoxO signaling pathway	1 (0.25%)	8 (0.48%)	0.891485	ko04068
201	RNA transport	8 (1.99%)	46 (2.76%)	0.901229	ko03013
202	Phosphatidylinositol signaling system	2 (0.5%)	15 (0.9%)	0.910146	ko04070
203	Gastric acid secretion	2 (0.5%)	15 (0.9%)	0.910146	ko04971
204	Amphetamine addiction	2 (0.5%)	15 (0.9%)	0.910146	ko05031
205	Long-term potentiation	2 (0.5%)	15 (0.9%)	0.910146	ko04720
206	Salivary secretion	3 (0.74%)	21 (1.26%)	0.914685	ko04970
207	Insulin signaling pathway	5 (1.24%)	32 (1.92%)	0.917671	ko04910
208	Fatty acid elongation	1 (0.25%)	9 (0.54%)	0.917861	ko00062
209	Renin-angiotensin system	1 (0.25%)	9 (0.54%)	0.917861	ko04614
210	Cytokine-cytokine receptor interaction	1 (0.25%)	9 (0.54%)	0.917861	ko04060
211	Peroxisome	4 (0.99%)	27 (1.62%)	0.92226	ko04146
212	Ribosome	11 (2.73%)	64 (3.84%)	0.935522	ko03010
213	Glycosaminoglycan degradation	1 (0.25%)	10 (0.6%)	0.937838	ko00531
214	NF-kappa B signaling pathway	1 (0.25%)	10 (0.6%)	0.937838	ko04064
215	Ras signaling pathway	5 (1.24%)	35 (2.1%)	0.950617	ko04014
216	Arginine biosynthesis	1 (0.25%)	11 (0.66%)	0.952966	ko00220
217	Phototransduction	1 (0.25%)	11 (0.66%)	0.952966	ko04744
218	cAMP signaling pathway	4 (0.99%)	30 (1.8%)	0.955355	ko04024
219	Fatty acid metabolism	3 (0.74%)	25 (1.5%)	0.962133	ko01212
220	mRNA surveillance pathway	2 (0.5%)	19 (1.14%)	0.964124	ko03015
221	Neuroactive ligand-receptor interaction	1 (0.25%)	12 (0.72%)	0.964419	ko04080
222	Circadian entrainment	1 (0.25%)	13 (0.78%)	0.973088	ko04713
223	Bile secretion	1 (0.25%)	13 (0.78%)	0.973088	ko04976
224	Glycerophospholipid metabolism	1 (0.25%)	13 (0.78%)	0.973088	ko00564
225	Butanoate metabolism	1 (0.25%)	13 (0.78%)	0.973088	ko00650
226	Alcoholism	2 (0.5%)	21 (1.26%)	0.977653	ko05034
227	Inflammatory mediator regulation of TRP channels	1 (0.25%)	14 (0.84%)	0.979649	ko04750
228	Olfactory transduction	1 (0.25%)	14 (0.84%)	0.979649	ko04740
229	Ubiquitin mediated proteolysis	3 (0.74%)	28 (1.68%)	0.979997	ko04120
230	Glioma	1 (0.25%)	15 (0.9%)	0.984614	ko05214
231	GnRH signaling pathway	1 (0.25%)	17 (1.02%)	0.99121	ko04912
232	Dopaminergic synapse	1 (0.25%)	17 (1.02%)	0.99121	ko04728
233	Aldosterone synthesis and secretion	1 (0.25%)	18 (1.08%)	0.993358	ko04925

## Sheet: 2d vs 1d
#	Pathway	Diff Proteins with pathway annotation (569)	All Proteins with pathway annotation (1666)	Pvalue	Pathway ID
1	Ribosome	33 (5.8%)	64 (3.84%)	0.0025909	ko03010
2	Pentose and glucuronate interconversions	13 (2.28%)	22 (1.32%)	0.0139041	ko00040
3	Hypertrophic cardiomyopathy (HCM)	35 (6.15%)	76 (4.56%)	0.0186146	ko05410
4	Dilated cardiomyopathy	33 (5.8%)	71 (4.26%)	0.0188792	ko05414
5	Riboflavin metabolism	8 (1.41%)	12 (0.72%)	0.0214859	ko00740
6	Tyrosine metabolism	11 (1.93%)	19 (1.14%)	0.0281893	ko00350
7	Tuberculosis	18 (3.16%)	36 (2.16%)	0.0345243	ko05152
8	Synaptic vesicle cycle	9 (1.58%)	15 (0.9%)	0.0354277	ko04721
9	Salmonella infection	9 (1.58%)	15 (0.9%)	0.0354277	ko05132
10	Vibrio cholerae infection	8 (1.41%)	13 (0.78%)	0.0394264	ko05110
11	Tight junction	14 (2.46%)	27 (1.62%)	0.0426561	ko04530
12	Serotonergic synapse	7 (1.23%)	11 (0.66%)	0.0434859	ko04726
13	Fatty acid elongation	6 (1.05%)	9 (0.54%)	0.0472286	ko00062
14	Vasopressin-regulated water reabsorption	5 (0.88%)	7 (0.42%)	0.0498073	ko04962
15	Pentose phosphate pathway	10 (1.76%)	18 (1.08%)	0.0499729	ko00030
16	Adrenergic signaling in cardiomyocytes	15 (2.64%)	30 (1.8%)	0.0517486	ko04261
17	Regulation of actin cytoskeleton	36 (6.33%)	84 (5.04%)	0.0555304	ko04810
18	Insulin resistance	8 (1.41%)	14 (0.84%)	0.0651054	ko04931
19	Fructose and mannose metabolism	8 (1.41%)	14 (0.84%)	0.0651054	ko00051
20	Glycerolipid metabolism	8 (1.41%)	14 (0.84%)	0.0651054	ko00561
21	Melanogenesis	13 (2.28%)	26 (1.56%)	0.0681845	ko04916
22	Legionellosis	13 (2.28%)	26 (1.56%)	0.0681845	ko05134
23	Viral carcinogenesis	19 (3.34%)	41 (2.46%)	0.0689677	ko05203
24	cGMP-PKG signaling pathway	14 (2.46%)	29 (1.74%)	0.0799704	ko04022
25	Vascular smooth muscle contraction	11 (1.93%)	22 (1.32%)	0.0904621	ko04270
26	Sulfur metabolism	5 (0.88%)	8 (0.48%)	0.0960793	ko00920
27	Carbon metabolism	30 (5.27%)	72 (4.32%)	0.107178	ko01200
28	Thyroid hormone signaling pathway	19 (3.34%)	43 (2.58%)	0.108284	ko04919
29	Sulfur relay system	2 (0.35%)	2 (0.12%)	0.116512	ko04122
30	Amoebiasis	15 (2.64%)	33 (1.98%)	0.116774	ko05146
31	Metabolism of xenobiotics by cytochrome P450	11 (1.93%)	23 (1.38%)	0.121986	ko00980
32	Pathways in cancer	37 (6.5%)	92 (5.52%)	0.125924	ko05200
33	Bacterial invasion of epithelial cells	28 (4.92%)	68 (4.08%)	0.132664	ko05100
34	VEGF signaling pathway	6 (1.05%)	11 (0.66%)	0.134026	ko04370
35	Valine, leucine and isoleucine degradation	12 (2.11%)	26 (1.56%)	0.13798	ko00280
36	Axon guidance	26 (4.57%)	63 (3.78%)	0.140693	ko04360
37	Pathogenic Escherichia coli infection	25 (4.39%)	61 (3.66%)	0.156588	ko05130
38	Folate biosynthesis	5 (0.88%)	9 (0.54%)	0.157143	ko00790
39	Insulin signaling pathway	14 (2.46%)	32 (1.92%)	0.166216	ko04910
40	Glycolysis / Gluconeogenesis	14 (2.46%)	32 (1.92%)	0.166216	ko00010
41	Glucagon signaling pathway	12 (2.11%)	27 (1.62%)	0.174853	ko04922
42	Citrate cycle (TCA cycle)	12 (2.11%)	27 (1.62%)	0.174853	ko00020
43	Renin secretion	10 (1.76%)	22 (1.32%)	0.183174	ko04924
44	Gap junction	4 (0.7%)	7 (0.42%)	0.185675	ko04540
45	One carbon pool by folate	4 (0.7%)	7 (0.42%)	0.185675	ko00670
46	Cardiac muscle contraction	13 (2.28%)	30 (1.8%)	0.18939	ko04260
47	Pyruvate metabolism	13 (2.28%)	30 (1.8%)	0.18939	ko00620
48	Proteoglycans in cancer	35 (6.15%)	90 (5.4%)	0.194228	ko05205
49	Chemokine signaling pathway	9 (1.58%)	20 (1.2%)	0.211771	ko04062
50	HIF-1 signaling pathway	9 (1.58%)	20 (1.2%)	0.211771	ko04066
51	Drug metabolism - cytochrome P450	9 (1.58%)	20 (1.2%)	0.211771	ko00982
52	Viral myocarditis	15 (2.64%)	36 (2.16%)	0.214799	ko05416
53	mTOR signaling pathway	3 (0.53%)	5 (0.3%)	0.221888	ko04150
54	Thyroid cancer	3 (0.53%)	5 (0.3%)	0.221888	ko05216
55	Prolactin signaling pathway	3 (0.53%)	5 (0.3%)	0.221888	ko04917
56	Proximal tubule bicarbonate reclamation	3 (0.53%)	5 (0.3%)	0.221888	ko04964
57	Long-term potentiation	7 (1.23%)	15 (0.9%)	0.222365	ko04720
58	Ascorbate and aldarate metabolism	5 (0.88%)	10 (0.6%)	0.229645	ko00053
59	Prostate cancer	10 (1.76%)	23 (1.38%)	0.230242	ko05215
60	PI3K-Akt signaling pathway	30 (5.27%)	78 (4.68%)	0.240351	ko04151
61	Chemical carcinogenesis	8 (1.41%)	18 (1.08%)	0.245528	ko05204
62	Arginine and proline metabolism	8 (1.41%)	18 (1.08%)	0.245528	ko00330
63	Prion diseases	8 (1.41%)	18 (1.08%)	0.245528	ko05020
64	Oxytocin signaling pathway	11 (1.93%)	26 (1.56%)	0.246351	ko04921
65	Hematopoietic cell lineage	12 (2.11%)	29 (1.74%)	0.260578	ko04640
66	Measles	6 (1.05%)	13 (0.78%)	0.261318	ko05162
67	T cell receptor signaling pathway	6 (1.05%)	13 (0.78%)	0.261318	ko04660
68	Alzheimer's disease	30 (5.27%)	79 (4.74%)	0.2679	ko05010
69	Primary bile acid biosynthesis	2 (0.35%)	3 (0.18%)	0.270135	ko00120
70	Vitamin B6 metabolism	2 (0.35%)	3 (0.18%)	0.270135	ko00750
71	Protein processing in endoplasmic reticulum	31 (5.45%)	82 (4.92%)	0.273373	ko04141
72	Metabolic pathways	140 (24.6%)	394 (23.65%)	0.273568	ko01100
73	Biosynthesis of amino acids	17 (2.99%)	43 (2.58%)	0.273912	ko01230
74	Mineral absorption	4 (0.7%)	8 (0.48%)	0.27527	ko04978
75	Collecting duct acid secretion	4 (0.7%)	8 (0.48%)	0.27527	ko04966
76	FoxO signaling pathway	4 (0.7%)	8 (0.48%)	0.27527	ko04068
77	Arrhythmogenic right ventricular cardiomyopathy (ARVC)	22 (3.87%)	57 (3.42%)	0.27877	ko05412
78	Phagosome	33 (5.8%)	88 (5.28%)	0.283724	ko04145
79	Shigellosis	23 (4.04%)	60 (3.6%)	0.285814	ko05131
80	Pertussis	25 (4.39%)	66 (3.96%)	0.298826	ko05133
81	Focal adhesion	31 (5.45%)	83 (4.98%)	0.301833	ko04510
82	Leukocyte transendothelial migration	26 (4.57%)	69 (4.14%)	0.304858	ko04670
83	Hepatitis B	8 (1.41%)	19 (1.14%)	0.305168	ko05161
84	Systemic lupus erythematosus	5 (0.88%)	11 (0.66%)	0.309327	ko05322
85	Toxoplasmosis	25 (4.39%)	67 (4.02%)	0.331663	ko05145
86	PPAR signaling pathway	10 (1.76%)	25 (1.5%)	0.335096	ko03320
87	Glutathione metabolism	10 (1.76%)	25 (1.5%)	0.335096	ko00480
88	Type II diabetes mellitus	3 (0.53%)	6 (0.36%)	0.33574	ko04930
89	Degradation of aromatic compounds	3 (0.53%)	6 (0.36%)	0.33574	ko01220
90	Glycosphingolipid biosynthesis - lacto and neolacto series	1 (0.18%)	1 (0.06%)	0.341537	ko00601
91	Type I diabetes mellitus	1 (0.18%)	1 (0.06%)	0.341537	ko04940
92	Cyanoamino acid metabolism	1 (0.18%)	1 (0.06%)	0.341537	ko00460
93	Mismatch repair	1 (0.18%)	1 (0.06%)	0.341537	ko03430
94	DNA replication	1 (0.18%)	1 (0.06%)	0.341537	ko03030
95	Platelet activation	21 (3.69%)	56 (3.36%)	0.342604	ko04611
96	MicroRNAs in cancer	18 (3.16%)	48 (2.88%)	0.36136	ko05206
97	Galactose metabolism	8 (1.41%)	20 (1.2%)	0.367432	ko00052
98	Glyoxylate and dicarboxylate metabolism	8 (1.41%)	20 (1.2%)	0.367432	ko00630
99	Renal cell carcinoma	4 (0.7%)	9 (0.54%)	0.369773	ko05211
100	Apoptosis	4 (0.7%)	9 (0.54%)	0.369773	ko04210
101	ECM-receptor interaction	20 (3.51%)	54 (3.24%)	0.37408	ko04512
102	Sphingolipid signaling pathway	5 (0.88%)	12 (0.72%)	0.391871	ko04071
103	Phototransduction - fly	5 (0.88%)	12 (0.72%)	0.391871	ko04745
104	Fc gamma R-mediated phagocytosis	6 (1.05%)	15 (0.9%)	0.407927	ko04666
105	Amphetamine addiction	6 (1.05%)	15 (0.9%)	0.407927	ko05031
106	Small cell lung cancer	20 (3.51%)	55 (3.3%)	0.412804	ko05222
107	Tryptophan metabolism	7 (1.23%)	18 (1.08%)	0.420414	ko00380
108	Acute myeloid leukemia	2 (0.35%)	4 (0.24%)	0.422002	ko05221
109	Allograft rejection	2 (0.35%)	4 (0.24%)	0.422002	ko05330
110	Glycosaminoglycan biosynthesis - heparan sulfate / heparin	2 (0.35%)	4 (0.24%)	0.422002	ko00534
111	Autoimmune thyroid disease	2 (0.35%)	4 (0.24%)	0.422002	ko05320
112	Asthma	2 (0.35%)	4 (0.24%)	0.422002	ko05310
113	Intestinal immune network for IgA production	2 (0.35%)	4 (0.24%)	0.422002	ko04672
114	Chronic myeloid leukemia	2 (0.35%)	4 (0.24%)	0.422002	ko05220
115	Alcoholism	8 (1.41%)	21 (1.26%)	0.430576	ko05034
116	Oocyte meiosis	8 (1.41%)	21 (1.26%)	0.430576	ko04114
117	Rap1 signaling pathway	27 (4.75%)	76 (4.56%)	0.441924	ko04015
118	Peroxisome	10 (1.76%)	27 (1.62%)	0.446478	ko04146
119	Endocrine and other factor-regulated calcium reabsorption	3 (0.53%)	7 (0.42%)	0.448288	ko04961
120	Arachidonic acid metabolism	3 (0.53%)	7 (0.42%)	0.448288	ko00590
121	Histidine metabolism	3 (0.53%)	7 (0.42%)	0.448288	ko00340
122	Colorectal cancer	3 (0.53%)	7 (0.42%)	0.448288	ko05210
123	Progesterone-mediated oocyte maturation	3 (0.53%)	7 (0.42%)	0.448288	ko04914
124	Estrogen signaling pathway	11 (1.93%)	30 (1.8%)	0.452938	ko04915
125	Cell adhesion molecules (CAMs)	21 (3.69%)	59 (3.54%)	0.455727	ko04514
126	Proteasome	12 (2.11%)	33 (1.98%)	0.458695	ko03050
127	2-Oxocarboxylic acid metabolism	5 (0.88%)	13 (0.78%)	0.473466	ko01210
128	Amyotrophic lateral sclerosis (ALS)	5 (0.88%)	13 (0.78%)	0.473466	ko05014
129	RNA degradation	5 (0.88%)	13 (0.78%)	0.473466	ko03018
130	Central carbon metabolism in cancer	6 (1.05%)	16 (0.96%)	0.481298	ko05230
131	Lysosome	18 (3.16%)	51 (3.06%)	0.484267	ko04142
132	Cysteine and methionine metabolism	8 (1.41%)	22 (1.32%)	0.49299	ko00270
133	Neurotrophin signaling pathway	9 (1.58%)	25 (1.5%)	0.497632	ko04722
134	Fatty acid degradation	9 (1.58%)	25 (1.5%)	0.497632	ko00071
135	Antigen processing and presentation	11 (1.93%)	31 (1.86%)	0.505451	ko04612
136	Spliceosome	14 (2.46%)	40 (2.4%)	0.514849	ko03040
137	Epstein-Barr virus infection	23 (4.04%)	67 (4.02%)	0.534992	ko05169
138	Insect hormone biosynthesis	5 (0.88%)	14 (0.84%)	0.551113	ko00981
139	Olfactory transduction	5 (0.88%)	14 (0.84%)	0.551113	ko04740
140	Inflammatory mediator regulation of TRP channels	5 (0.88%)	14 (0.84%)	0.551113	ko04750
141	Phototransduction	4 (0.7%)	11 (0.66%)	0.551114	ko04744
142	beta-Alanine metabolism	6 (1.05%)	17 (1.02%)	0.551604	ko00410
143	Adherens junction	7 (1.23%)	20 (1.2%)	0.552369	ko04520
144	Amino sugar and nucleotide sugar metabolism	10 (1.76%)	29 (1.74%)	0.555397	ko00520
145	Cell cycle	2 (0.35%)	5 (0.3%)	0.555411	ko04110
146	D-Glutamine and D-glutamate metabolism	1 (0.18%)	2 (0.12%)	0.566561	ko00471
147	Homologous recombination	1 (0.18%)	2 (0.12%)	0.566561	ko03440
148	Phenylalanine, tyrosine and tryptophan biosynthesis	1 (0.18%)	2 (0.12%)	0.566561	ko00400
149	Linoleic acid metabolism	1 (0.18%)	2 (0.12%)	0.566561	ko00591
150	Glycosaminoglycan biosynthesis - chondroitin sulfate / dermatan sulfate	1 (0.18%)	2 (0.12%)	0.566561	ko00532
151	Inflammatory bowel disease (IBD)	1 (0.18%)	2 (0.12%)	0.566561	ko05321
152	Oxidative phosphorylation	22 (3.87%)	65 (3.9%)	0.569003	ko00190
153	Leishmaniasis	17 (2.99%)	51 (3.06%)	0.602977	ko05140
154	Osteoclast differentiation	11 (1.93%)	33 (1.98%)	0.605425	ko04380
155	Influenza A	11 (1.93%)	33 (1.98%)	0.605425	ko05164
156	cAMP signaling pathway	10 (1.76%)	30 (1.8%)	0.606626	ko04024
157	Calcium signaling pathway	8 (1.41%)	24 (1.44%)	0.610381	ko04020
158	Pancreatic secretion	8 (1.41%)	24 (1.44%)	0.610381	ko04972
159	Salivary secretion	7 (1.23%)	21 (1.26%)	0.613265	ko04970
160	Glioma	5 (0.88%)	15 (0.9%)	0.622705	ko05214
161	Phosphatidylinositol signaling system	5 (0.88%)	15 (0.9%)	0.622705	ko04070
162	Gastric acid secretion	5 (0.88%)	15 (0.9%)	0.622705	ko04971
163	Porphyrin and chlorophyll metabolism	4 (0.7%)	12 (0.72%)	0.630736	ko00860
164	Phospholipase D signaling pathway	3 (0.53%)	9 (0.54%)	0.643262	ko04072
165	Inositol phosphate metabolism	3 (0.53%)	9 (0.54%)	0.643262	ko00562
166	Terpenoid backbone biosynthesis	3 (0.53%)	9 (0.54%)	0.643262	ko00900
167	NOD-like receptor signaling pathway	3 (0.53%)	9 (0.54%)	0.643262	ko04621
168	Ribosome biogenesis in eukaryotes	3 (0.53%)	9 (0.54%)	0.643262	ko03008
169	Cytokine-cytokine receptor interaction	3 (0.53%)	9 (0.54%)	0.643262	ko04060
170	Fatty acid metabolism	8 (1.41%)	25 (1.5%)	0.663439	ko01212
171	Primary immunodeficiency	2 (0.35%)	6 (0.36%)	0.665247	ko05340
172	Phenylalanine metabolism	2 (0.35%)	6 (0.36%)	0.665247	ko00360
173	Jak-STAT signaling pathway	2 (0.35%)	6 (0.36%)	0.665247	ko04630
174	SNARE interactions in vesicular transport	2 (0.35%)	6 (0.36%)	0.665247	ko04130
175	mRNA surveillance pathway	6 (1.05%)	19 (1.14%)	0.676995	ko03015
176	Propanoate metabolism	5 (0.88%)	16 (0.96%)	0.686981	ko00640
177	Ras signaling pathway	11 (1.93%)	35 (2.1%)	0.694689	ko04014
178	Circadian entrainment	4 (0.7%)	13 (0.78%)	0.700633	ko04713
179	Transcriptional misregulation in cancer	4 (0.7%)	13 (0.78%)	0.700633	ko05202
180	Alanine, aspartate and glutamate metabolism	4 (0.7%)	13 (0.78%)	0.700633	ko00250
181	Selenocompound metabolism	1 (0.18%)	3 (0.18%)	0.714774	ko00450
182	p53 signaling pathway	1 (0.18%)	3 (0.18%)	0.714774	ko04115
183	Glycosphingolipid biosynthesis - globo series	1 (0.18%)	3 (0.18%)	0.714774	ko00603
184	Ether lipid metabolism	1 (0.18%)	3 (0.18%)	0.714774	ko00565
185	MAPK signaling pathway - fly	1 (0.18%)	3 (0.18%)	0.714774	ko04013
186	Non-small cell lung cancer	1 (0.18%)	3 (0.18%)	0.714774	ko05223
187	N-Glycan biosynthesis	1 (0.18%)	3 (0.18%)	0.714774	ko00510
188	Aldosterone-regulated sodium reabsorption	1 (0.18%)	3 (0.18%)	0.714774	ko04960
189	Dorso-ventral axis formation	3 (0.53%)	10 (0.6%)	0.720435	ko04320
190	Retinol metabolism	3 (0.53%)	10 (0.6%)	0.720435	ko00830
191	Parkinson's disease	20 (3.51%)	64 (3.84%)	0.734173	ko05012
192	GnRH signaling pathway	5 (0.88%)	17 (1.02%)	0.743388	ko04912
193	Hippo signaling pathway - fly	5 (0.88%)	17 (1.02%)	0.743388	ko04391
194	Epithelial cell signaling in Helicobacter pylori infection	5 (0.88%)	17 (1.02%)	0.743388	ko05120
195	Aminoacyl-tRNA biosynthesis	5 (0.88%)	17 (1.02%)	0.743388	ko00970
196	Dopaminergic synapse	5 (0.88%)	17 (1.02%)	0.743388	ko04728
197	Protein export	2 (0.35%)	7 (0.42%)	0.752031	ko03060
198	Glutamatergic synapse	2 (0.35%)	7 (0.42%)	0.752031	ko04724
199	B cell receptor signaling pathway	2 (0.35%)	7 (0.42%)	0.752031	ko04662
200	Purine metabolism	14 (2.46%)	46 (2.76%)	0.754306	ko00230
201	RNA transport	14 (2.46%)	46 (2.76%)	0.754306	ko03013
202	Malaria	7 (1.23%)	24 (1.44%)	0.765402	ko05144
203	Lysine degradation	6 (1.05%)	21 (1.26%)	0.777263	ko00310
204	Rheumatoid arthritis	6 (1.05%)	21 (1.26%)	0.777263	ko05323
205	Chagas disease (American trypanosomiasis)	3 (0.53%)	11 (0.66%)	0.78393	ko05142
206	Complement and coagulation cascades	3 (0.53%)	11 (0.66%)	0.78393	ko04610
207	Protein digestion and absorption	9 (1.58%)	31 (1.86%)	0.785247	ko04974
208	Fat digestion and absorption	5 (0.88%)	18 (1.08%)	0.791923	ko04975
209	Steroid hormone biosynthesis	1 (0.18%)	4 (0.24%)	0.812365	ko00140
210	Long-term depression	1 (0.18%)	4 (0.24%)	0.812365	ko04730
211	RIG-I-like receptor signaling pathway	1 (0.18%)	4 (0.24%)	0.812365	ko04622
212	Insulin secretion	1 (0.18%)	4 (0.24%)	0.812365	ko04911
213	Adipocytokine signaling pathway	1 (0.18%)	4 (0.24%)	0.812365	ko04920
214	Bladder cancer	1 (0.18%)	4 (0.24%)	0.812365	ko05219
215	Nicotinate and nicotinamide metabolism	1 (0.18%)	4 (0.24%)	0.812365	ko00760
216	ErbB signaling pathway	2 (0.35%)	8 (0.48%)	0.818674	ko04012
217	Toll-like receptor signaling pathway	2 (0.35%)	8 (0.48%)	0.818674	ko04620
218	Huntington's disease	25 (4.39%)	83 (4.98%)	0.819023	ko05016
219	HTLV-I infection	8 (1.41%)	29 (1.74%)	0.828364	ko05166
220	Herpes simplex infection	8 (1.41%)	29 (1.74%)	0.828364	ko05168
221	Pyrimidine metabolism	8 (1.41%)	30 (1.8%)	0.857814	ko00240
222	Starch and sucrose metabolism	5 (0.88%)	20 (1.2%)	0.867155	ko00500
223	Renin-angiotensin system	2 (0.35%)	9 (0.54%)	0.868792	ko04614
224	Glycerophospholipid metabolism	3 (0.53%)	13 (0.78%)	0.875303	ko00564
225	Butanoate metabolism	3 (0.53%)	13 (0.78%)	0.875303	ko00650
226	Melanoma	1 (0.18%)	5 (0.3%)	0.876603	ko05218
227	Fc epsilon RI signaling pathway	1 (0.18%)	5 (0.3%)	0.876603	ko04664
228	Other types of O-glycan biosynthesis	1 (0.18%)	5 (0.3%)	0.876603	ko00514
229	Pancreatic cancer	1 (0.18%)	5 (0.3%)	0.876603	ko05212
230	TGF-beta signaling pathway	1 (0.18%)	5 (0.3%)	0.876603	ko04350
231	Endocytosis	17 (2.99%)	61 (3.66%)	0.884735	ko04144
232	Natural killer cell mediated cytotoxicity	2 (0.35%)	10 (0.6%)	0.905882	ko04650
233	NF-kappa B signaling pathway	2 (0.35%)	10 (0.6%)	0.905882	ko04064
234	AMPK signaling pathway	3 (0.53%)	14 (0.84%)	0.906629	ko04152
235	Glycine, serine and threonine metabolism	4 (0.7%)	18 (1.08%)	0.911645	ko00260
236	Aldosterone synthesis and secretion	4 (0.7%)	18 (1.08%)	0.911645	ko04925
237	Cholinergic synapse	1 (0.18%)	6 (0.36%)	0.918875	ko04725
238	Vitamin digestion and absorption	1 (0.18%)	6 (0.36%)	0.918875	ko04977
239	Signaling pathways regulating pluripotency of stem cells	1 (0.18%)	6 (0.36%)	0.918875	ko04550
240	alpha-Linolenic acid metabolism	1 (0.18%)	6 (0.36%)	0.918875	ko00592
241	Nitrogen metabolism	1 (0.18%)	6 (0.36%)	0.918875	ko00910
242	Notch signaling pathway	1 (0.18%)	6 (0.36%)	0.918875	ko04330
243	Fatty acid biosynthesis	1 (0.18%)	6 (0.36%)	0.918875	ko00061
244	Endometrial cancer	1 (0.18%)	6 (0.36%)	0.918875	ko05213
245	MAPK signaling pathway	9 (1.58%)	37 (2.22%)	0.930033	ko04010
246	Arginine biosynthesis	2 (0.35%)	11 (0.66%)	0.932982	ko00220
247	Hippo signaling pathway	5 (0.88%)	23 (1.38%)	0.936359	ko04390
248	TNF signaling pathway	3 (0.53%)	16 (0.96%)	0.948873	ko04668
249	Wnt signaling pathway	2 (0.35%)	12 (0.72%)	0.952579	ko04310
250	Thyroid hormone synthesis	2 (0.35%)	12 (0.72%)	0.952579	ko04918
251	Neuroactive ligand-receptor interaction	2 (0.35%)	12 (0.72%)	0.952579	ko04080
252	Choline metabolism in cancer	1 (0.18%)	8 (0.48%)	0.964969	ko05231
253	Other glycan degradation	1 (0.18%)	8 (0.48%)	0.964969	ko00511
254	Non-alcoholic fatty liver disease (NAFLD)	11 (1.93%)	49 (2.94%)	0.975056	ko04932
255	Ubiquitin mediated proteolysis	5 (0.88%)	28 (1.68%)	0.983638	ko04120
256	RNA polymerase	2 (0.35%)	17 (1.02%)	0.992161	ko03020
257	Hepatitis C	1 (0.18%)	13 (0.78%)	0.995731	ko05160
258	Drug metabolism - other enzymes	1 (0.18%)	17 (1.02%)	0.999212	ko00983

## Sheet: 5d vs 1d
#	Pathway	Diff Proteins with pathway annotation (516)	All Proteins with pathway annotation (1666)	Pvalue	Pathway ID
1	Riboflavin metabolism	8 (1.55%)	12 (0.72%)	0.0114276	ko00740
2	Protein processing in endoplasmic reticulum	35 (6.78%)	82 (4.92%)	0.0144275	ko04141
3	VEGF signaling pathway	7 (1.36%)	11 (0.66%)	0.0254288	ko04370
4	Pentose phosphate pathway	10 (1.94%)	18 (1.08%)	0.0255873	ko00030
5	Glycerolipid metabolism	8 (1.55%)	14 (0.84%)	0.0372882	ko00561
6	Fructose and mannose metabolism	8 (1.55%)	14 (0.84%)	0.0372882	ko00051
7	Pentose and glucuronate interconversions	11 (2.13%)	22 (1.32%)	0.0472106	ko00040
8	Carbon metabolism	29 (5.62%)	72 (4.32%)	0.0552981	ko01200
9	Synaptic vesicle cycle	8 (1.55%)	15 (0.9%)	0.0587828	ko04721
10	Prostate cancer	11 (2.13%)	23 (1.38%)	0.0660166	ko05215
11	Hypertrophic cardiomyopathy (HCM)	30 (5.81%)	76 (4.56%)	0.067065	ko05410
12	Melanogenesis	12 (2.33%)	26 (1.56%)	0.0733782	ko04916
13	Legionellosis	12 (2.33%)	26 (1.56%)	0.0733782	ko05134
14	Dilated cardiomyopathy	28 (5.43%)	71 (4.26%)	0.076139	ko05414
15	Regulation of actin cytoskeleton	32 (6.2%)	84 (5.04%)	0.0936003	ko04810
16	Sulfur relay system	2 (0.39%)	2 (0.12%)	0.0958005	ko04122
17	Tight junction	12 (2.33%)	27 (1.62%)	0.0963505	ko04530
18	Tyrosine metabolism	9 (1.74%)	19 (1.14%)	0.098545	ko00350
19	Viral carcinogenesis	17 (3.29%)	41 (2.46%)	0.0987118	ko05203
20	Pyruvate metabolism	13 (2.52%)	30 (1.8%)	0.102606	ko00620
21	Adrenergic signaling in cardiomyocytes	13 (2.52%)	30 (1.8%)	0.102606	ko04261
22	Fatty acid elongation	5 (0.97%)	9 (0.54%)	0.110562	ko00062
23	Chemokine signaling pathway	9 (1.74%)	20 (1.2%)	0.132031	ko04062
24	Galactose metabolism	9 (1.74%)	20 (1.2%)	0.132031	ko00052
25	Valine, leucine and isoleucine degradation	11 (2.13%)	26 (1.56%)	0.147981	ko00280
26	Fc gamma R-mediated phagocytosis	7 (1.36%)	15 (0.9%)	0.149285	ko04666
27	Salmonella infection	7 (1.36%)	15 (0.9%)	0.149285	ko05132
28	Chemical carcinogenesis	8 (1.55%)	18 (1.08%)	0.161399	ko05204
29	Bacterial invasion of epithelial cells	25 (4.84%)	68 (4.08%)	0.177905	ko05100
30	Glucagon signaling pathway	11 (2.13%)	27 (1.62%)	0.183477	ko04922
31	Vibrio cholerae infection	6 (1.16%)	13 (0.78%)	0.185225	ko05110
32	RNA degradation	6 (1.16%)	13 (0.78%)	0.185225	ko03018
33	Cardiac muscle contraction	12 (2.33%)	30 (1.8%)	0.18794	ko04260
34	Mineral absorption	4 (0.78%)	8 (0.48%)	0.211643	ko04978
35	PPAR signaling pathway	10 (1.94%)	25 (1.5%)	0.218779	ko03320
36	Glutathione metabolism	10 (1.94%)	25 (1.5%)	0.218779	ko00480
37	Alzheimer's disease	28 (5.43%)	79 (4.74%)	0.223087	ko05010
38	Parkinson's disease	23 (4.46%)	64 (3.84%)	0.228046	ko05012
39	Glycosphingolipid biosynthesis - globo series	2 (0.39%)	3 (0.18%)	0.228217	ko00603
40	Biosynthesis of amino acids	16 (3.1%)	43 (2.58%)	0.230221	ko01230
41	Purine metabolism	17 (3.29%)	46 (2.76%)	0.2305	ko00230
42	RNA transport	17 (3.29%)	46 (2.76%)	0.2305	ko03013
43	Systemic lupus erythematosus	5 (0.97%)	11 (0.66%)	0.231568	ko05322
44	Drug metabolism - cytochrome P450	8 (1.55%)	20 (1.2%)	0.257164	ko00982
45	Glyoxylate and dicarboxylate metabolism	8 (1.55%)	20 (1.2%)	0.257164	ko00630
46	Metabolism of xenobiotics by cytochrome P450	9 (1.74%)	23 (1.38%)	0.260713	ko00980
47	cGMP-PKG signaling pathway	11 (2.13%)	29 (1.74%)	0.264452	ko04022
48	Glycolysis / Gluconeogenesis	12 (2.33%)	32 (1.92%)	0.265215	ko00010
49	Proteoglycans in cancer	31 (6.01%)	90 (5.4%)	0.266572	ko05205
50	Jak-STAT signaling pathway	3 (0.58%)	6 (0.36%)	0.273645	ko04630
51	Type II diabetes mellitus	3 (0.58%)	6 (0.36%)	0.273645	ko04930
52	Metabolic pathways	127 (24.61%)	394 (23.65%)	0.287723	ko01100
53	Ribosome biogenesis in eukaryotes	4 (0.78%)	9 (0.54%)	0.292507	ko03008
54	Terpenoid backbone biosynthesis	4 (0.78%)	9 (0.54%)	0.292507	ko00900
55	Phototransduction - fly	5 (0.97%)	12 (0.72%)	0.301941	ko04745
56	Proteasome	12 (2.33%)	33 (1.98%)	0.30735	ko03050
57	Estrogen signaling pathway	11 (2.13%)	30 (1.8%)	0.308749	ko04915
58	Arginine and proline metabolism	7 (1.36%)	18 (1.08%)	0.309402	ko00330
59	Prion diseases	7 (1.36%)	18 (1.08%)	0.309402	ko05020
60	Taurine and hypotaurine metabolism	1 (0.19%)	1 (0.06%)	0.309724	ko00430
61	Glycosphingolipid biosynthesis - lacto and neolacto series	1 (0.19%)	1 (0.06%)	0.309724	ko00601
62	Mismatch repair	1 (0.19%)	1 (0.06%)	0.309724	ko03430
63	DNA replication	1 (0.19%)	1 (0.06%)	0.309724	ko03030
64	Type I diabetes mellitus	1 (0.19%)	1 (0.06%)	0.309724	ko04940
65	Citrate cycle (TCA cycle)	10 (1.94%)	27 (1.62%)	0.309822	ko00020
66	Salivary secretion	8 (1.55%)	21 (1.26%)	0.310404	ko04970
67	Calcium signaling pathway	9 (1.74%)	24 (1.44%)	0.310439	ko04020
68	Epstein-Barr virus infection	23 (4.46%)	67 (4.02%)	0.314396	ko05169
69	Ribosome	22 (4.26%)	64 (3.84%)	0.317458	ko03010
70	Antigen processing and presentation	11 (2.13%)	31 (1.86%)	0.354684	ko04612
71	Autoimmune thyroid disease	2 (0.39%)	4 (0.24%)	0.365451	ko05320
72	Allograft rejection	2 (0.39%)	4 (0.24%)	0.365451	ko05330
73	Insulin secretion	2 (0.39%)	4 (0.24%)	0.365451	ko04911
74	Asthma	2 (0.39%)	4 (0.24%)	0.365451	ko05310
75	Intestinal immune network for IgA production	2 (0.39%)	4 (0.24%)	0.365451	ko04672
76	Cysteine and methionine metabolism	8 (1.55%)	22 (1.32%)	0.365601	ko00270
77	Propanoate metabolism	6 (1.16%)	16 (0.96%)	0.372263	ko00640
78	Measles	5 (0.97%)	13 (0.78%)	0.374888	ko05162
79	T cell receptor signaling pathway	5 (0.97%)	13 (0.78%)	0.374888	ko04660
80	Amyotrophic lateral sclerosis (ALS)	5 (0.97%)	13 (0.78%)	0.374888	ko05014
81	Gap junction	3 (0.58%)	7 (0.42%)	0.374988	ko04540
82	Endocrine and other factor-regulated calcium reabsorption	3 (0.58%)	7 (0.42%)	0.374988	ko04961
83	Glutamatergic synapse	3 (0.58%)	7 (0.42%)	0.374988	ko04724
84	One carbon pool by folate	3 (0.58%)	7 (0.42%)	0.374988	ko00670
85	Ascorbate and aldarate metabolism	4 (0.78%)	10 (0.6%)	0.376325	ko00053
86	Leukocyte transendothelial migration	23 (4.46%)	69 (4.14%)	0.376736	ko04670
87	Focal adhesion	27 (5.23%)	83 (4.98%)	0.418251	ko04510
88	Huntington's disease	27 (5.23%)	83 (4.98%)	0.418251	ko05016
89	HIF-1 signaling pathway	7 (1.36%)	20 (1.2%)	0.429329	ko04066
90	Tuberculosis	12 (2.33%)	36 (2.16%)	0.440682	ko05152
91	Insect hormone biosynthesis	5 (0.97%)	14 (0.84%)	0.447683	ko00981
92	Olfactory transduction	5 (0.97%)	14 (0.84%)	0.447683	ko04740
93	Amoebiasis	11 (2.13%)	33 (1.98%)	0.448649	ko05146
94	Oxidative phosphorylation	21 (4.07%)	65 (3.9%)	0.453625	ko00190
95	Phototransduction	4 (0.78%)	11 (0.66%)	0.459043	ko04744
96	Complement and coagulation cascades	4 (0.78%)	11 (0.66%)	0.459043	ko04610
97	Peroxisome	9 (1.74%)	27 (1.62%)	0.466681	ko04146
98	Collecting duct acid secretion	3 (0.58%)	8 (0.48%)	0.472995	ko04966
99	Spliceosome	13 (2.52%)	40 (2.4%)	0.476284	ko03040
100	Lysine degradation	7 (1.36%)	21 (1.26%)	0.488792	ko00310
101	Rheumatoid arthritis	7 (1.36%)	21 (1.26%)	0.488792	ko05323
102	Oocyte meiosis	7 (1.36%)	21 (1.26%)	0.488792	ko04114
103	Thyroid cancer	2 (0.39%)	5 (0.3%)	0.49184	ko05216
104	Prolactin signaling pathway	2 (0.39%)	5 (0.3%)	0.49184	ko04917
105	mTOR signaling pathway	2 (0.39%)	5 (0.3%)	0.49184	ko04150
106	Cell cycle	2 (0.39%)	5 (0.3%)	0.49184	ko04110
107	Pathways in cancer	29 (5.62%)	92 (5.52%)	0.494248	ko05200
108	Tryptophan metabolism	6 (1.16%)	18 (1.08%)	0.502217	ko00380
109	Shigellosis	19 (3.68%)	60 (3.6%)	0.502716	ko05131
110	Arrhythmogenic right ventricular cardiomyopathy (ARVC)	18 (3.49%)	57 (3.42%)	0.510984	ko05412
111	Phosphatidylinositol signaling system	5 (0.97%)	15 (0.9%)	0.518072	ko04070
112	Gastric acid secretion	5 (0.97%)	15 (0.9%)	0.518072	ko04971
113	Amphetamine addiction	5 (0.97%)	15 (0.9%)	0.518072	ko05031
114	Long-term potentiation	5 (0.97%)	15 (0.9%)	0.518072	ko04720
115	Homologous recombination	1 (0.19%)	2 (0.12%)	0.523647	ko03440
116	Glycosaminoglycan biosynthesis - chondroitin sulfate / dermatan sulfate	1 (0.19%)	2 (0.12%)	0.523647	ko00532
117	Phenylalanine, tyrosine and tryptophan biosynthesis	1 (0.19%)	2 (0.12%)	0.523647	ko00400
118	Lysosome	16 (3.1%)	51 (3.06%)	0.528892	ko04142
119	Fatty acid degradation	8 (1.55%)	25 (1.5%)	0.531254	ko00071
120	Pathogenic Escherichia coli infection	19 (3.68%)	61 (3.66%)	0.53753	ko05130
121	Sphingolipid signaling pathway	4 (0.78%)	12 (0.72%)	0.537594	ko04071
122	Vascular smooth muscle contraction	7 (1.36%)	22 (1.32%)	0.546281	ko04270
123	Renin secretion	7 (1.36%)	22 (1.32%)	0.546281	ko04924
124	PI3K-Akt signaling pathway	24 (4.65%)	78 (4.68%)	0.559945	ko04151
125	NOD-like receptor signaling pathway	3 (0.58%)	9 (0.54%)	0.563238	ko04621
126	Inositol phosphate metabolism	3 (0.58%)	9 (0.54%)	0.563238	ko00562
127	Folate biosynthesis	3 (0.58%)	9 (0.54%)	0.563238	ko00790
128	Cytokine-cytokine receptor interaction	3 (0.58%)	9 (0.54%)	0.563238	ko04060
129	Phagosome	27 (5.23%)	88 (5.28%)	0.565818	ko04145
130	Hematopoietic cell lineage	9 (1.74%)	29 (1.74%)	0.567605	ko04640
131	Central carbon metabolism in cancer	5 (0.97%)	16 (0.96%)	0.584349	ko05230
132	Viral myocarditis	11 (2.13%)	36 (2.16%)	0.585132	ko05416
133	Pertussis	20 (3.88%)	66 (3.96%)	0.595036	ko05133
134	Thyroid hormone signaling pathway	13 (2.52%)	43 (2.58%)	0.600224	ko04919
135	Degradation of aromatic compounds	2 (0.39%)	6 (0.36%)	0.600938	ko01220
136	Vitamin digestion and absorption	2 (0.39%)	6 (0.36%)	0.600938	ko04977
137	Primary immunodeficiency	2 (0.39%)	6 (0.36%)	0.600938	ko05340
138	Nitrogen metabolism	2 (0.39%)	6 (0.36%)	0.600938	ko00910
139	Phenylalanine metabolism	2 (0.39%)	6 (0.36%)	0.600938	ko00360
140	SNARE interactions in vesicular transport	2 (0.39%)	6 (0.36%)	0.600938	ko04130
141	Circadian entrainment	4 (0.78%)	13 (0.78%)	0.609907	ko04713
142	Butanoate metabolism	4 (0.78%)	13 (0.78%)	0.609907	ko00650
143	Alanine, aspartate and glutamate metabolism	4 (0.78%)	13 (0.78%)	0.609907	ko00250
144	cAMP signaling pathway	9 (1.74%)	30 (1.8%)	0.614892	ko04024
145	Pyrimidine metabolism	9 (1.74%)	30 (1.8%)	0.614892	ko00240
146	Starch and sucrose metabolism	6 (1.16%)	20 (1.2%)	0.621242	ko00500
147	Adherens junction	6 (1.16%)	20 (1.2%)	0.621242	ko04520
148	Toxoplasmosis	20 (3.88%)	67 (4.02%)	0.626662	ko05145
149	ECM-receptor interaction	16 (3.1%)	54 (3.24%)	0.636989	ko04512
150	Natural killer cell mediated cytotoxicity	3 (0.58%)	10 (0.6%)	0.643344	ko04650
151	NF-kappa B signaling pathway	3 (0.58%)	10 (0.6%)	0.643344	ko04064
152	beta-Alanine metabolism	5 (0.97%)	17 (1.02%)	0.64535	ko00410
153	Hippo signaling pathway - fly	5 (0.97%)	17 (1.02%)	0.64535	ko04391
154	RNA polymerase	5 (0.97%)	17 (1.02%)	0.64535	ko03020
155	Dopaminergic synapse	5 (0.97%)	17 (1.02%)	0.64535	ko04728
156	MicroRNAs in cancer	14 (2.71%)	48 (2.88%)	0.661517	ko05206
157	Selenocompound metabolism	1 (0.19%)	3 (0.18%)	0.671362	ko00450
158	N-Glycan biosynthesis	1 (0.19%)	3 (0.18%)	0.671362	ko00510
159	Primary bile acid biosynthesis	1 (0.19%)	3 (0.18%)	0.671362	ko00120
160	Ubiquinone and other terpenoid-quinone biosynthesis	1 (0.19%)	3 (0.18%)	0.671362	ko00130
161	Alcoholism	6 (1.16%)	21 (1.26%)	0.674222	ko05034
162	Inflammatory mediator regulation of TRP channels	4 (0.78%)	14 (0.84%)	0.674797	ko04750
163	Cell adhesion molecules (CAMs)	17 (3.29%)	59 (3.54%)	0.689774	ko04514
164	Protein export	2 (0.39%)	7 (0.42%)	0.691318	ko03060
165	Histidine metabolism	2 (0.39%)	7 (0.42%)	0.691318	ko00340
166	B cell receptor signaling pathway	2 (0.39%)	7 (0.42%)	0.691318	ko04662
167	Progesterone-mediated oocyte maturation	2 (0.39%)	7 (0.42%)	0.691318	ko04914
168	Neurotrophin signaling pathway	7 (1.36%)	25 (1.5%)	0.6987	ko04722
169	Fatty acid metabolism	7 (1.36%)	25 (1.5%)	0.6987	ko01212
170	Aldosterone synthesis and secretion	5 (0.97%)	18 (1.08%)	0.700401	ko04925
171	Fat digestion and absorption	5 (0.97%)	18 (1.08%)	0.700401	ko04975
172	Chagas disease (American trypanosomiasis)	3 (0.58%)	11 (0.66%)	0.712458	ko05142
173	Serotonergic synapse	3 (0.58%)	11 (0.66%)	0.712458	ko04726
174	Amino sugar and nucleotide sugar metabolism	8 (1.55%)	29 (1.74%)	0.719987	ko00520
175	HTLV-I infection	8 (1.55%)	29 (1.74%)	0.719987	ko05166
176	Herpes simplex infection	8 (1.55%)	29 (1.74%)	0.719987	ko05168
177	Glioma	4 (0.78%)	15 (0.9%)	0.731788	ko05214
178	Oxytocin signaling pathway	7 (1.36%)	26 (1.56%)	0.741256	ko04921
179	Hepatitis B	5 (0.97%)	19 (1.14%)	0.749234	ko05161
180	MAPK signaling pathway	10 (1.94%)	37 (2.22%)	0.755709	ko04010
181	Sulfur metabolism	2 (0.39%)	8 (0.48%)	0.764092	ko00920
182	FoxO signaling pathway	2 (0.39%)	8 (0.48%)	0.764092	ko04068
183	Sphingolipid metabolism	1 (0.19%)	4 (0.24%)	0.773333	ko00600
184	Acute myeloid leukemia	1 (0.19%)	4 (0.24%)	0.773333	ko05221
185	RIG-I-like receptor signaling pathway	1 (0.19%)	4 (0.24%)	0.773333	ko04622
186	Steroid hormone biosynthesis	1 (0.19%)	4 (0.24%)	0.773333	ko00140
187	GABAergic synapse	1 (0.19%)	4 (0.24%)	0.773333	ko04727
188	Adipocytokine signaling pathway	1 (0.19%)	4 (0.24%)	0.773333	ko04920
189	Glycosaminoglycan biosynthesis - heparan sulfate / heparin	1 (0.19%)	4 (0.24%)	0.773333	ko00534
190	Nicotinate and nicotinamide metabolism	1 (0.19%)	4 (0.24%)	0.773333	ko00760
191	Chronic myeloid leukemia	1 (0.19%)	4 (0.24%)	0.773333	ko05220
192	Staphylococcus aureus infection	1 (0.19%)	4 (0.24%)	0.773333	ko05150
193	Rap1 signaling pathway	21 (4.07%)	76 (4.56%)	0.777996	ko04015
194	TNF signaling pathway	4 (0.78%)	16 (0.96%)	0.780935	ko04668
195	Non-alcoholic fatty liver disease (NAFLD)	13 (2.52%)	49 (2.94%)	0.79769	ko04932
196	Malaria	6 (1.16%)	24 (1.44%)	0.802766	ko05144
197	2-Oxocarboxylic acid metabolism	3 (0.58%)	13 (0.78%)	0.818997	ko01210
198	Phospholipase D signaling pathway	2 (0.39%)	9 (0.54%)	0.821479	ko04072
199	Apoptosis	2 (0.39%)	9 (0.54%)	0.821479	ko04210
200	Renin-angiotensin system	2 (0.39%)	9 (0.54%)	0.821479	ko04614
201	GnRH signaling pathway	4 (0.78%)	17 (1.02%)	0.822654	ko04912
202	Aminoacyl-tRNA biosynthesis	4 (0.78%)	17 (1.02%)	0.822654	ko00970
203	Epithelial cell signaling in Helicobacter pylori infection	4 (0.78%)	17 (1.02%)	0.822654	ko05120
204	Insulin signaling pathway	8 (1.55%)	32 (1.92%)	0.823172	ko04910
205	Fc epsilon RI signaling pathway	1 (0.19%)	5 (0.3%)	0.843706	ko04664
206	ABC transporters	1 (0.19%)	5 (0.3%)	0.843706	ko02010
207	Proximal tubule bicarbonate reclamation	1 (0.19%)	5 (0.3%)	0.843706	ko04964
208	Leishmaniasis	13 (2.52%)	51 (3.06%)	0.844882	ko05140
209	Osteoclast differentiation	8 (1.55%)	33 (1.98%)	0.850163	ko04380
210	Influenza A	8 (1.55%)	33 (1.98%)	0.850163	ko05164
211	Small cell lung cancer	14 (2.71%)	55 (3.3%)	0.853286	ko05222
212	Glycine, serine and threonine metabolism	4 (0.78%)	18 (1.08%)	0.857583	ko00260
213	Insulin resistance	3 (0.58%)	14 (0.84%)	0.858324	ko04931
214	Dorso-ventral axis formation	2 (0.39%)	10 (0.6%)	0.866012	ko04320
215	Retinol metabolism	2 (0.39%)	10 (0.6%)	0.866012	ko00830
216	Axon guidance	16 (3.1%)	63 (3.78%)	0.868538	ko04360
217	Platelet activation	14 (2.71%)	56 (3.36%)	0.872075	ko04611
218	Hippo signaling pathway	5 (0.97%)	23 (1.38%)	0.886365	ko04390
219	mRNA surveillance pathway	4 (0.78%)	19 (1.14%)	0.886476	ko03015
220	Fatty acid biosynthesis	1 (0.19%)	6 (0.36%)	0.89226	ko00061
221	Endometrial cancer	1 (0.19%)	6 (0.36%)	0.89226	ko05213
222	Notch signaling pathway	1 (0.19%)	6 (0.36%)	0.89226	ko04330
223	Synthesis and degradation of ketone bodies	1 (0.19%)	6 (0.36%)	0.89226	ko00072
224	Endocytosis	15 (2.91%)	61 (3.66%)	0.894393	ko04144
225	Arginine biosynthesis	2 (0.39%)	11 (0.66%)	0.900136	ko00220
226	Arachidonic acid metabolism	1 (0.19%)	7 (0.42%)	0.92575	ko00590
227	Vasopressin-regulated water reabsorption	1 (0.19%)	7 (0.42%)	0.92575	ko04962
228	Ovarian steroidogenesis	1 (0.19%)	7 (0.42%)	0.92575	ko04913
229	Porphyrin and chlorophyll metabolism	2 (0.39%)	12 (0.72%)	0.926014	ko00860
230	Thyroid hormone synthesis	2 (0.39%)	12 (0.72%)	0.926014	ko04918
231	Neuroactive ligand-receptor interaction	2 (0.39%)	12 (0.72%)	0.926014	ko04080
232	Bile secretion	2 (0.39%)	13 (0.78%)	0.945472	ko04976
233	Transcriptional misregulation in cancer	2 (0.39%)	13 (0.78%)	0.945472	ko05202
234	ErbB signaling pathway	1 (0.19%)	8 (0.48%)	0.948844	ko04012
235	Toll-like receptor signaling pathway	1 (0.19%)	8 (0.48%)	0.948844	ko04620
236	Other glycan degradation	1 (0.19%)	8 (0.48%)	0.948844	ko00511
237	Ubiquitin mediated proteolysis	5 (0.97%)	28 (1.68%)	0.963381	ko04120
238	Renal cell carcinoma	1 (0.19%)	9 (0.54%)	0.964765	ko05211
239	Glycosaminoglycan degradation	1 (0.19%)	10 (0.6%)	0.975737	ko00531
240	Ras signaling pathway	6 (1.16%)	35 (2.1%)	0.980658	ko04014
241	Protein digestion and absorption	5 (0.97%)	31 (1.86%)	0.982501	ko04974
242	Drug metabolism - other enzymes	2 (0.39%)	17 (1.02%)	0.98456	ko00983
243	Wnt signaling pathway	1 (0.19%)	12 (0.72%)	0.988505	ko04310
244	Pancreatic secretion	3 (0.58%)	24 (1.44%)	0.991149	ko04972
245	Hepatitis C	1 (0.19%)	13 (0.78%)	0.992091	ko05160
246	Glycerophospholipid metabolism	1 (0.19%)	13 (0.78%)	0.992091	ko00564
247	AMPK signaling pathway	1 (0.19%)	14 (0.84%)	0.99456	ko04152

## Sheet: 5d vs 2d
#	Pathway	Diff Proteins with pathway annotation (299)	All Proteins with pathway annotation (1666)	Pvalue	Pathway ID
1	Amoebiasis	16 (5.35%)	33 (1.98%)	4.86625e-05	ko05146
2	Legionellosis	11 (3.68%)	26 (1.56%)	0.00310177	ko05134
3	Adrenergic signaling in cardiomyocytes	12 (4.01%)	30 (1.8%)	0.00354899	ko04261
4	Cardiac muscle contraction	11 (3.68%)	30 (1.8%)	0.0110965	ko04260
5	Tight junction	10 (3.34%)	27 (1.62%)	0.0141456	ko04530
6	Ras signaling pathway	12 (4.01%)	35 (2.1%)	0.0145581	ko04014
7	Glyoxylate and dicarboxylate metabolism	8 (2.68%)	20 (1.2%)	0.0168025	ko00630
8	cGMP-PKG signaling pathway	10 (3.34%)	29 (1.74%)	0.0240048	ko04022
9	cAMP signaling pathway	10 (3.34%)	30 (1.8%)	0.0304589	ko04024
10	Vascular smooth muscle contraction	8 (2.68%)	22 (1.32%)	0.0306991	ko04270
11	Serotonergic synapse	5 (1.67%)	11 (0.66%)	0.0325138	ko04726
12	Long-term potentiation	6 (2.01%)	15 (0.9%)	0.0374959	ko04720
13	Prostate cancer	8 (2.68%)	23 (1.38%)	0.0399667	ko05215
14	Hypertrophic cardiomyopathy (HCM)	20 (6.69%)	76 (4.56%)	0.0409283	ko05410
15	Tuberculosis	11 (3.68%)	36 (2.16%)	0.0443436	ko05152
16	Pancreatic secretion	8 (2.68%)	24 (1.44%)	0.0509294	ko04972
17	Phospholipase D signaling pathway	4 (1.34%)	9 (0.54%)	0.0604499	ko04072
18	Terpenoid backbone biosynthesis	4 (1.34%)	9 (0.54%)	0.0604499	ko00900
19	Alcoholism	7 (2.34%)	21 (1.26%)	0.0662751	ko05034
20	Dilated cardiomyopathy	18 (6.02%)	71 (4.26%)	0.0704694	ko05414
21	Nitrogen metabolism	3 (1%)	6 (0.36%)	0.074944	ko00910
22	Carbon metabolism	18 (6.02%)	72 (4.32%)	0.0791176	ko01200
23	Renin secretion	7 (2.34%)	22 (1.32%)	0.0828772	ko04924
24	Chemical carcinogenesis	6 (2.01%)	18 (1.08%)	0.0867756	ko05204
25	Glycine, serine and threonine metabolism	6 (2.01%)	18 (1.08%)	0.0867756	ko00260
26	Arginine and proline metabolism	6 (2.01%)	18 (1.08%)	0.0867756	ko00330
27	Glycerolipid metabolism	5 (1.67%)	14 (0.84%)	0.0888888	ko00561
28	Fructose and mannose metabolism	5 (1.67%)	14 (0.84%)	0.0888888	ko00051
29	Regulation of actin cytoskeleton	20 (6.69%)	84 (5.04%)	0.100999	ko04810
30	Insulin signaling pathway	9 (3.01%)	32 (1.92%)	0.103681	ko04910
31	Colorectal cancer	3 (1%)	7 (0.42%)	0.114178	ko05210
32	Progesterone-mediated oocyte maturation	3 (1%)	7 (0.42%)	0.114178	ko04914
33	Arginine biosynthesis	4 (1.34%)	11 (0.66%)	0.118038	ko00220
34	Biosynthesis of amino acids	11 (3.68%)	43 (2.58%)	0.132626	ko01230
35	Thyroid hormone signaling pathway	11 (3.68%)	43 (2.58%)	0.132626	ko04919
36	Amino sugar and nucleotide sugar metabolism	8 (2.68%)	29 (1.74%)	0.132712	ko00520
37	Herpes simplex infection	8 (2.68%)	29 (1.74%)	0.132712	ko05168
38	Chemokine signaling pathway	6 (2.01%)	20 (1.2%)	0.132854	ko04062
39	Galactose metabolism	6 (2.01%)	20 (1.2%)	0.132854	ko00052
40	Drug metabolism - cytochrome P450	6 (2.01%)	20 (1.2%)	0.132854	ko00982
41	MicroRNAs in cancer	12 (4.01%)	48 (2.88%)	0.136437	ko05206
42	Neurotrophin signaling pathway	7 (2.34%)	25 (1.5%)	0.14543	ko04722
43	Sphingolipid metabolism	2 (0.67%)	4 (0.24%)	0.149925	ko00600
44	Sphingolipid signaling pathway	4 (1.34%)	12 (0.72%)	0.153178	ko04071
45	Estrogen signaling pathway	8 (2.68%)	30 (1.8%)	0.154322	ko04915
46	Alzheimer's disease	18 (6.02%)	79 (4.74%)	0.158846	ko05010
47	Mineral absorption	3 (1%)	8 (0.48%)	0.159304	ko04978
48	Salivary secretion	6 (2.01%)	21 (1.26%)	0.159485	ko04970
49	Melanogenesis	7 (2.34%)	26 (1.56%)	0.170195	ko04916
50	Steroid biosynthesis	1 (0.33%)	1 (0.06%)	0.179472	ko00100
51	Type I diabetes mellitus	1 (0.33%)	1 (0.06%)	0.179472	ko04940
52	Cyanoamino acid metabolism	1 (0.33%)	1 (0.06%)	0.179472	ko00460
53	Viral myocarditis	9 (3.01%)	36 (2.16%)	0.182503	ko05416
54	Rap1 signaling pathway	17 (5.69%)	76 (4.56%)	0.1887	ko04015
55	Vibrio cholerae infection	4 (1.34%)	13 (0.78%)	0.191675	ko05110
56	Measles	4 (1.34%)	13 (0.78%)	0.191675	ko05162
57	Amyotrophic lateral sclerosis (ALS)	4 (1.34%)	13 (0.78%)	0.191675	ko05014
58	Epstein-Barr virus infection	15 (5.02%)	67 (4.02%)	0.207241	ko05169
59	Renal cell carcinoma	3 (1%)	9 (0.54%)	0.208732	ko05211
60	Pentose phosphate pathway	5 (1.67%)	18 (1.08%)	0.208856	ko00030
61	Fat digestion and absorption	5 (1.67%)	18 (1.08%)	0.208856	ko04975
62	Metabolism of xenobiotics by cytochrome P450	6 (2.01%)	23 (1.38%)	0.218764	ko00980
63	Prolactin signaling pathway	2 (0.67%)	5 (0.3%)	0.221134	ko04917
64	Proximal tubule bicarbonate reclamation	2 (0.67%)	5 (0.3%)	0.221134	ko04964
65	Insect hormone biosynthesis	4 (1.34%)	14 (0.84%)	0.232789	ko00981
66	Insulin resistance	4 (1.34%)	14 (0.84%)	0.232789	ko04931
67	Inflammatory mediator regulation of TRP channels	4 (1.34%)	14 (0.84%)	0.232789	ko04750
68	Olfactory transduction	4 (1.34%)	14 (0.84%)	0.232789	ko04740
69	Tyrosine metabolism	5 (1.67%)	19 (1.14%)	0.244678	ko00350
70	Hematopoietic cell lineage	7 (2.34%)	29 (1.74%)	0.25386	ko04640
71	Glycosaminoglycan degradation	3 (1%)	10 (0.6%)	0.260929	ko00531
72	Fc gamma R-mediated phagocytosis	4 (1.34%)	15 (0.9%)	0.275772	ko04666
73	Amphetamine addiction	4 (1.34%)	15 (0.9%)	0.275772	ko05031
74	Glioma	4 (1.34%)	15 (0.9%)	0.275772	ko05214
75	Salmonella infection	4 (1.34%)	15 (0.9%)	0.275772	ko05132
76	Pathways in cancer	19 (6.35%)	92 (5.52%)	0.283003	ko05200
77	Glutathione metabolism	6 (2.01%)	25 (1.5%)	0.284128	ko00480
78	Pyruvate metabolism	7 (2.34%)	30 (1.8%)	0.284154	ko00620
79	Phenylalanine metabolism	2 (0.67%)	6 (0.36%)	0.294229	ko00360
80	Platelet activation	12 (4.01%)	56 (3.36%)	0.294904	ko04611
81	Chagas disease (American trypanosomiasis)	3 (1%)	11 (0.66%)	0.314513	ko05142
82	Phototransduction	3 (1%)	11 (0.66%)	0.314513	ko04744
83	Antigen processing and presentation	7 (2.34%)	31 (1.86%)	0.315263	ko04612
84	Oxytocin signaling pathway	6 (2.01%)	26 (1.56%)	0.318307	ko04921
85	Oocyte meiosis	5 (1.67%)	21 (1.26%)	0.320224	ko04114
86	Linoleic acid metabolism	1 (0.33%)	2 (0.12%)	0.326822	ko00591
87	D-Glutamine and D-glutamate metabolism	1 (0.33%)	2 (0.12%)	0.326822	ko00471
88	Phenylalanine, tyrosine and tryptophan biosynthesis	1 (0.33%)	2 (0.12%)	0.326822	ko00400
89	Inflammatory bowel disease (IBD)	1 (0.33%)	2 (0.12%)	0.326822	ko05321
90	MAPK signaling pathway	8 (2.68%)	37 (2.22%)	0.340869	ko04010
91	Leukocyte transendothelial migration	14 (4.68%)	69 (4.14%)	0.350187	ko04670
92	Glucagon signaling pathway	6 (2.01%)	27 (1.62%)	0.353065	ko04922
93	Ribosome	13 (4.35%)	64 (3.84%)	0.357359	ko03010
94	Cysteine and methionine metabolism	5 (1.67%)	22 (1.32%)	0.359051	ko00270
95	Pentose and glucuronate interconversions	5 (1.67%)	22 (1.32%)	0.359051	ko00040
96	GnRH signaling pathway	4 (1.34%)	17 (1.02%)	0.364503	ko04912
97	Aminoacyl-tRNA biosynthesis	4 (1.34%)	17 (1.02%)	0.364503	ko00970
98	RNA polymerase	4 (1.34%)	17 (1.02%)	0.364503	ko03020
99	Dopaminergic synapse	4 (1.34%)	17 (1.02%)	0.364503	ko04728
100	Gap junction	2 (0.67%)	7 (0.42%)	0.36625	ko04540
101	Endocrine and other factor-regulated calcium reabsorption	2 (0.67%)	7 (0.42%)	0.36625	ko04961
102	Vasopressin-regulated water reabsorption	2 (0.67%)	7 (0.42%)	0.36625	ko04962
103	Glutamatergic synapse	2 (0.67%)	7 (0.42%)	0.36625	ko04724
104	Riboflavin metabolism	3 (1%)	12 (0.72%)	0.368291	ko00740
105	Phototransduction - fly	3 (1%)	12 (0.72%)	0.368291	ko04745
106	Osteoclast differentiation	7 (2.34%)	33 (1.98%)	0.378978	ko04380
107	Metabolic pathways	73 (24.41%)	394 (23.65%)	0.391104	ko01100
108	Protein processing in endoplasmic reticulum	16 (5.35%)	82 (4.92%)	0.398221	ko04141
109	Pertussis	13 (4.35%)	66 (3.96%)	0.403241	ko05133
110	Prion diseases	4 (1.34%)	18 (1.08%)	0.408973	ko05020
111	Pathogenic Escherichia coli infection	12 (4.01%)	61 (3.66%)	0.412876	ko05130
112	Huntington's disease	16 (5.35%)	83 (4.98%)	0.418989	ko05016
113	Circadian entrainment	3 (1%)	13 (0.78%)	0.421276	ko04713
114	Alanine, aspartate and glutamate metabolism	3 (1%)	13 (0.78%)	0.421276	ko00250
115	Sulfur metabolism	2 (0.67%)	8 (0.48%)	0.435232	ko00920
116	Collecting duct acid secretion	2 (0.67%)	8 (0.48%)	0.435232	ko04966
117	FoxO signaling pathway	2 (0.67%)	8 (0.48%)	0.435232	ko04068
118	Other glycan degradation	2 (0.67%)	8 (0.48%)	0.435232	ko00511
119	Malaria	5 (1.67%)	24 (1.44%)	0.436751	ko05144
120	Calcium signaling pathway	5 (1.67%)	24 (1.44%)	0.436751	ko04020
121	Glycosphingolipid biosynthesis - ganglio series	1 (0.33%)	3 (0.18%)	0.447784	ko00604
122	Selenocompound metabolism	1 (0.33%)	3 (0.18%)	0.447784	ko00450
123	Non-small cell lung cancer	1 (0.33%)	3 (0.18%)	0.447784	ko05223
124	Primary bile acid biosynthesis	1 (0.33%)	3 (0.18%)	0.447784	ko00120
125	p53 signaling pathway	1 (0.33%)	3 (0.18%)	0.447784	ko04115
126	Glycosphingolipid biosynthesis - globo series	1 (0.33%)	3 (0.18%)	0.447784	ko00603
127	Aldosterone-regulated sodium reabsorption	1 (0.33%)	3 (0.18%)	0.447784	ko04960
128	Ether lipid metabolism	1 (0.33%)	3 (0.18%)	0.447784	ko00565
129	MAPK signaling pathway - fly	1 (0.33%)	3 (0.18%)	0.447784	ko04013
130	Vitamin B6 metabolism	1 (0.33%)	3 (0.18%)	0.447784	ko00750
131	Arrhythmogenic right ventricular cardiomyopathy (ARVC)	11 (3.68%)	57 (3.42%)	0.448394	ko05412
132	Hepatitis B	4 (1.34%)	19 (1.14%)	0.452785	ko05161
133	Axon guidance	12 (4.01%)	63 (3.78%)	0.461024	ko04360
134	Starch and sucrose metabolism	4 (1.34%)	20 (1.2%)	0.495494	ko00500
135	Adherens junction	4 (1.34%)	20 (1.2%)	0.495494	ko04520
136	Cell adhesion molecules (CAMs)	11 (3.68%)	59 (3.54%)	0.498357	ko04514
137	NOD-like receptor signaling pathway	2 (0.67%)	9 (0.54%)	0.499946	ko04621
138	Apoptosis	2 (0.67%)	9 (0.54%)	0.499946	ko04210
139	Renin-angiotensin system	2 (0.67%)	9 (0.54%)	0.499946	ko04614
140	Valine, leucine and isoleucine degradation	5 (1.67%)	26 (1.56%)	0.512193	ko00280
141	Synaptic vesicle cycle	3 (1%)	15 (0.9%)	0.521909	ko04721
142	Phosphatidylinositol signaling system	3 (1%)	15 (0.9%)	0.521909	ko04070
143	Gastric acid secretion	3 (1%)	15 (0.9%)	0.521909	ko04971
144	Non-alcoholic fatty liver disease (NAFLD)	9 (3.01%)	49 (2.94%)	0.528947	ko04932
145	Lysine degradation	4 (1.34%)	21 (1.26%)	0.536733	ko00310
146	Acute myeloid leukemia	1 (0.33%)	4 (0.24%)	0.54707	ko05221
147	Insulin secretion	1 (0.33%)	4 (0.24%)	0.54707	ko04911
148	GABAergic synapse	1 (0.33%)	4 (0.24%)	0.54707	ko04727
149	Bladder cancer	1 (0.33%)	4 (0.24%)	0.54707	ko05219
150	Long-term depression	1 (0.33%)	4 (0.24%)	0.54707	ko04730
151	Chronic myeloid leukemia	1 (0.33%)	4 (0.24%)	0.54707	ko05220
152	Staphylococcus aureus infection	1 (0.33%)	4 (0.24%)	0.54707	ko05150
153	Citrate cycle (TCA cycle)	5 (1.67%)	27 (1.62%)	0.548358	ko00020
154	PI3K-Akt signaling pathway	14 (4.68%)	78 (4.68%)	0.548368	ko04151
155	Natural killer cell mediated cytotoxicity	2 (0.67%)	10 (0.6%)	0.5597	ko04650
156	Dorso-ventral axis formation	2 (0.67%)	10 (0.6%)	0.5597	ko04320
157	Ascorbate and aldarate metabolism	2 (0.67%)	10 (0.6%)	0.5597	ko00053
158	Proteoglycans in cancer	16 (5.35%)	90 (5.4%)	0.562658	ko05205
159	Propanoate metabolism	3 (1%)	16 (0.96%)	0.568526	ko00640
160	Leishmaniasis	9 (3.01%)	51 (3.06%)	0.581495	ko05140
161	Lysosome	9 (3.01%)	51 (3.06%)	0.581495	ko04142
162	Systemic lupus erythematosus	2 (0.67%)	11 (0.66%)	0.614186	ko05322
163	VEGF signaling pathway	2 (0.67%)	11 (0.66%)	0.614186	ko04370
164	HTLV-I infection	5 (1.67%)	29 (1.74%)	0.616548	ko05166
165	Parkinson's disease	11 (3.68%)	64 (3.84%)	0.616848	ko05012
166	Viral carcinogenesis	7 (2.34%)	41 (2.46%)	0.623627	ko05203
167	Melanoma	1 (0.33%)	5 (0.3%)	0.628553	ko05218
168	Biosynthesis of unsaturated fatty acids	1 (0.33%)	5 (0.3%)	0.628553	ko01040
169	Fc epsilon RI signaling pathway	1 (0.33%)	5 (0.3%)	0.628553	ko04664
170	Thyroid cancer	1 (0.33%)	5 (0.3%)	0.628553	ko05216
171	ABC transporters	1 (0.33%)	5 (0.3%)	0.628553	ko02010
172	Other types of O-glycan biosynthesis	1 (0.33%)	5 (0.3%)	0.628553	ko00514
173	Cell cycle	1 (0.33%)	5 (0.3%)	0.628553	ko04110
174	TGF-beta signaling pathway	1 (0.33%)	5 (0.3%)	0.628553	ko04350
175	Pancreatic cancer	1 (0.33%)	5 (0.3%)	0.628553	ko05212
176	Oxidative phosphorylation	11 (3.68%)	65 (3.9%)	0.638887	ko00190
177	Pyrimidine metabolism	5 (1.67%)	30 (1.8%)	0.648287	ko00240
178	Focal adhesion	14 (4.68%)	83 (4.98%)	0.649998	ko04510
179	Aldosterone synthesis and secretion	3 (1%)	18 (1.08%)	0.6529	ko04925
180	Tryptophan metabolism	3 (1%)	18 (1.08%)	0.6529	ko00380
181	ECM-receptor interaction	9 (3.01%)	54 (3.24%)	0.65492	ko04512
182	Thyroid hormone synthesis	2 (0.67%)	12 (0.72%)	0.663366	ko04918
183	Small cell lung cancer	9 (3.01%)	55 (3.3%)	0.677702	ko05222
184	Endocytosis	10 (3.34%)	61 (3.66%)	0.679152	ko04144
185	Toxoplasmosis	11 (3.68%)	67 (4.02%)	0.68089	ko05145
186	PPAR signaling pathway	4 (1.34%)	25 (1.5%)	0.682316	ko03320
187	Degradation of aromatic compounds	1 (0.33%)	6 (0.36%)	0.695418	ko01220
188	Cholinergic synapse	1 (0.33%)	6 (0.36%)	0.695418	ko04725
189	Vitamin digestion and absorption	1 (0.33%)	6 (0.36%)	0.695418	ko04977
190	Endometrial cancer	1 (0.33%)	6 (0.36%)	0.695418	ko05213
191	Signaling pathways regulating pluripotency of stem cells	1 (0.33%)	6 (0.36%)	0.695418	ko04550
192	alpha-Linolenic acid metabolism	1 (0.33%)	6 (0.36%)	0.695418	ko00592
193	Jak-STAT signaling pathway	1 (0.33%)	6 (0.36%)	0.695418	ko04630
194	Type II diabetes mellitus	1 (0.33%)	6 (0.36%)	0.695418	ko04930
195	Synthesis and degradation of ketone bodies	1 (0.33%)	6 (0.36%)	0.695418	ko00072
196	Glycolysis / Gluconeogenesis	5 (1.67%)	32 (1.92%)	0.706616	ko00010
197	Transcriptional misregulation in cancer	2 (0.67%)	13 (0.78%)	0.707382	ko05202
198	Glycerophospholipid metabolism	2 (0.67%)	13 (0.78%)	0.707382	ko00564
199	2-Oxocarboxylic acid metabolism	2 (0.67%)	13 (0.78%)	0.707382	ko01210
200	Butanoate metabolism	2 (0.67%)	13 (0.78%)	0.707382	ko00650
201	T cell receptor signaling pathway	2 (0.67%)	13 (0.78%)	0.707382	ko04660
202	RNA degradation	2 (0.67%)	13 (0.78%)	0.707382	ko03018
203	HIF-1 signaling pathway	3 (1%)	20 (1.2%)	0.724821	ko04066
204	Influenza A	5 (1.67%)	33 (1.98%)	0.733129	ko05164
205	Phagosome	14 (4.68%)	88 (5.28%)	0.738394	ko04145
206	Peroxisome	4 (1.34%)	27 (1.62%)	0.741924	ko04146
207	Protein export	1 (0.33%)	7 (0.42%)	0.75028	ko03060
208	Histidine metabolism	1 (0.33%)	7 (0.42%)	0.75028	ko00340
209	B cell receptor signaling pathway	1 (0.33%)	7 (0.42%)	0.75028	ko04662
210	Arachidonic acid metabolism	1 (0.33%)	7 (0.42%)	0.75028	ko00590
211	One carbon pool by folate	1 (0.33%)	7 (0.42%)	0.75028	ko00670
212	Spliceosome	6 (2.01%)	40 (2.4%)	0.750786	ko03040
213	Rheumatoid arthritis	3 (1%)	21 (1.26%)	0.756169	ko05323
214	Shigellosis	9 (3.01%)	60 (3.6%)	0.777343	ko05131
215	ErbB signaling pathway	1 (0.33%)	8 (0.48%)	0.795287	ko04012
216	Toll-like receptor signaling pathway	1 (0.33%)	8 (0.48%)	0.795287	ko04620
217	Choline metabolism in cancer	1 (0.33%)	8 (0.48%)	0.795287	ko05231
218	Hippo signaling pathway	3 (1%)	23 (1.38%)	0.810209	ko04390
219	Central carbon metabolism in cancer	2 (0.67%)	16 (0.96%)	0.811411	ko05230
220	Ribosome biogenesis in eukaryotes	1 (0.33%)	9 (0.54%)	0.832204	ko03008
221	Inositol phosphate metabolism	1 (0.33%)	9 (0.54%)	0.832204	ko00562
222	Folate biosynthesis	1 (0.33%)	9 (0.54%)	0.832204	ko00790
223	Fatty acid elongation	1 (0.33%)	9 (0.54%)	0.832204	ko00062
224	Cytokine-cytokine receptor interaction	1 (0.33%)	9 (0.54%)	0.832204	ko04060
225	Protein digestion and absorption	4 (1.34%)	31 (1.86%)	0.835115	ko04974
226	Drug metabolism - other enzymes	2 (0.67%)	17 (1.02%)	0.837967	ko00983
227	beta-Alanine metabolism	2 (0.67%)	17 (1.02%)	0.837967	ko00410
228	Epithelial cell signaling in Helicobacter pylori infection	2 (0.67%)	17 (1.02%)	0.837967	ko05120
229	Fatty acid degradation	3 (1%)	25 (1.5%)	0.853798	ko00071
230	Proteasome	4 (1.34%)	33 (1.98%)	0.870071	ko03050
231	mRNA surveillance pathway	2 (0.67%)	19 (1.14%)	0.88118	ko03015
232	Complement and coagulation cascades	1 (0.33%)	11 (0.66%)	0.887312	ko04610
233	Bacterial invasion of epithelial cells	9 (3.01%)	68 (4.08%)	0.887396	ko05100
234	Ubiquitin mediated proteolysis	3 (1%)	28 (1.68%)	0.90281	ko04120
235	Neuroactive ligand-receptor interaction	1 (0.33%)	12 (0.72%)	0.907671	ko04080
236	Wnt signaling pathway	1 (0.33%)	12 (0.72%)	0.907671	ko04310
237	Hepatitis C	1 (0.33%)	13 (0.78%)	0.924361	ko05160
238	Bile secretion	1 (0.33%)	13 (0.78%)	0.924361	ko04976
239	Purine metabolism	5 (1.67%)	46 (2.76%)	0.936352	ko00230
240	RNA transport	5 (1.67%)	46 (2.76%)	0.936352	ko03013
241	AMPK signaling pathway	1 (0.33%)	14 (0.84%)	0.938043	ko04152
242	Fatty acid metabolism	2 (0.67%)	25 (1.5%)	0.95509	ko01212
243	TNF signaling pathway	1 (0.33%)	16 (0.96%)	0.958447	ko04668
244	Hippo signaling pathway - fly	1 (0.33%)	17 (1.02%)	0.965977	ko04391
