# Supplementary material for: Changes in Energy Metabolism Trigger Pupal Diapause Transition of Bactrocera minax After 20-Hydroxyecdysone Application
Source: Front Physiol. 2019 Oct 30;10:1288. doi: 10.3389/fphys.2019.01288 (PMC6831740; doi:10.3389/fphys.2019.01288)
Supplement: Supplementary Table S7 — The significant expressed protein with same expression trend in transcriptome and proteome data. [file Table_7.XLS]

NO.	Protein ID	Protein Group ID	Protein Description	Unique Pep Number	Protein Seq	Protein Ratio(5d/CK_pro)	Protein Sig	DEPs	Correlation ID	Gene ID	Gene Description	Gene Name	Gene Ratio(DT/ED)	Gene Sig	DEGs
4	Unigene15591_17	NA	150 605 fat body protein [Glossina morsitans morsitans]	6	MSLFKVCTFLAAISLAVAASIDFKTCGDVDACTIHEVRVDPCPQASEHLACHIRRRRPATMSFDFTTNFAAETLEAGLVWQKSATQDLPLITMDKEACKYTPCPTVANQRQTYTMDVPIESKFPINPYTIKWTLKAPTGQVCCFTIDIKVVR	0.82	*	-	Unigene15591_17	Unigene15591_17	NA	NA	-1.166898911	6.55E-282	-
19	Unigene32561_17	NA	GJ22484 [Drosophila virilis]	8	MFDFNLEFARGGAAVATELFELLSVGGVKQNIVFSPFSIQTCAALAFAGASGETADQIAEGLKFASNFHPEVASTFAFVFDKYKDSELLKIANKVYVQQGHALKPDYKSELKESYNAEAETVNFEESENTASAINSWIEDKTAGKIKDFVQASAFNALTRCVLLNALHFKGLWAHKFEEEQTAEDDFWISEDESVKVQYMNQKAKLGYGYFEELDCQALELPYKNSDLSMLVLLPNEREGLKSLAEKLKTVNLVDLVGNLDANEDVLVKLPKFKVEFEVELTEILKKLGISKIFNEEADFSNMLESAEALQVSNVFHKAVIEVNEEGTEAAAANAMIMMTRCLLMPLQFVADRPFFYVIWNKRNILFAGAFVNAP	0.77	*	-	Unigene32561_17	Unigene32561_17	NA	NA	-8.632995197	7.49E-07	-
21	Unigene15899_17	NA	GH13433 [Drosophila grimshawi]	11	MGKTQSKRSVDITTEPKKNPDEEVTGKLEKIEDLDQKPVNGDASSQENVETEALQKKDGDETENDKDLTTEKSGGDSGAQDGGGDSNTGQSNASAVESASKEDVSTGPKDGNKSTEEISPLSDENNKKPKKEKVKKKWSFRSISFGKKDKQKPAKAEDAATENTAATNGDAAAQVGDGAATEETAEKVQKDGAAGDSGEKKSNEKPTENGESSEKELNGEKTSTSTTPIEEQPAKDISSNENTTNITNNTTETTSSVVIEKSSTTTTENNQTEKQTTTTATATNLAAETPESAPAVVSNGDAIENNGTETLSTTNDQKDQVTDKAANLMGETSDVAEKIKSIPNVVNEMSDNNGVHQNGTSANGEELETENESKSQVEVIFQTDKAALTDELVTLNTAT…	1.3	*	+	Unigene15899_17	Unigene15899_17	NA	NA	3.074231928	7.20E-12	+
33	Unigene15111_17	NA	GE19352 [Drosophila yakuba]	7	RRAESMFNLSDDTRRTQTQPQQTFSTYERPKSAAADDWARYASDFGSSENITRPFAREVEICYQRQRPRTIRAPRLSASTNDLSSYTHSYDNYNAYNAHRSHAPMLQSVAQHPRPHHGSCYSVLERDPNPTYISTTTRRGVSPAPVSPAPQAAAQEPLYSPHAPERQRRASLPREIQEQQLKYISSKEEELRMEFERLRNERRRLMEELNTPPAATLQMPQHPMRDIYRPVPKLPTLTEDEVFRQQMAEEWLSKVAEREERRLQKIIKISKVNETQQGQQPPVPPHPKTDISDEFLKRVQERRTKLAMPADSDWESGAESQPVKAEHASESDVEVPPVKVIEGKSEADLRQLPRHLREFARFSNRNEEKIDGGHRVVHEEEERRQEANDNSMSSALKKS…	0.81	*	-	Unigene15111_17	Unigene15111_17	NA	NA	-1.943979914	2.18E-06	-
76	Unigene14569_17	NA	596 1756 glutamic acid-rich protein cNBL1700 [Trichinella spiralis]	7	ASNQPKKPRDLMEVERLLQEKLRSVTEDTSEIKNSVNAVVTNIKNLLDTLLMQSAESNQQKDINVNVNLKLDAGFEELLKDFMALIKNEVTNSEGSEESTSTEPIEDSSDDSSEDYASISSTGYTNEISSEEQVTEAQVDSAEHSTEQDAKEDNEGNSSVEDFDSWLRLRFGPTVKTPTYDEDTDNSEEENSVEKSEESFESWFNAVYRKHTTEASTDYNNLDEQTHSSQESQENDQKGSVENSKENNEYVGVEYEDVASELDNIIKSSEENSVSEETTENSDEAGSNIYDAIFVPTTMNSLNPSETAEQLENGDRYNYATETEHKMKMQQKIECIQKAYRSSPYDSEILRANLIKCDNADQKLIIDDSDEESKGIEESKESEETDA	0.62	*	-	Unigene14569_17	Unigene14569_17	NA	NA	-2.092016905	0	-
79	Unigene15810_17	NA	190 867 takeout precursor [Glossina morsitans morsitans]	8	AEFPNDPKPCKFGDEDCLLKAVNFYLREKNQGDTSINLAPIDPIDAGTFTLNQGADNPVNIDLTFSNNKIFGVANATAYKVRGFGKDLTKKHELRFKVPVASLIGDYKIQGRILILPISGSGKNNITMIDAEFILQWVGVPVEKDGATYMKTDKFRTIVKPSKVFFDFQNLFNGDKILGDNMNLFLNENWMEIYQEVDATFTTEISKLMSSIIDSVFDKTPYNKLF	0.73	*	-	Unigene15810_17	Unigene15810_17	NA	NA	-5.242893876	3.78E-38	-
87	Unigene14667_17	NA	GK20647 [Drosophila willistoni]	4	MVKILVLFACLAVAAVSAAPTDVPQLEHEIVPILKSEINKHEDGSYDLHYEGGDGTVRKEEANVVDEGTEDEALEIKGSYKYINSEGEEVEVFYTAGKNGFVPYGSIINPEISAVAEAAKDLPKE	0.76	*	-	Unigene14667_17	Unigene14667_17	NA	NA	-5.536418649	6.37E-36	-
107	Unigene14372_17	NA	odorant-binding protein [Culex quinquefasciatus]	8	LLLILLLGVNAYDFDDSVFNEYLFKELQSHYEEDQVYPHRARREATDAADAKECSKRNWKKDMQCCKGGNVIGDQLELFKSVKKQCIADLKGEPADDAFDPFDCEKMQQVKEQMICITECIAKKFKSLDENGELQRDAILEGLRAQIGTVQWKVDAIEGYVDKCLAEVKEKLDQKKKAGELKEGGCSRSPLAFHSCMWRQFWNGCPADLRVDSPKCNKLRERVANGDTRFFGKH	1.57	*	+	Unigene14372_17	Unigene14372_17	NA	NA	1.339199635	4.86E-12	+
279	CL2467.Contig1_17	NA	GK20099 [Drosophila willistoni]	8	MVNMENAEEVMQILERFTRLKQKEIPKELDDYLQYVAKTGDTVFKWASLKYLFREKLLNVIKHFHDTSPRVDEIPQYPNVDPFNYESMKSSLLERLELFNAAPFTIQRLCELLIDPRKQYSRIDKFMRALEKNILVVSTIEPGRKRTESENGDSLDSVVNGDLSLDVNVDIDMENESLFNMEAQNGNGTASTADGGESPESESKEKPAVSETATKHPTTDDDILPNPKKAKLDLDEKEEKAEEEQSGVSMEKGESKSAADDVKSKETEKVKSEPAAEVAKPPEDADMVEVDNKETDLKGNKQESKKGEQAEKKDVVDKTEEKQSEKNVEKEIETKAVAESNKKEDASKGDTTSSNEKVAAEEVDAVKKKEDNAELESESKSIKEEEKIVEKQEIEKGEK…	1.16	*	+	CL2467.Contig1_17	CL2467.Contig1_17	NA	NA	1.269115321	0	+
341	Unigene15134_17	NA	GE19409 [Drosophila yakuba]	2	MPRIVRKLISTANAPKLVAPYNQAVVANGMVYVSGCLGLNGETQQLVPGGVKEQAEVAFKHLAAILKDSGSSPYNIVKNTIFVKDLNDMDAINQVYKEAFCKNFSARSCVQVARLPLDALIEIESIALVGDVFT	0.77	*	-	Unigene15134_17	Unigene15134_17	NA	NA	-2.529363891	1.93E-19	-
363	Unigene15519_17	NA	GG22562 [Drosophila erecta]	9	VMLRNFTRLANPTLFNTLRNRGFASAESGKDILVERLDGERKGVTVITLNRPQAKNSFSRSLVTAFENVIDELAHDNSSRCVILRSSSPGVFCAGADLKERKTMSQDEAGAFLSSLRGLMIALEQLPMPSIAALDGYALGGGLEMALACDIRTAAEDSKVGLVETRLAIIPGAGGTQRLPRILSPALAKELIFTARVLSGKEAKDLGIVNHALPQNEAGDVAYQKALEIAEEIIPNGPVGVRMAKLAIDKGIQVDLNTGYSIEEICYSQVLPTKDRLEGLQAFEEKRKPVYKGE	1.19	*	+	Unigene15519_17	Unigene15519_17	NA	NA	1.861101894	9.09E-05	+
397	Unigene14891_17	NA	GI12244 [Drosophila mojavensis]	7	MRSLPTLWRMAEEMQRLAFPRRSPFSAFYDDFFNSPFTYSPWSRLSRLQQDLQNQVEPKLGKEGYQVSLDVAQFKPNELTVKVVDNNVVVEGKYEGREDEHGFISKHFVRSFTLPHGFKADQAISTLSSDGVLTVSVPKPAGLEDNAAERVIPIQQTGPAHLNVKENPPLEDKSAEIEDKK	0.64	*	-	Unigene14891_17	Unigene14891_17	NA	NA	-1.338686155	8.80E-297	-
455	Unigene29640_17	NA	GH15109 [Drosophila grimshawi]	1	RYVIEKTNKSPMLLNQHEVVRLEEDLIVTVGILPEHFLYCVIDSQVLKESKIYAADLVRKVDEIIEVQPQGDSPLSVKDLIKLPAFDDIVVNLVDELKMNLCLDSKNAILRQGNILIAGASGSGKTVVVERILNELVKKPYFCFFDIFYCSRSKGRKAESIQKDLRSIFTTCLQNAPSIVVLENLDVLAHSAGDQTTQDGEYYNRIADTVHQLIVQYTSNNPISVLSTISELEALNKRLYSPRGRHLFQNVTKLPSLEREGRELILQELCSHIESEKLDLCKFANLTEGYNKGDLVQFVERAIFYAYRISKTHPILTNELLIDSLANTNSYCLQGIENHQKVKDDDNLEELAVQEVPGLEPVVSVLEEVLMWPTRFPNIFQKSPLRNQAGVLLYGPPGT…	2.17	*	+	Unigene29640_17	Unigene29640_17	NA	NA	1.858780582	8.73E-07	+
485	Unigene15481_17	NA	GI22948 [Drosophila mojavensis]	4	NMRSLLMVVAFAFVLIQSCIALKEDECEVCVKTVKRFADTLDDATKDHKEIESKFKSFCKKQKNKEHRFCYYLGGLEESATGILNELTKPLSWSMPAEKICEKLKKKDAQICDLRYEKQIDLNNVDLKKLKVRDLKKVLNDWDESCEGCIEKTDFIKRIEELKPKYVHSEL	1.32	*	+	Unigene15481_17	Unigene15481_17	NA	NA	1.584962501	1.05E-13	+
488	Unigene6550_17	NA	129 428 LEN=654_ minus strand_ translated	1	MKSVTSSMLLLICLGIWLISASGQTDAEPNFGARGAAWPILRLVQVIPPDSLIPRRRVKRVKRGVFDRTIDPEYEYQNATERGKVRFPVWDDAKGDPLLD	0.63	*	-	Unigene6550_17	Unigene6550_17	NA	NA	-8.86727874	5.14E-08	-
579	Unigene15576_17	NA	1 738 LEN=891_ minus strand_ translated	4	VRRRDSACVXTMKFIFLFISCLQLLAVSQYSLAADTDIGEKGLYEYTSYVTVIITLLNGTVIRQGGVLLSPRVVATLPDDFIDAEEIEIWSGQATCSSYEQVRLVDRIETTEFLGLAVTTEAFEITPYTQPTEVTTEDVSPTVVKAVGCAPPVETINTANFYYYPLETCKNAYNDFNINENIDCRKCPFPASTCTAPRGNPTYDGNKAYAISYKVHPTECTSGGYVQFVKLYPQLSWIHGVIESAN	0.21	*	-	Unigene15576_17	Unigene15576_17	NA	NA	-3.125676778	1.24E-09	-
581	Unigene15770_17	NA	365 1876 cytochrome P450 monooxygenase [Ceratitis capitata]	6	MSVTQFLLATLLGLLGYVVYCLRQHFNYFEQRGIAYEKPNYLLGNFNGMRTSRSFLEISLTIYKKFKGTGPFCGFFWFQRLSAFILDTQLTKAILIRDFNNFVDRGIYTNVEDDPLSGQLFLLDGHRWRVMRNKLSPTFTSGKMKHMFPTVCRLGEEFVRVVAEAVEKEPVLEINDYLGRFTTDVIGTCAFGIDVNSLKNPNDEFRQMGSRVFTDVRYGRIGLAFTNSFPNLSRKLHLKAIPDYISNFYFRIVRENIAYREKNKIRRNDFFDMLLDLKNNKLLKSEDGQDMSITVEELAAQAFVFLAAGFETSSTTMSFALYELAQHEDIQQRVRDEVVDTLEKHKGEFTYDCMKEMVYLNQVISEILRLYPVVPVLNRECIEDYPVPGNPKFVIAKGM…	0.62	*	-	Unigene15770_17	Unigene15770_17	NA	NA	-1.978650494	6.81E-106	-
633	Unigene6126_17	NA	GJ18599 [Drosophila virilis]	2	MALNPQYEDIGKGFVQQYYATFDDPNLRANVANFYSATESFMSFEGVQLQGAPKIMEKLSSLSFQKISRVITAVDSQPMFDGGVLINVLGRLKCDEDPPHAFSQVFVLRPLGGTFFCAHDIFRLNIHDTA	1.35	*	+	Unigene6126_17	Unigene6126_17	NA	NA	1.986872566	0.000623691	+
655	Unigene14442_17	NA	GA27114 [Drosophila pseudoobscura pseudoobscura]	3	VDCNLQNEDLVWSKDENDECKTILNSCLFNQANCARYRQGRPLLQLISKEECKRLCVNDCSNAPKDTICTHRGGKYCTFPSQCEWTKHLCNTSEFWFQEGPLPCGSN	0.49	*	-	Unigene14442_17	Unigene14442_17	NA	NA	-1.467159081	6.73E-61	-
671	CL765.Contig1_17	NA	GF17207 [Drosophila ananassae]	6	MPIVQTVLGVIEPNLLGRTLTHEHLALDFEGFYCEPPEEFKPYLKQKISLETVGYVRQYPYSSHENIHFHDEEAHEAVRKDIQLYKKYGGGSIVENSSHGLKRNLEHMVDVAKITGVHIIAGTGHYVHNLQEYNHLSMTVEQLTDLYSREIITGVEVESVGMVKCGYIGEVGSVYPLHDFEKRAIRATGEIQEVLGCGVSFHPGRDAEAPFEIMRLYLEAGGRADKAIMSHVDRTLLDIDQVLEFAKLGSYIQYDLFGTECSFYQLNPTVDMPSDGQRISNVLKLLEEGLVNRILLSHDIHTKHRLTSYGGHGFHHVYMNILPRMFARGVSVEDVEQITVTNPANWLQFN	0.73	*	-	CL765.Contig1_17	CL765.Contig1_17	NA	NA	-2.831400396	4.33E-06	-
737	Unigene15446_17	NA	GG14615 [Drosophila erecta]	4	MKFLLILLLLAIALGSVEPRLLDRCSLARELDEMGIPRANIPNWVCIAQYESNFNTAELGPPNPDGSRDWGIFHINDRYWCNPGDGRHSANTCRVRCQSLYTDDIRAAVKCARQIIRTQGFTAWNAWNNNCDRGANVPTVDDCY	1.55	*	+	Unigene15446_17	Unigene15446_17	NA	NA	3.251397319	0	+
745	Unigene14258_17	NA	GJ20556 [Drosophila virilis]	4	MAESTGLSNEEAAALCKPADAATKDFLFQQTMYRIKDPRKSLPFYTDVLGMTLLLKLDFPEATFSLYFMGYENPDDVPKDSDECRRWALTRKATLELTHNWGTENEEGPTYHNGNSDPRGFGHIGIVVPDVYAACKRFEEKGVEFVKKLDEGRTKGLAFIKDPDGYWIEIFNPNTL	0.84	*	-	Unigene14258_17	Unigene14258_17	NA	NA	-1.459189169	5.27E-70	-
798	Unigene15029_17	NA	GA19570 [Drosophila pseudoobscura pseudoobscura]	3	MRQIIILATLVVCCVAAPTSHLSSAEVKQHDILLQRPSPINPDVPSDPKPVEKITKITDPKEIVKHKRETEDNPYDHIARFAPTALPVRQIEKEHSQEINEHNVEADSTHHRQKRAEEQSTETKKSTKLTVPTPVPSHKAVIKKDSHNYASSPNTPTTLRSKVAAVPVPAPARDLPNSRQRRQVDPHLIGASTVPVTPLLYIDQKNKSNEDDVQGETNSEDPLASRIDEHSEIFDSESTEVPTPVKRDIPVPLVPKYHHPEESPKSNEKPEHVEKNYQQKSTSEGDNKSKESSESDESHEEFKEKEPVIQSQNFPIGQHQEPHIPAQVSHTAINKENVKVHTTPITEQDKPADVHNVTTAIEHANEPLVEQLGGIKPTQIIAYETTADKETVTIKHPIP…	0.58	*	-	Unigene15029_17	Unigene15029_17	NA	NA	-12.59479112	1.42E-107	-
965	Unigene6884_17	NA	GI14970 [Drosophila mojavensis]	6	LALSALLALSSFAGAQKEDFQCPSTIANGNYADPVTCRRFYQCVDGFPYLNRCPSGLYFDDLQKFCTFKDEAKCGPLPTTPTPATDAPADIAQRCNTEECQLPYCFCSKDGTHVPGGLDAEKIPQIILLTFDGAVNLNNYDHYLKIFNGKRTNPNGCVIRGTFFMSHEYSNYQQIQHLGYAGHEFATESISQQQGLQDKGYEEWVGEMIGMREILKSFANVSVNDVVGMRAPFLKPGRNTQYKVIEDFGYIYDSSITVPPVNVPIWPYTLDFKISHECKSGTCPSKSFPGVWEVPLNTHYVEGYEGGHCPYLDQCVLHNLDEDEVFAWLQEDFTRYYEQNKAPYMMPFHTNWFQTKPLENGLHKFLDWTLELPDVYVLTITQMLQYMTDPKELRDVNTI…	2.17	*	+	Unigene6884_17	Unigene6884_17	NA	NA	2.155918143	2.81E-07	+
971	Unigene7365_17	NA	GK25262 [Drosophila willistoni]	3	CFMSHVLTAAAAPQNYFEQAAAGALGLAVKMGEMLQNGGAARNDLGFQLPGMGVHSKTEFGMGEAMIRRSDSSEENSNEYRRRKRSLTSDELPDDVAATGPRTSFTKLMRNINAPCIGGGSGGGTGGAGDGGDGAEDIVDEARRRMKARRAAAGKKSTTSKSKKQSGRRRRQTDAADLEGLGEDEHAALGDEFRAQMQQFVEKINRAYEHIASSV	0.6	*	-	Unigene7365_17	Unigene7365_17	NA	NA	-2.767346377	1.03E-77	-
980	Unigene7428_17	NA	GF15753 [Drosophila ananassae]	3	KAEADDDDDVDLFGSDDEEDKEAALVREERLAAYAAKKSKKPQIIAKSSLILDVKPWDDETDLKVMEAEIRKIETDGLLWGASKFVPVAFGIQKLSISCVVEDEKVSIDWLTEEIEKLEEYVQSVDVAAFNKI	1.32	*	+	Unigene7428_17	Unigene7428_17	NA	NA	1.843167111	0	+
1091	Unigene15453_17	NA	GK18377 [Drosophila willistoni]	14	VFLSLIALSLLDPAKADLSRDDIRGTMQSLVYSYNQLDNKLERHEHRERALGELIKRALQTLQKGQKSLEPLNGIFARLDERVSQIETLLITQEEKYNVQTEKLGEALEHIFKWMRENDECYKRPPVTADVPAPAPIVQPPAVSPEFIKQQEKINKQMLEKIVELSSNVEKLLDTSKDMMEQTEVAFKSVPSTAEMLTKIEDKLVSYSVVTPAPVPEPVDNSEFENKVFVKFDELATGIQELRAQPKPQDGLTNADKEFIQGLANETLSVLENVKANAQSSAEKAQAETVSLIKEAEQSLQTDAGKILLGVNTQADLLQRFYDEMNTSYSKLNEGLEIFSKFNNILMANSEYVLDTQRKVEFGTLQTVQKINDIIDKQREEIVDLLKTRFDAVDENVIN…	1.17	*	+	Unigene15453_17	Unigene15453_17	NA	NA	1.462731247	0	+
1170	Unigene7533_17	NA	GJ14149 [Drosophila virilis]	6	MMVESDGTADATRRLNVKKQTLDDAYAVPANFLEIDVVNPLTTMAAGKKRYTDYEVRMRTNLPVFKVKESSVRRRYSDFEWLRNELERDSKIVVPPLPGKAWKRQMPFRGDEGIFDENFIEERRKGLEAFINKIAGHPLAQNERCLHMFLQENVIDKNYVPGKIRNT	1.14	*	+	Unigene7533_17	Unigene7533_17	NA	NA	1.349114902	1.65E-07	+
1185	CL3781.Contig1_17	NA	93 1640 CYP6G3 [Lucilia cuprina]	4	MISVNTACLLAALLALVYIWCRYTYGYWKRHKMPYMTPIPLIGNMKVMFTMSNSFYLYLSEVYKDVKMSKAPAVGIYVLNKPALVLREPELIKSVLIKEFPSFSNRSATFDPHSDALGSNNLFFIHNPKWKDLRSKISPVFTTGKIKQMYPLMTEVGMELEAHLKSYAKNGDAFVIEVKEVSALFTTDLIATIAFGIKAKSLENPNGEFRSYGRKMFDFSLGRAISFFIAFFIPNWVTPLRIKLFSPEFSAFLRSSIGHVMALREQSKTTRNDLIDILVDLKEEAVAKGEYDAEFQDLLTAQAAVFLTAGFETSSSTMTFALYELSKRPDLQERLRSEICEALVAEKGKISYETISNLPYLSMVVDEVLRLYPVLPYLDRSHLPKEGEKPFDLKPYFDY…	0.73	*	-	CL3781.Contig1_17	CL3781.Contig1_17	NA	NA	-1.34531515	9.99E-38	-
1266	Unigene14801_17	NA	GH18126 [Drosophila grimshawi]	7	MAFKLIAFFALCIAAASAGVIAPAVPLAVAARVEEYDPHPQYTYGYDVKDALSGDSKTAVETRDGDLVQGQYSLNDADGYRRIVDYTSDPVNGFNAVVRREPLVAPVVAAAPLIAAPAPVVRAAALAAPAPIVAAAPAPLVAGPAVVKTQFASPLISYAY	0.71	*	-	Unigene14801_17	Unigene14801_17	NA	NA	-2.460872153	2.39E-12	-
1276	Unigene15461_17	NA	GL13581 [Drosophila persimilis]	8	MKFFIVILAVVALACAEDEWVPKNVAEIKVIRQECIKEFSLSEEHIQKLKNLEYPDEEPVRKYLLCTAEKLGVFCEHEGFHANRIAKQFKMDLDEAEVLAIAEGCVDKNEEGSSPDVWAYRGHKCLIDSKIGESVKAYIKKSADEAK	1.7	*	+	Unigene15461_17	Unigene15461_17	NA	NA	1.050747608	0	+
1317	CL2697.Contig2_17	NA	GJ16640 [Drosophila virilis]	2	DEGSGDDYGISTDRSTVFTDAGCRGDATYTCSKSGYRICDEQRCDDREDCPDGEDEENCGVSVGGGDEDLAGRGEDDGGYEHVCSDSEFKCDGRCLPLDYKCNGREECLDATDELNCPVDKPEVCQPDQYRCRAGNCIDSARRCDRVRDCPDGDDEDASCRCAVNQFRCRNGDCVSGNAQCNGYQDCRDGSDEEDCSEPAYVVPCSGSQFRCNNGQCINAAARCDGYTDCADSSDEISCRALDLPASNPELNLKTYPESQIIKESREVIFRCRDEGPLRARVKWTRPGGRPLPIGSRDNGDGRLEIPNIRVEDSGQYICEAAGYPRHVSGQQVTVHLTVEKLNPDNERPPTACRAYQATCRDNQCIDKSQICDGTPHCSDGSDEESCSHGLKCQPNQFM…	0.87	*	-	CL2697.Contig2_17	CL2697.Contig2_17	NA	NA	-1.904494677	4.07E-15	-
1337	CL2779.Contig1_17	NA	GI23771 [Drosophila mojavensis]	6	GNMSTSQTSPTSAANGHSGSNQANGVGKKTSIISPDPTSYVTKARVTRPTPPPPSYNPMQFVQIKPCNLYQTAQEQLKKAEEVKKIKEIKKEEPEDWQNNLDNWKSSRRKRVEHIIDRVVEVKKLELEEHDRTRRKSKTFSEMIEERGERGGRGRAKLASLAVYNEDESNDLSDLGIGTSSASGKSSQSEDYDNNSVLSDNAELAKALFENNQKPSGIPAREYISSPGYDTSSSTAPGSSPDPCEYTYEGAIQDYKQRVSRASGGSVLANFKLNNVNTNAALISKTNSSKENTPDCSNALVNDTYPTRRGSKIEDRLIGFEVTSPSDSQDGLEKKVDVPKIDISKRKEIFENQNATSEPKSLVGNAGAGSVAVPRVTLRDHFKLDESVTNNGEVQDSTL…	0.82	*	-	CL2779.Contig1_17	CL2779.Contig1_17	NA	NA	-8.503825738	2.85E-06	-
1348	Unigene6468_17	NA	DEAD/DEAH box helicase family protein [Trichomonas vaginalis G3]	5	NSVPNGPGNQKLNGNPMNDAKERLRAIFNANFGQDGSGNIVEDINRNSVPVANGSNNDFFSTNPMANVQENQKINSNHIYDENERLKAIFKGNPLPNGNDKDRRNGVTHQNPDESENLKDRLNAIFGGNLLQVGKVISKEKRQGTPVPFVDENSNGVFSANPEPYVNDNLKLEGNPFFDKNIRFNAIFSGDQGKVESVKNIGGWRENPVPVQSGNNNGFFNVNPVPNVRDNRKLNGNPVYDENERLKSIFHDNPLSTWNDKGGPNGRFSAIFGGNHVQLEGGNNSGVLGGKSISIEDENIYDKTMNGTIVQDEKAIINAILNGNLNRFDNG	0.81	*	-	Unigene6468_17	Unigene6468_17	NA	NA	-1.157455649	0.000300977	-
1349	Unigene14378_17	NA	GE22010 [Drosophila yakuba]	4	GVAHHMISTSLLPINSRSARAVPFDGKARTQLTKVTPVPPLPNTDVRGPKMSDLPHIRKARAVHVPSVTPTVTEVNDVVVEMKTEKTKVNCDIQCTKLDLNPVCAFNGECYHEFANQCAMETFICNRPELGFKATPRERCVMHWLKRCSTQDLKI	0.62	*	-	Unigene14378_17	Unigene14378_17	NA	NA	-5.362721297	0	-
1397	Unigene17524_17	NA	GI19193 [Drosophila mojavensis]	3	MVKLTPELVNQSMQYINPCRERELDLRGYKIPQIENLGATLDQFDTIDLSDNDLRKLDGIPFLPRLKCLLLNNNRILRIGEGLHETVPNLSSVILTGNNLQELSDLEPLALLPHLETLCLLVNPVSTKPYYREYMAFKFPQLRLLDFRKIKRKDRIEAQEYFRTKQGKDILKEVAKKSKLNASAAVAEAGGKSGVNVAARTANPEDLQRIRDAIKRANSLQEVERLSRILQSGQLPENFELELSQNGTTHNGNA	0.88	*	-	Unigene17524_17	Unigene17524_17	NA	NA	-1.753757579	3.80E-11	-
1426	Unigene14795_17	NA	GJ18065 [Drosophila virilis]	13	LRIKPRSRTIRIDGKNASPAQLLEQAKQAKQLELLAVRQLLNTRHPVKRTSFENGRKQTSTYTLEPDGSIVCKIVEDIDMADVDRRFEEIFQKQREKQAKEQPNKIADWEWSEDDDEPEQRPSIFQAPLQPYPAGQPYQPTPPQSPQPTEQQPTFYKPSRFQPAWPTRDRDDPFNPPGLPAMSSFDDDEDDFDTYDKPASTPIGETNTFTNTNTDKDGNIVRTTLTTGPNEWKRKTVKISTNTQTRPIAEESTTVRGIPNLEDFLREQYNPSPKAKQESAAPRLPTSTTPRTIKTIKVEDLPPLAVLNANRPVDEQFLQPLAPNAAGDQRPIKTLHVDNIPPSSDLDTDRYEHTKVQTLTKTIHGNQVPTAADLDPRMLDMLQRAGIQPEDIAKANGQT…	0.74	*	-	Unigene14795_17	Unigene14795_17	NA	NA	-2.768252847	1.99E-154	-
1458	Unigene15383_17	NA	2 103 minus strand tropomyosin 1 [Glossina morsitans morsitans]	1	KEVDRLEDDLVNERNKNKLLQEEMEATLHDIQNM	1.4	*	+	Unigene15383_17	Unigene15383_17	NA	NA	1.83337855	1.34E-05	+
1459	Unigene15094_17	NA	GF20239 [Drosophila ananassae]	5	IKMKYTFLYLTLCTLTVCIVAESTFQCPKPEGEYPDDVQCDKYYQCNDGVAKEKLCPDGLVFDPLNRHINKCDQPFNVDCGDRTELQEPKSTKFCPRKNGFFAHPDSSVCDLFYNCIDGDALEMKCTVGLHFDEFGGTCVWPDTAKREGCEAPQKKSPTGFVCPKDRPKNDDKGQVVTHPKFPHPTDCQKFHVCLNGEDPRDLACQLGEVYNEETEMCDAPENVPGCEDWYKDSDDKKE	1.3	*	+	Unigene15094_17	Unigene15094_17	NA	NA	1.497582456	6.27E-09	+
1573	CL1581.Contig1_17	NA	GK17224 [Drosophila willistoni]	1	LYKMSPLLVFIVFTTLPLTWTFSTQYYGNTKHAKLPNHCYYEEFKLAVPVNDTLYPTNIEFQCVSVSCRYDYVLAIKHCDRYLLRHGCIEQPPDYGKPYPDCCTQIKCAD	0.57	*	-	CL1581.Contig1_17	CL1581.Contig1_17	NA	NA	-8.503825738	2.85E-06	-
1589	Unigene14678_17	NA	GF10076 [Drosophila ananassae]	5	MKFQLSCFILIQTFIFIVARIFDRCSLARELSRLGVPRGNIPAWVCIAQYESTYNTAAIGPPNSDGSRDWGLFQINDRYWCDPQDGRRSANVCRTPCRSLTTDDIGISVSCARQIQGAQGFGAWSVWNRQCRGGGALPNINDC	1.29	*	+	Unigene14678_17	Unigene14678_17	NA	NA	2.335587087	0	+
1602	Unigene6567_17	NA	GF14910 [Drosophila ananassae]	9	NSKALNIGDEFPNFHAETTEGPIDFHEWIGNSWAVLFSHPADYTPVCTTELARVATLLPEFAKRNVKPIALSVDTVESHKGWIEDIKSYGDLKSFDYPIIADNKRELAVKLNMLDKDELNKDGIPLTCRAVFIIDDKKKLRLSILYPATTGRNFDEILRVIDSLQLTQNKSVATPADWKQGDACMVLPTVKENDVSKLFPAGIEVVAVPSGKKYLRKTPQP	0.8	*	-	Unigene6567_17	Unigene6567_17	NA	NA	-1.636351593	0.00040668	-
1625	Unigene14463_17	NA	66 704 minus strand superoxide dismutase 2 [Musca domestica]	5	MFTLTRTVSNAAKTAVRCKHDLPKLPYDYAALEPIICREIMELHHQKHHQAYVNNLNAAEDQLAEAQQKKDVTKIISLAPALRFNGGGHINHSIFWHNLSPEKSQPSNDLKCAIEAQFGSLEALKKDLSTLTVAIQGSGWGWLGYNKKTNQLQLAALPNQDPLEGSTGLVPLFGIDVWEHAYYLQYKNVRPSYVEAIWDIANWKDISNRFAAA	0.9	*	-	Unigene14463_17	Unigene14463_17	NA	NA	-1.576500922	3.99E-05	-
1639	Unigene7162_17	NA	GG14879 [Drosophila erecta]	2	LLSTLCEISLARPSQLDDIFVGYLKNVNLYNPEKQSQIVKRRIYEDNRDGSLEKVSLQSLIGDLEQNFLQSASSAGNLAHKTTESTESHLTPTEQHAVFKRKTENESPGQLNVYEKDQNKTEDGINSSNENISNKESGSTRIQVDHISAQPHYGNFPIVPTFQLHHTKLISATFKDTDSKATQITIRNTNIQAIPVQENFESINDHEGVHKQTEAKGEIKDQTEKKNNTKLTATEEPENLLSSTTKSTVSNLKQTEAELKANVAEIEAEPVILSARV	0.83	*	-	Unigene7162_17	Unigene7162_17	NA	NA	-9.63481105	1.37E-13	-
1659	Unigene14363_17	NA	GD20704 [Drosophila simulans]	3	MVYESGFTTRRTYTSRPIVSSYAVSTPRLDLCTERPGTHRQRGSSDYSYSYKSNVEKSSYDSSNPYARPERSTYLSTVESSSRSGPGGSYNYNTERTSTTGGGPGGYSYSSTTSGNLPGGTRYRHFSYHV	0.74	*	-	Unigene14363_17	Unigene14363_17	NA	NA	-1.997454217	1.19E-103	-
1660	Unigene15749_17	NA	GH12229 [Drosophila grimshawi]	4	MERWQNRVAAVTGASSGIGAAAVKDLLNANLIVVGLARRLERMEELKEQLPAEQQKRFHAVACDVSSQESVDGAFDWIIKELGGVDILINNAGIFKIGQASTMDPVELQQTIQTNIMGVVYCTQRAFKSMKERNFDGHVVVINSVVGHRLPIVIGENKPPVVNVYAPSKFALTALTEVLRLEFRGLNTKIKITSVSPGLTDTEIVPDHYRSAKFPILKPEDVSSCILFTLSTPPHMQVHEITVKP	1.12	*	+	Unigene15749_17	Unigene15749_17	NA	NA	3.199787802	0	+
1663	CL2258.Contig1_17	NA	1 816 LEN=816_ translated	6	KRISVLAFTLLLLIEFTTCLPRSTSSESEEDNNIPHGATTVTPSVGENDVPSGHNSFEKAFHRGLINFQNFRLQRTNQIAQDVLADPSMSNIDSQAMEKERNALIKYVKDSEQALNAVLSADISDQYAPFFYAGNQDVVVQQFDRFHRIHALKTEPLTPEQQLTWDALKKHGVLEYDKEVDKRYKEYLHYLVDEFEIYVKTLSAAEKEKKSELMEAWNAYTRHERGMDKTAFGQKLFQISFXVLANDGKIFQRSSSSLFEKEXLKKKARIVFX	0.81	*	-	CL2258.Contig1_17	CL2258.Contig1_17	NA	NA	-2.671782286	1.83E-97	-
1755	Unigene15169_17	NA	GA27648 [Drosophila pseudoobscura pseudoobscura]	1	ATSIPLMCYVCEDCAKITKQTPLEACDAEFFDKSSTAIDPNTEPPTTTTTEMTADSTTTTPIGTTLVATETTTTTTT	0.74	*	-	Unigene15169_17	Unigene15169_17	NA	NA	-1.656809435	3.18E-09	-
1759	CL523.Contig2_17	NA	1 1401 prophenoloxidase [Sarcophaga bullata]	7	PFEAGERGIVNKDRRGELFYYMHQQVVARYNLERFSNNLARVVRFNNLREPIEEGYFPKMDSLVSSRAWPPRFEDTRLSDLNRELDQINLDVSDLERWRDRIFEAISQGFATNESGNRVPLDELRGIDVLGNIMESSIISPNRSLYGDFHNMGHVFISYSHDPDHRHLESFGVMGDSATAMRDPVFYRWHAYIDDIFQEHKIRLPPYTLPELGYDGISITGVQVSPEGGRSNVLQTFWQQSDIDLSRGMDFVPRGNVFARFTHLQHTPFTYTINVNNDSGAQRFGTVRIFLGPKTDERGQGMLFKDQRLLMIELDKFVVALNPGQNTIRRRSTESSVTIPFERTFRNLDVNRPATGSAQDVEFNFCGCGWPNHMLIPKGLPEGLRCELFVMVSNYDHDR…	1.28	*	+	CL523.Contig2_17	CL523.Contig2_17	NA	NA	8.092757141	9.30E-05	+
1807	Unigene14298_17	NA	GM21696 [Drosophila sechellia]	2	VLTSGRSTAKISPEIIDDLKDFLDLIPTATVDEIVAKHYITDSNFREVLKYLRSTQFTALAQQVQQIPEVIDILDYLHLLVPDAQQQPAYGRAAAWSSEGQWPSQPQLNFVLLNESEENEVLPRLREQVAVSTSSPPLPPAPPARPLHTFNSFVEELLGHLPHDRYVQLINQKRQQHLAFAQFYAALRSAELRPMVEAMLKSSNLTTIIKTLTANGVDVTSLEAMAFKVISWGP	0.72	*	-	Unigene14298_17	Unigene14298_17	NA	NA	-1.42158551	5.21E-07	-
1849	Unigene14982_17	NA	GJ12023 [Drosophila virilis]	19	MRLNKWSFFAMRRQLLCGTLLLCLFMQHAPTTTAVGHGNTFLPALECYDQYGRPQRCTPEFINAAYQLQIEATNTCGENSDNHFCIQTMNPYQKNCEICRYEDHHPAFLTDLHDPQNPTWWQSETMYEGIQHPNQVNLTLHLGKSYDITYVRILFRSPRPESFTIYKRTSETSEWIPYQYYSADCRYTYSMTDSRAILKGEVEAHALCTSEYSDISPLRDGEIAFSTLEGRPSGIIFERSSELQEWVTATDIRITLDRLNTFGDELFYDPQVLKSYFYAISDIAVGARCKCNGHASKCVASTGMHGERTLVCECRHNTDGPDCEKCLPLYNDVKWKRATSTEVNECKACNCNGFADKCFFDAHLFNLTGHGGHCLDCRENRDGPNCERCKENFYMREDG…	1.68	*	+	Unigene14982_17	Unigene14982_17	NA	NA	1.236183186	5.35E-09	+
1925	Unigene14761_17	NA	GJ15588 [Drosophila virilis]	2	MLLKLQLICCLALLAKAQNSIEQLPGEIQFETSHKRPDEAEFQTSHKIPRHSFLPEADLDLLQGTMNLLPTKERPELNPVLSALINEDVMKSIEAKRAIEKEELEQIKAEIDAARKQKKEEERKPADATYAVLTTAAPIIKAELDEDLNVGFVDQAINLDAAGSENNKKSRIEIKKGPNGQDYEYEYVYYYEDEEDAKPSEAPAKTDSSERGKSRYSNIERTTATPASNSLVSNKAKGRSSSIIDSSADDVEAERLPANTRFPSRGKNADAQPTPAIDSLENAAEKKKISVKRPSLELVDSATFNTDEKQVKGIRNSDTETKSAIAIEQEQAAAAAAAEKKEAEEKQRRQPTVGSDEENVTVKDAGDEEVEQTTLSMEKAALDLYAILQNENFNMDMTT…	1.29	*	+	Unigene14761_17	Unigene14761_17	NA	NA	3.307217312	0.000230396	+
1937	CL1072.Contig1_17	NA	GI17754 [Drosophila mojavensis]	2	NIPIMKAQTIVLSLLCLLCLAVVGSYGRARDICQVQPSINGLCVSSTLGIVYDKDTQHCKYMGCSTEKKLFATLEDCERICNNSRHRRLRSKYNNKTN	0.83	*	-	CL1072.Contig1_17	CL1072.Contig1_17	NA	NA	-2.534830477	0	-
1942	Unigene14622_17	NA	GK13913 [Drosophila willistoni]	9	KILPILLFTSEVVKSEIYLEDNFKDDNWKNSWIYSKHPGKEFGKFVRSSGRFYRDENVDKGLQTSQDARFYAVSRKFEPFSNENKNLVIQFSVKHEQNIDCGGGYVKIFDCSLDQTDMHGESPYEIMFGPDICGPGTKKVHVIFSYKGKNHLINKDIRCKDDVYTHFYTLIVKPDNTYEVLIDNENIESGNLENDWEFLPPKKIKDPNAKKPEDWDDRPTIPDPEDTKPSDWDKPEYIPDPDASKPEDWDDEMDGEWEPPMVDNPDYKGEWQPRQLDNPDYKGSWEHPEIDNPEHVPDDNLYLRKELCIIGFDLWQVKSGTVFDNVLITDDIEEAFKGASAVKDIQSAEKKMKEAQDEEQQKKDEEEAKRNANKEEDVEKDEDETDEVQSNEHDEL	2.57	*	+	Unigene14622_17	Unigene14622_17	NA	NA	1.458754852	4.94E-12	+
1951	Unigene31800_17	NA	GD25114 [Drosophila simulans]	2	PQPTYFAVGPQPHEVTCPYCKATAKTLMQRPILRCFSRRHYCSECGEYLGTYRRPQL	0.79	*	-	Unigene31800_17	Unigene31800_17	NA	NA	-3.205283176	2.17E-10	-
1975	Unigene26868_17	NA	198 563 FI16905p1 [Drosophila melanogaster]	1	MNLKIYYRRACLTFLLICVGNYFTVVDGKPTVTFLNGYVDTIDREYVVPYQQPITDYHLSRLHRGYYYVEDGYITAIPESVLYANRRVDTVSSNGDVATPNAAKNKRTNGKRKKLFVPNLFG	0.59	*	-	Unigene26868_17	Unigene26868_17	NA	NA	-8.434628228	5.51E-06	-
2036	Unigene15252_17	NA	GH13816 [Drosophila grimshawi]	4	SDQEVADIKKSWEVPKANLTDSGAAILVHYVTKYPDNLAHFPFKDIPVADLNKNERFRSHVTKIMKVFDNSVNVLGSDEAQIVQIWEDLAKSHVKRQIPEKSYLELKDSILTVLSEAAKLTDAQKASWNKMLDHVYEILFKKMADLG	0.85	*	-	Unigene15252_17	Unigene15252_17	NA	NA	-1.805975672	1.14E-11	-
2092	Unigene159_17	NA	GI17756 [Drosophila mojavensis]	2	ALTLCLAACFIAALQAAAVEPSTVQPAGNEADASTTVASDDASDFVHPACHQPKVIGRCFGLFPRYAYNLDNGLCEEFVYGGCGGNQNNFESKQACEAKCLRHNDEAANDEVANDEVANEESSTP	0.53	*	-	Unigene159_17	Unigene159_17	NA	NA	-3.289357841	3.09E-231	-
2198	Unigene14607_17	NA	GJ13462 [Drosophila virilis]	2	MARGPKKHLKRLAAPKAWMLDKLGGVFAPRPSSGPHKLRESLPLMIFLRNRLKYALNGAEVTKIVMQRLIKVDGKVRTDPTYPAGFMDVITIEKTGEFFRLVYDVKGRFTIHRISAEEAKYKLCKVRKTQLGAKGVPFVVTHDGRTIRYPDPLIKANDTVQVDIATGKITDYIKFDSGNLCMITGGRNLGRVGTVVNRERHPGSFDIVHVKDSQGHVFATRLTNVFIIGKGNKPYISLPKGKGVKLSIAEERDKRLAAKTH	1.27	*	+	Unigene14607_17	Unigene14607_17	NA	NA	1.005870317	3.08E-11	+
